# Supplementary material for: Evidence of Transcriptional Shutoff by Pathogenic Viral Haemorrhagic Septicaemia Virus in Rainbow Trout
Source: Viruses. 2021 Jun 11;13(6):1129. doi: 10.3390/v13061129 (PMC8231187; doi:10.3390/v13061129)
Supplement: Supplementary file 1 [file viruses-13-01129-s001.zip]

Archive with 6 entries (6 files):
- Cano et al - Supplemental File 1 viruses.pdf
- Cano et al - Supplemental File 2 viruses.xlsx
- Cano et al - Supplemental File 3 viruses.xlsx
- Cano et al - Supplemental File 4 viruses.xlsx
- Cano et al - Supplemental File 5 viruses.xlsx
- Cano et al - Supplemental File 6 viruses.xlsx
