# Supplementary material for: Evidence of Transcriptional Shutoff by Pathogenic Viral Haemorrhagic Septicaemia Virus in Rainbow Trout
Source: Viruses. 2021 Jun 11;13(6):1129. doi: 10.3390/v13061129 (PMC8231187; doi:10.3390/v13061129)
Supplement: Supplementary file 1 [file viruses-13-01129-s001.zip › Cano et al - Supplemental File 2 viruses.xlsx]

## Sheet: Annotations
DATASET S1 - Rainbow trout gene sequences annotated using DIAMOND blastx searches against the RefSeq 84 database (cutoff e-value <1e-10). Conserved protein signatures, including trans-membrane regions, enzymes, signal peptides and other structural domains were predicted using InterPro (part of the Blast2GO 5 PRO software package). Gene ontologies were assigned by Blast2GO 5 PRO (database version …
Name of sequence (NCBI gene accession number)	Closest RefSeq match (NCBI protein accession number + description)	Gene length (bp)	E-Value	sim mean	Number of Gene Ontologies (GO)	Gene Ontology IDs	Gene Ontology Names	Enzyme Codes	Enzyme Names	InterPro IDs	InterPro Gene Ontology IDs	InterPro Gene Ontology Names	Closest match (Ensembl Gene ID)	Identity to closest Ensembl match [%]	Length of alignment [bp]	E-value	Ensembl Gene Symbol	NCBI Gene ID
XM_021592339.1	XP_021448014.1 Nucleoside diphosphate-linked moiety x motif 19-like	3028	1.8e-245	79.29	2	C:GO:0005575; F:GO:0016787	C:cellular_component; F:hydrolase activity			G3DSA:3.90.79.10 (GENE3D); PTHR12318 (PANTHER); IPR000086 (PROSITE_PROFILES); IPR015797 (SUPERFAMILY)	F:GO:0016787	F:hydrolase activity	ENSDARG00000077537	61.1	401	1.2e-142	nudt19	794545
XM_021622275.1	XP_021477950.1 G-rich sequence factor 1-like	1570	3.9e-231	76.94	2	F:GO:0003723; P:GO:0006396	F:RNA binding; P:RNA processing			IPR000504 (SMART); G3DSA:3.30.70.330 (GENE3D); IPR000504 (PFAM); G3DSA:3.30.70.330 (GENE3D); G3DSA:3.30.70.330 (GENE3D); mobidb-lite (MOBIDB_LITE); IPR033106 (PTHR13976:PANTHER); IPR033106 (PTHR13976:PANTHER); PTHR13976 (PANTHER); PTHR13976 (PANTHER); IPR000504 (PROSITE_PROFILES); IPR000504 (PROSITE_PROFILES); IPR000504 (PROSITE_PROFILES); IPR034426 (CDD); IPR034424 (CDD); IPR035979 (SUPERFAMILY)…	F:GO:0003676; F:GO:0003723; P:GO:0006396	F:nucleic acid binding; F:RNA binding; P:RNA processing	ENSDARG00000053021	54.2	336	1.2e-101	grsf1	563249
XM_021562323.1	XP_014012626.1 Lish domain and heat repeat-containing protein kiaa1468 homolog isoform x2	3093	0	94.67						IPR011989 (G3DSA:1.25.10.GENE3D); mobidb-lite (MOBIDB_LITE); PTHR32059 (PANTHER); IPR021133 (PROSITE_PROFILES); IPR016024 (SUPERFAMILY)	F:GO:0005488	F:binding	ENSDARG00000101443	87.9	802	0	relch	393817
XM_021557130.1	XP_021412805.1 Cdgsh iron-sulfur domain-containing protein 3, mitochondrial-like	896	1.6e-56	78.99	2	C:GO:0043231; F:GO:0051537	C:intracellular membrane-bounded organelle; F:2 iron, 2 sulfur cluster binding			IPR018967 (SMART); IPR018967 (PFAM); PTHR13680 (PANTHER); PTHR13680:SF22 (PANTHER)	C:GO:0043231; F:GO:0051537	C:intracellular membrane-bounded organelle; F:2 iron, 2 sulfur cluster binding
XR_002471673.1		805								IPR016133 (G3DSA:2.160.20.GENE3D); mobidb-lite (MOBIDB_LITE); PTHR44652 (PANTHER); PTHR44652:SF3 (PANTHER)	no GO terms	no GO terms
XM_021603356.1	XP_021459031.1 Acyl-coenzyme a thioesterase 11-like isoform x2	708	7.8e-91	93.14	1	F:GO:0008289	F:lipid binding			IPR006683 (PFAM); G3DSA:3.10.129.10 (GENE3D); PTHR11049 (PANTHER); PTHR11049 (PANTHER); PTHR11049:SF1 (PANTHER); PTHR11049:SF1 (PANTHER); IPR033120 (PROSITE_PROFILES); cd03442 (CDD); IPR029069 (SUPERFAMILY)	no GO terms	no GO terms	ENSDARG00000042122	76.4	110	9.4e-43	acot11b	641574
XM_021618004.1	XP_021473679.1 Rho gtpase-activating protein 7-like isoform x3	3449	0	88.39	2	P:GO:0007165; F:GO:0008289	P:signal transduction; F:lipid binding			IPR002913 (SMART); IPR000198 (SMART); IPR002913 (PFAM); IPR008936 (G3DSA:1.10.555.GENE3D); IPR023393 (G3DSA:3.30.530.GENE3D); IPR000198 (PFAM); mobidb-lite (MOBIDB_LITE); mobidb-lite (MOBIDB_LITE); mobidb-lite (MOBIDB_LITE); PTHR12659:SF4 (PANTHER); PTHR12659 (PANTHER); IPR000198 (PROSITE_PROFILES); IPR002913 (PROSITE_PROFILES); IPR008936 (SUPERFAMILY); IPR013761 (SUPERFAMILY); SSF55961 (SUPERFAM…	P:GO:0007165; F:GO:0008289	P:signal transduction; F:lipid binding	ENSDARG00000074819	53.9	1057	3.7e-286	si:dkeyp-23e4.3	566257
XM_021608032.1	XP_021463704.1 Histone-lysine n-methyltransferase kmt5b-like isoform x1	6949	0	80.99	3	P:GO:0006479; P:GO:0006554; F:GO:0018024	P:protein methylation; P:lysine catabolic process; F:histone-lysine N-methyltransferase activity	EC:2.1.1.43	Histone-lysine N-methyltransferase	IPR001214 (SMART); G3DSA:2.170.270.10 (GENE3D); IPR001214 (PFAM); mobidb-lite (MOBIDB_LITE); mobidb-lite (MOBIDB_LITE); mobidb-lite (MOBIDB_LITE); mobidb-lite (MOBIDB_LITE); PTHR12977 (PANTHER); PTHR12977:SF12 (PANTHER); IPR001214 (PROSITE_PROFILES); IPR025790 (PROSITE_PROFILES); SSF82199 (SUPERFAMILY)	F:GO:0005515; P:GO:0034773; F:GO:0042799	F:protein binding; P:histone H4-K20 trimethylation; F:histone methyltransferase activity (H4-K20 specific)	ENSDARG00000041081	51.5	984	7.4e-201	kmt5b	572849
XM_021615514.1	XP_021471189.1 Cyclin-dependent kinase 11b-like isoform x2	2122	4.4e-161	84.84						mobidb-lite (MOBIDB_LITE); mobidb-lite (MOBIDB_LITE); mobidb-lite (MOBIDB_LITE); mobidb-lite (MOBIDB_LITE)	no GO terms	no GO terms	ENSDARG00000019797	72.6	62	7e-17	qrich1	110437857
XM_021609509.1	XP_021465184.1 Dep domain-containing mtor-interacting protein-like isoform x3	2367	4.8e-209	84.27	2	C:GO:0005622; P:GO:0035556	C:intracellular; P:intracellular signal transduction			IPR000591 (SMART); IPR001478 (SMART); G3DSA:2.30.42.10 (GENE3D); IPR036388 (G3DSA:1.10.10.GENE3D); IPR036388 (G3DSA:1.10.10.GENE3D); IPR000591 (PFAM); PTHR22829 (PANTHER); PTHR22829:SF7 (PANTHER); IPR001478 (PROSITE_PROFILES); IPR000591 (PROSITE_PROFILES); cd00992 (CDD); IPR036390 (SUPERFAMILY); IPR036390 (SUPERFAMILY); IPR036034 (SUPERFAMILY)	F:GO:0005515; P:GO:0035556	F:protein binding; P:intracellular signal transduction	ENSDARG00000070541	63.5	392	1.6e-139	si:dkeyp-97e7.9	100151344
XM_021568880.1	XP_021424553.1 Interactor of hormad1 protein 1 isoform x1	2240	0	76.42	2	P:GO:0006310; P:GO:0042138	P:DNA recombination; P:meiotic DNA double-strand break formation			IPR031529 (PFAM); G3DSA:1.20.1170.10 (GENE3D); mobidb-lite (MOBIDB_LITE); mobidb-lite (MOBIDB_LITE); mobidb-lite (MOBIDB_LITE); IPR031529 (PANTHER)	P:GO:0006310; P:GO:0042138	P:DNA recombination; P:meiotic DNA double-strand break formation	ENSDARG00000097704	48.1	287	2.2e-53	ccdc36	559302
XM_021581874.1	XP_010735711.1 Cullin-3 isoform x1	3369	0	99.22	3	P:GO:0006511; C:GO:0031461; F:GO:0031625	P:ubiquitin-dependent protein catabolic process; C:cullin-RING ubiquitin ligase complex; F:ubiquitin protein ligase binding			IPR019559 (SMART); IPR016158 (SMART); G3DSA:1.20.1310.10 (GENE3D); G3DSA:1.20.1310.10 (GENE3D); G3DSA:1.20.1310.10 (GENE3D); IPR001373 (PFAM); IPR036388 (G3DSA:1.10.10.GENE3D); IPR036388 (G3DSA:1.10.10.GENE3D); IPR019559 (PFAM); G3DSA:4.10.1030.10 (GENE3D); G3DSA:1.20.1310.10 (GENE3D); mobidb-lite (MOBIDB_LITE); PTHR11932 (PANTHER); PTHR11932:SF126 (PANTHER); IPR016158 (PROSITE_PROFILES); IPR0363…	P:GO:0006511; F:GO:0031625	P:ubiquitin-dependent protein catabolic process; F:ubiquitin protein ligase binding	ENSDARG00000100108	98	767	0	cul3b	572370
XM_021565724.1	XP_021421399.1 Dihydropteridine reductase-like	2347	4e-131	91.97	5	F:GO:0004155; C:GO:0005739; P:GO:0046656; F:GO:0050662; P:GO:0055114	F:6,7-dihydropteridine reductase activity; C:mitochondrion; P:folic acid biosynthetic process; F:coenzyme binding; P:oxidation-reduction process	EC:1.5.1.34	6,7-dihydropteridine reductase	G3DSA:3.40.50.720 (GENE3D); IPR002347 (PFAM); PTHR15104 (PANTHER); PTHR15104:SF3 (PANTHER); cd05334 (CDD); IPR036291 (SUPERFAMILY)	no GO terms	no GO terms	ENSDARG00000115308	76.5	238	2.6e-105	qdprb1	791448
XM_021584396.1	XP_021440071.1 Arf-gap with sh3 domain, ank repeat and ph domain-containing protein 1-like isoform x2	5042	0	88.32	5	F:GO:0005096; C:GO:0005925; P:GO:0016477; P:GO:0043547; F:GO:0046872	F:GTPase activator activity; C:focal adhesion; P:cell migration; P:positive regulation of GTPase activity; F:metal ion binding			IPR001164 (PRINTS); IPR001452 (SMART); IPR001849 (SMART); IPR001164 (SMART); IPR002110 (SMART); IPR036770 (G3DSA:1.25.40.GENE3D); IPR011993 (G3DSA:2.30.29.GENE3D); IPR001164 (PFAM); IPR020683 (PFAM); IPR027267 (G3DSA:1.20.1270.GENE3D); G3DSA:2.30.30.40 (GENE3D); PF16746 (PFAM); IPR001849 (PFAM); mobidb-lite (MOBIDB_LITE); mobidb-lite (MOBIDB_LITE); IPR028775 (PTHR23180:PANTHER); PTHR23180 (PANTHE…	F:GO:0005096; F:GO:0005515; C:GO:0005925; P:GO:0016477; P:GO:0043547	F:GTPase activator activity; F:protein binding; C:focal adhesion; P:cell migration; P:positive regulation of GTPase activity	ENSDARG00000021896	73.2	1018	0	asap3	664764
XM_021602252.1	XP_021457927.1 Whirlin isoform x1	4411	0	86.78	2	P:GO:0007605; P:GO:0050953	P:sensory perception of sound; P:sensory perception of light stimulus			IPR001478 (SMART); G3DSA:2.30.42.10 (GENE3D); IPR001478 (PFAM); G3DSA:2.30.42.10 (GENE3D); G3DSA:2.30.42.10 (GENE3D); mobidb-lite (MOBIDB_LITE); mobidb-lite (MOBIDB_LITE); PTHR23116 (PANTHER); IPR033028 (PTHR23116:PANTHER); IPR001478 (PROSITE_PROFILES); cd00992 (CDD); cd00992 (CDD); cd07357 (CDD); cd00992 (CDD); IPR036034 (SUPERFAMILY); IPR036034 (SUPERFAMILY); IPR036034 (SUPERFAMILY)	F:GO:0005515; P:GO:0007605; P:GO:0050953	F:protein binding; P:sensory perception of sound; P:sensory perception of light stimulus	ENSDARG00000075362	74.3	958	0	whrna	100334777
XM_021566960.1	XP_021422635.1 Band 4.1-like protein 3	1164	4.5e-168	88.07	8	P:GO:0001558; F:GO:0003779; F:GO:0005198; C:GO:0005856; C:GO:0005886; C:GO:0005911; P:GO:0007016; P:GO:0030866	P:regulation of cell growth; F:actin binding; F:structural molecule activity; C:cytoskeleton; C:plasma membrane; C:cell-cell junction; P:cytoskeletal anchoring at plasma membrane; P:cortical actin cytoskeleton organization			IPR000798 (PRINTS); IPR019749 (PRINTS); IPR019749 (SMART); IPR018980 (PFAM); IPR019748 (PFAM); IPR011993 (G3DSA:2.30.29.GENE3D); IPR018979 (PFAM); IPR014352 (G3DSA:1.20.80.GENE3D); G3DSA:3.10.20.90 (GENE3D); mobidb-lite (MOBIDB_LITE); IPR030691 (PTHR23280:PANTHER); PTHR23280 (PANTHER); IPR000299 (PROSITE_PROFILES); IPR019748 (CDD); IPR035963 (SUPERFAMILY); IPR011993 (SUPERFAMILY); IPR029071 (SUPE…	P:GO:0001558; C:GO:0005856; C:GO:0005886; C:GO:0005911; P:GO:0007010; P:GO:0007016; F:GO:0008092	P:regulation of cell growth; C:cytoskeleton; C:plasma membrane; C:cell-cell junction; P:cytoskeleton organization; P:cytoskeletal anchoring at plasma membrane; F:cytoskeletal protein binding	ENSDARG00000002255	72.7	293	1.1e-120	epb41l3a	445478
XM_021565320.1	XP_021420995.1 Zinc finger protein 184-like isoform x1	4277	2.6e-266	58.42	2	F:GO:0003676; F:GO:0046872	F:nucleic acid binding; F:metal ion binding			IPR013087 (SMART); G3DSA:3.30.160.60 (GENE3D); G3DSA:3.30.160.60 (GENE3D); G3DSA:3.30.160.60 (GENE3D); PF00096 (PFAM); G3DSA:2.20.28.30 (GENE3D); IPR029400 (PFAM); G3DSA:3.30.160.60 (GENE3D); mobidb-lite (MOBIDB_LITE); mobidb-lite (MOBIDB_LITE); PTHR15512 (PANTHER); IPR013087 (PROSITE_PROFILES); IPR013087 (PROSITE_PROFILES); IPR013087 (PROSITE_PROFILES); IPR029400 (CDD); IPR036236 (SUPERFAMILY); …	F:GO:0003676	F:nucleic acid binding	ENSDARG00000045842	36.2	152	6.5e-22	zgc:113263	503753
XM_021602055.1	XP_021457730.1 Protein cuta homolog	1262	2.7e-94	90.25	2	P:GO:0010038; C:GO:0016021	P:response to metal ion; C:integral component of membrane			IPR004323 (PFAM); IPR015867 (G3DSA:3.30.70.GENE3D); PTHR23419:SF2 (PANTHER); IPR004323 (PANTHER); IPR011322 (SUPERFAMILY)	P:GO:0010038	P:response to metal ion	ENSDARG00000054288	56.4	163	2.5e-54	zgc:63972	572862
XM_021594111.1	XP_021449739.1 Anillin-like isoform x1	4037	0	86.09						IPR001849 (SMART); IPR011993 (G3DSA:2.30.29.GENE3D); IPR001849 (PFAM); IPR012966 (PFAM); mobidb-lite (MOBIDB_LITE); mobidb-lite (MOBIDB_LITE); PTHR21538:SF23 (PANTHER); PTHR21538 (PANTHER); IPR001849 (PROSITE_PROFILES); cd01263 (CDD); IPR011993 (SUPERFAMILY)	no GO terms	no GO terms	ENSDARG00000088130	48.3	992	2.1e-216	si:dkey-30c15.10	559353
XM_021577698.1	XP_021433373.1 Uncharacterized protein c7orf43 homolog	7121	0	87.9						IPR031626 (PFAM); mobidb-lite (MOBIDB_LITE); IPR031626 (PANTHER)	no GO terms	no GO terms	ENSDARG00000078891	77.4	602	5e-261	map11	100003958
XM_021600923.1	XP_021456598.1 Solute carrier family 25 member 47-a-like	1543	7.5e-179	88.7	4	C:GO:0005743; C:GO:0016021; F:GO:0022857; P:GO:0055085	C:mitochondrial inner membrane; C:integral component of membrane; F:transmembrane transporter activity; P:transmembrane transport			IPR002067 (PRINTS); IPR018108 (PFAM); IPR023395 (G3DSA:1.50.40.GENE3D); PTHR24089 (PANTHER); PTHR24089:SF224 (PANTHER); IPR018108 (PROSITE_PROFILES); IPR023395 (SUPERFAMILY)	P:GO:0055085	P:transmembrane transport	ENSDARG00000059923	71.8	294	9.9e-122	slc25a47a	724009
XM_021586642.1	XP_021442317.1 Nad(p) transhydrogenase, mitochondrial-like	3764	0	95.63	4	F:GO:0008746; C:GO:0016021; P:GO:0055114; P:GO:1902600	F:NAD(P)+ transhydrogenase activity; C:integral component of membrane; P:oxidation-reduction process; P:proton transmembrane transport			IPR007698 (SMART); IPR007886 (SMART); G3DSA:3.40.50.720 (GENE3D); IPR024605 (PFAM); IPR026255 (TIGRFAM); IPR034300 (PFAM); IPR007698 (PFAM); G3DSA:3.40.50.720 (GENE3D); IPR029035 (G3DSA:3.40.50.GENE3D); IPR007886 (PFAM); PTHR10160 (PANTHER); PTHR10160:SF29 (PANTHER); cd05304 (CDD); IPR036291 (SUPERFAMILY); SSF52283 (SUPERFAMILY); IPR029035 (SUPERFAMILY)	F:GO:0008746; P:GO:0055114; P:GO:1902600	F:NAD(P)+ transhydrogenase activity; P:oxidation-reduction process; P:proton transmembrane transport	ENSDARG00000023536	78.4	1079	0	nnt	406619
XM_021561439.1	XP_021417113.1 Cyclin-a2-like isoform x1	2109	5.9e-259	89.65	1	C:GO:0005634	C:nucleus			IPR013763 (SMART); IPR006671 (PFAM); IPR032447 (PFAM); IPR036915 (G3DSA:1.10.472.GENE3D); IPR036915 (G3DSA:1.10.472.GENE3D); mobidb-lite (MOBIDB_LITE); PTHR10177:SF69 (PANTHER); PTHR10177 (PANTHER); IPR013763 (CDD); IPR036915 (SUPERFAMILY)	no GO terms	no GO terms	ENSDARG00000011094	68.1	339	1.3e-111	ccna2	192295
XM_021616624.1	XP_021472299.1 Uncharacterized protein loc110532594 isoform x4	1968	2.8e-263	87.01						no IPS match	no IPS match	no IPS match
XM_021563605.1	XP_021419280.1 Electron transfer flavoprotein regulatory factor 1 isoform x1	1092	7.9e-74	98.66	2	C:GO:0005739; P:GO:0022904	C:mitochondrion; P:respiratory electron transport chain			IPR008011 (PFAM); PTHR21024 (PANTHER)	no GO terms	no GO terms	ENSDARG00000099560	83.3	84	1.5e-34	lyrm5a	553589
XM_021558899.1	XP_021414574.1 Dnaj homolog subfamily a member 3, mitochondrial-like isoform x3	3049	2e-244	92.26	6	F:GO:0005524; P:GO:0006457; P:GO:0009408; F:GO:0031072; F:GO:0046872; F:GO:0051082	F:ATP binding; P:protein folding; P:response to heat; F:heat shock protein binding; F:metal ion binding; F:unfolded protein binding			IPR001623 (PRINTS); IPR001623 (SMART); G3DSA:2.60.260.20 (GENE3D); G3DSA:2.10.230.10 (GENE3D); IPR001623 (PFAM); IPR002939 (PFAM); IPR036869 (G3DSA:1.10.287.GENE3D); IPR001305 (PFAM); G3DSA:2.60.260.20 (GENE3D); PTHR44145 (PANTHER); PTHR44145:SF2 (PANTHER); IPR012724 (HAMAP); IPR001305 (PROSITE_PROFILES); IPR001623 (PROSITE_PROFILES); cd10747 (CDD); IPR001305 (CDD); IPR001623 (CDD); IPR008971 (SU…	F:GO:0005524; P:GO:0006457; P:GO:0009408; F:GO:0031072; F:GO:0051082	F:ATP binding; P:protein folding; P:response to heat; F:heat shock protein binding; F:unfolded protein binding	ENSDARG00000058494	72.7	458	6.2e-184	dnaja3a	335894
XM_021576796.1	XP_021432471.1 Proton myo-inositol cotransporter-like isoform x1	3661	0	91.48	3	C:GO:0016021; F:GO:0022857; P:GO:0055085	C:integral component of membrane; F:transmembrane transporter activity; P:transmembrane transport			IPR003663 (PRINTS); IPR003663 (TIGRFAM); IPR005828 (PFAM); G3DSA:1.20.1250.20 (GENE3D); mobidb-lite (MOBIDB_LITE); PTHR23500:SF198 (PANTHER); PTHR23500 (PANTHER); IPR020846 (PROSITE_PROFILES); IPR020846 (CDD); IPR036259 (SUPERFAMILY)	C:GO:0016020; C:GO:0016021; F:GO:0022857; F:GO:0022857; P:GO:0055085	C:membrane; C:integral component of membrane; F:transmembrane transporter activity; F:transmembrane transporter activity; P:transmembrane transport	ENSDARG00000076899	69	607	9.6e-240	slc2a13b	559440
XM_021588190.1	XP_021443865.1 Tumor necrosis factor receptor superfamily member 19-like	2135	6.2e-208	87.47	1	C:GO:0016021	C:integral component of membrane			IPR022342 (PRINTS); IPR001368 (SMART); G3DSA:2.10.50.10 (GENE3D); G3DSA:2.10.50.10 (GENE3D); IPR001368 (PFAM); G3DSA:2.10.50.10 (GENE3D); G3DSA:2.10.50.10 (GENE3D); mobidb-lite (MOBIDB_LITE); IPR022342 (PTHR12120:PANTHER); PTHR12120 (PANTHER); IPR001368 (PROSITE_PROFILES); IPR001368 (PROSITE_PROFILES); IPR034047 (CDD)	F:GO:0005515	F:protein binding	ENSDARG00000041869	67.8	270	6.8e-105	tnfrsf19	559725
XR_002472372.1	XP_021450563.1 High choriolytic enzyme 1-like	832	9.4e-35	93.68	3	F:GO:0004222; P:GO:0006508; F:GO:0008270	F:metalloendopeptidase activity; P:proteolysis; F:zinc ion binding	EC:3.4.24	Acting on peptide bonds (peptidases)	IPR001506 (PRINTS); IPR024079 (G3DSA:3.40.390.GENE3D); IPR001506 (PFAM); PTHR10127:SF780 (PANTHER); PTHR10127 (PANTHER); SSF55486 (SUPERFAMILY)	F:GO:0004222; P:GO:0006508; F:GO:0008237	F:metalloendopeptidase activity; P:proteolysis; F:metallopeptidase activity	ENSDARG00000068593	61.4	70	2.9e-19	CU326366.2
XM_021556255.1	XP_021411930.1 Fad-dependent oxidoreductase domain-containing protein 2-like	1137	2.6e-197	88.92						mobidb-lite (MOBIDB_LITE); PTHR43539:SF23 (PANTHER); PTHR43539 (PANTHER)	no GO terms	no GO terms	ENSDARG00000061354	77.4	319	3.4e-151	foxred2	767722
XM_021610059.1	XP_021465734.1 Homeobox protein hox-c12a-like	3191	3e-158	91.76	3	C:GO:0005634; P:GO:0006355; F:GO:0043565	C:nucleus; P:regulation of transcription, DNA-templated; F:sequence-specific DNA binding			IPR020479 (PRINTS); IPR001356 (SMART); IPR001356 (PFAM); G3DSA:1.10.10.60 (GENE3D); mobidb-lite (MOBIDB_LITE); mobidb-lite (MOBIDB_LITE); PTHR24326 (PANTHER); PTHR24326:SF164 (PANTHER); IPR001356 (PROSITE_PROFILES); IPR001356 (CDD); IPR009057 (SUPERFAMILY)	F:GO:0003677	F:DNA binding	ENSDARG00000070352	81.4	279	7.8e-129	hoxc12a	562600
XM_021561832.1	XP_014068785.1 Complexin-2	669	2e-35	91.5	2	P:GO:0006836; F:GO:0019905	P:neurotransmitter transport; F:syntaxin binding			G3DSA:1.20.5.580 (GENE3D); IPR008849 (PFAM); mobidb-lite (MOBIDB_LITE); IPR008849 (PANTHER); PTHR16705:SF9 (PANTHER); SSF58038 (SUPERFAMILY)	P:GO:0006836; F:GO:0019905	P:neurotransmitter transport; F:syntaxin binding	ENSDARG00000061918	86.2	138	5.6e-29	cplx2	556701
XM_021608220.1	XP_021463895.1 Rhamnose binding lectin stl3 isoform x1	951	1.9e-124	95.96	9	C:GO:0001674; F:GO:0005534; F:GO:0033296; C:GO:0042564; F:GO:0042803; C:GO:0060473; F:GO:0061675; F:GO:0061676; F:GO:1903777	C:female germ cell nucleus; F:galactose binding; F:rhamnose binding; C:NLS-dependent protein nuclear import complex; F:protein homodimerization activity; C:cortical granule; F:RBL family protein binding; F:importin-alpha family protein binding; F:melibiose binding			IPR000922 (PFAM); PTHR45026 (PANTHER); IPR000922 (PROSITE_PROFILES); IPR000922 (PROSITE_PROFILES)	F:GO:0030246	F:carbohydrate binding	ENSDARG00000097446	45.7	92	3.6e-21	si:ch211-66i15.5	100148235
XM_021574608.1	XP_021430283.1 Probable palmitoyltransferase zdhhc14 isoform x5	2640	1.1e-259	86.28	3	C:GO:0016021; F:GO:0019706; P:GO:0042967	C:integral component of membrane; F:protein-cysteine S-palmitoyltransferase activity; P:obsolete acyl-carrier-protein biosynthetic process	EC:2.3.1.225	Protein S-acyltransferase	IPR001594 (PFAM); mobidb-lite (MOBIDB_LITE); PTHR22883:SF28 (PANTHER); PTHR22883 (PANTHER); PTHR22883 (PANTHER); PTHR22883:SF28 (PANTHER); PS50216 (PROSITE_PROFILES)	no GO terms	no GO terms	ENSDARG00000037069	53.5	538	7.1e-144	zdhhc14	569667
XM_021620772.1	XP_021476447.1 Swi/snf-related matrix-associated actin-dependent regulator of chromatin subfamily d member 3 isoform x10	4342	1.6e-266	94.12	3	C:GO:0016514; C:GO:0071564; C:GO:0071565	C:SWI/SNF complex; C:npBAF complex; C:nBAF complex			IPR019835 (SMART); IPR003121 (PFAM); IPR036885 (G3DSA:1.10.245.GENE3D); mobidb-lite (MOBIDB_LITE); PTHR13844:SF5 (PANTHER); PTHR13844 (PANTHER); IPR036885 (SUPERFAMILY)	F:GO:0005515	F:protein binding	ENSDARG00000038786	89.9	476	1.9e-250	smarcd3a	564652
XM_021618987.1	XP_021474661.1 Pleckstrin homology-like domain family b member 1 isoform x1	4868	0	91.25						IPR001849 (SMART); IPR011993 (G3DSA:2.30.29.GENE3D); G3DSA:1.20.1000.10 (GENE3D); IPR001849 (PFAM); G3DSA:2.60.200.20 (GENE3D); G3DSA:1.20.140.50 (GENE3D); mobidb-lite (MOBIDB_LITE); mobidb-lite (MOBIDB_LITE); mobidb-lite (MOBIDB_LITE); mobidb-lite (MOBIDB_LITE); mobidb-lite (MOBIDB_LITE); mobidb-lite (MOBIDB_LITE); mobidb-lite (MOBIDB_LITE); PTHR12156:SF27 (PANTHER); PTHR12156 (PANTHER); IPR0018…	F:GO:0005515	F:protein binding	ENSDARG00000061093	55.3	1510	1.6e-303	phldb1a	566287
XM_021616833.1	XP_021472508.1 Glucose-6-phosphate 1-dehydrogenase-like isoform x3	2134	7e-284	93.96	6	F:GO:0004345; P:GO:0006006; P:GO:0006098; P:GO:0006749; F:GO:0050661; P:GO:0055114	F:glucose-6-phosphate dehydrogenase activity; P:glucose metabolic process; P:pentose-phosphate shunt; P:glutathione metabolic process; F:NADP binding; P:oxidation-reduction process	EC:1.1.1.49	Glucose-6-phosphate dehydrogenase (NADP(+))	IPR001282 (PRINTS); IPR001282 (PIRSF); IPR022674 (PFAM); IPR001282 (TIGRFAM); IPR022675 (PFAM); G3DSA:3.40.50.720 (GENE3D); G3DSA:3.30.360.10 (GENE3D); IPR001282 (PANTHER); PTHR23429:SF0 (PANTHER); IPR001282 (HAMAP); IPR036291 (SUPERFAMILY); SSF55347 (SUPERFAMILY)	F:GO:0004345; P:GO:0006006; F:GO:0050661; P:GO:0055114	F:glucose-6-phosphate dehydrogenase activity; P:glucose metabolic process; F:NADP binding; P:oxidation-reduction process	ENSDARG00000112625	83.3	462	1.6e-231	CR774178.2	570579
XM_021572412.1	XP_021428083.1 Testis- and ovary-specific paz domain-containing protein 1 isoform x1	4716	0	72.79						IPR029435 (PFAM); mobidb-lite (MOBIDB_LITE); mobidb-lite (MOBIDB_LITE); mobidb-lite (MOBIDB_LITE); mobidb-lite (MOBIDB_LITE); mobidb-lite (MOBIDB_LITE); mobidb-lite (MOBIDB_LITE); mobidb-lite (MOBIDB_LITE); PTHR35671 (PANTHER)	no GO terms	no GO terms	ENSDARG00000099801	32.3	452	1.6e-45	topaz1	101883830
XM_021568018.1	XP_020336023.1 Swi/snf-related matrix-associated actin-dependent regulator of chromatin subfamily e member 1-like	2563	7.4e-123	94.83	3	F:GO:0003677; C:GO:0016514; P:GO:0043044	F:DNA binding; C:SWI/SNF complex; P:ATP-dependent chromatin remodeling			IPR009071 (SMART); IPR009071 (PFAM); IPR036910 (G3DSA:1.10.30.GENE3D); mobidb-lite (MOBIDB_LITE); mobidb-lite (MOBIDB_LITE); mobidb-lite (MOBIDB_LITE); mobidb-lite (MOBIDB_LITE); PTHR13711 (PANTHER); IPR030089 (PTHR13711:PANTHER); IPR009071 (PROSITE_PROFILES); cd01390 (CDD); IPR036910 (SUPERFAMILY)	C:GO:0016514; P:GO:0043044	C:SWI/SNF complex; P:ATP-dependent chromatin remodeling	ENSDARG00000016871	90.2	215	5.7e-106	smarce1	322248
XM_021598366.1	XP_021454030.1 Estrogen receptor isoform x1	3299	0	99.12	9	F:GO:0003700; F:GO:0005496; C:GO:0005634; C:GO:0005667; P:GO:0006355; F:GO:0008270; F:GO:0030284; P:GO:0043401; F:GO:0043565	F:DNA-binding transcription factor activity; F:steroid binding; C:nucleus; C:transcription factor complex; P:regulation of transcription, DNA-templated; F:zinc ion binding; F:estrogen receptor activity; P:steroid hormone mediated signaling pathway; F:sequence-specific DNA binding			IPR001628 (PRINTS); IPR001723 (PRINTS); IPR001628 (SMART); IPR000536 (SMART); IPR013088 (G3DSA:3.30.50.GENE3D); IPR035500 (G3DSA:1.10.565.GENE3D); IPR024178 (PIRSF); IPR001292 (PIRSF); IPR001628 (PFAM); IPR001292 (PFAM); IPR000536 (PFAM); mobidb-lite (MOBIDB_LITE); mobidb-lite (MOBIDB_LITE); mobidb-lite (MOBIDB_LITE); mobidb-lite (MOBIDB_LITE); PTHR24084 (PANTHER); PTHR24084:SF3 (PANTHER); IPR001…	F:GO:0003677; F:GO:0003700; F:GO:0003707; F:GO:0005496; C:GO:0005634; P:GO:0006355; F:GO:0008270; F:GO:0030284; P:GO:0043401; F:GO:0043565	F:DNA binding; F:DNA-binding transcription factor activity; F:steroid hormone receptor activity; F:steroid binding; C:nucleus; P:regulation of transcription, DNA-templated; F:zinc ion binding; F:estrogen receptor activity; P:steroid hormone mediated signaling pathway; F:sequence-specific DNA binding	ENSDARG00000004111	64.2	542	1.7e-174	esr1	259252
XM_021582975.1	XP_021438649.1 Neuroglobin-2 isoform x1	1406	4.2e-88	96.67	7	F:GO:0005344; C:GO:0005737; P:GO:0015671; F:GO:0019825; F:GO:0020037; C:GO:0043204; F:GO:0046872	F:oxygen carrier activity; C:cytoplasm; P:oxygen transport; F:oxygen binding; F:heme binding; C:perikaryon; F:metal ion binding			IPR001032 (PRINTS); G3DSA:1.10.490.10 (GENE3D); IPR000971 (PFAM); PTHR22924 (PANTHER); PTHR22924:SF84 (PANTHER); IPR000971 (PROSITE_PROFILES); IPR009050 (SUPERFAMILY)	F:GO:0019825; F:GO:0020037	F:oxygen binding; F:heme binding	ENSDARG00000053475	81.8	159	4.5e-73	ngb	100000711
XM_021586702.1	XP_021442377.1 Piggybac transposable element-derived protein 4-like	2836	0	85.63	1	F:GO:0003676	F:nucleic acid binding			IPR029526 (PFAM); mobidb-lite (MOBIDB_LITE); mobidb-lite (MOBIDB_LITE); PTHR28576:SF1 (PANTHER); PTHR28576 (PANTHER)	no GO terms	no GO terms	ENSDARG00000115161	53.8	524	6.6e-164	CABZ01069162.1
XM_021566258.1	XP_021421933.1 Metabotropic glutamate receptor 4-like	5573	0	96.25	4	F:GO:0004930; C:GO:0005886; P:GO:0007186; C:GO:0016021	F:G protein-coupled receptor activity; C:plasma membrane; P:G protein-coupled receptor signaling pathway; C:integral component of membrane			IPR000337 (PRINTS); IPR001786 (PRINTS); IPR000162 (PRINTS); IPR017978 (PFAM); IPR011500 (PFAM); IPR001828 (PFAM); G3DSA:3.40.50.2300 (GENE3D); PTHR24060:SF26 (PANTHER); PTHR24060 (PANTHER); IPR017978 (PROSITE_PROFILES); IPR028082 (SUPERFAMILY)	F:GO:0004930; P:GO:0007186; C:GO:0016021	F:G protein-coupled receptor activity; P:G protein-coupled receptor signaling pathway; C:integral component of membrane	ENSDARG00000040156	87.1	901	0	grm4	567181
XM_021596538.1	XP_014058618.1 Pancreatic secretory granule membrane major glycoprotein gp2-like	1220	6.2e-160	66.26	1	F:GO:0005509	F:calcium ion binding			G3DSA:2.10.25.10 (GENE3D); G3DSA:2.10.25.10 (GENE3D); PTHR44311 (PANTHER)	no GO terms	no GO terms	ENSDARG00000074150	54.4	125	5.4e-38	si:ch211-226h7.5	108191777
XM_021602374.1	XP_021458049.1 Ubiquinone biosynthesis protein coq4 homolog, mitochondrial-like isoform x1	1508	3.3e-171	92.69	2	P:GO:0006744; C:GO:0031314	P:ubiquinone biosynthetic process; C:extrinsic component of mitochondrial inner membrane			IPR007715 (PFAM); IPR007715 (PANTHER); IPR027540 (PTHR12922:PANTHER); IPR027540 (HAMAP)	C:GO:0005743; P:GO:0006744	C:mitochondrial inner membrane; P:ubiquinone biosynthetic process	ENSDARG00000104733	79	238	8.8e-107	coq4	100137123
XM_021569635.1	XP_021425310.1 Tata element modulatory factor isoform x2	4952	0	81.2						G3DSA:1.20.120.330 (GENE3D); IPR022092 (PFAM); IPR022091 (PFAM); G3DSA:1.20.5.50 (GENE3D); mobidb-lite (MOBIDB_LITE); mobidb-lite (MOBIDB_LITE); mobidb-lite (MOBIDB_LITE); mobidb-lite (MOBIDB_LITE); PTHR13140 (PANTHER); PTHR13140:SF447 (PANTHER); SSF90257 (SUPERFAMILY)	no GO terms	no GO terms	ENSDARG00000115697	56.4	1180	4.4e-195	tmf1	445128
NM_001165250.1	NP_001158722.1 Vesicle-trafficking protein sec22b-b precursor	1536	1e-111	98.5	2	C:GO:0016021; P:GO:0016192	C:integral component of membrane; P:vesicle-mediated transport			IPR010908 (SMART); IPR001388 (PFAM); IPR010908 (PFAM); G3DSA:1.20.5.110 (GENE3D); G3DSA:3.30.450.50 (GENE3D); PTHR21136 (PANTHER); PTHR21136:SF69 (PANTHER); IPR010908 (PROSITE_PROFILES); IPR001388 (PROSITE_PROFILES); cd15866 (CDD); SSF58038 (SUPERFAMILY); IPR011012 (SUPERFAMILY)	P:GO:0006810; C:GO:0016021; P:GO:0016192	P:transport; C:integral component of membrane; P:vesicle-mediated transport	ENSDARG00000100435	95.3	215	1.9e-109	sec22bb	327277
XM_021621390.1	XP_020345461.1 Pre-b-cell leukemia transcription factor 3-like isoform x2	4298	1.3e-249	98.6	5	F:GO:0003700; C:GO:0005634; C:GO:0005667; P:GO:0006355; F:GO:0043565	F:DNA-binding transcription factor activity; C:nucleus; C:transcription factor complex; P:regulation of transcription, DNA-templated; F:sequence-specific DNA binding			IPR001356 (SMART); IPR001356 (PFAM); IPR005542 (PFAM); G3DSA:1.10.10.60 (GENE3D); mobidb-lite (MOBIDB_LITE); PTHR11850:SF97 (PANTHER); PTHR11850 (PANTHER); IPR001356 (PROSITE_PROFILES); IPR001356 (CDD); IPR009057 (SUPERFAMILY)	F:GO:0003677; F:GO:0003700; C:GO:0005634	F:DNA binding; F:DNA-binding transcription factor activity; C:nucleus	ENSDARG00000013615	93	372	3.7e-182	pbx3b	58140
XM_021557434.1	XP_021413109.1 Ribonuclease h2 subunit a	1092	6.7e-166	94.62	4	F:GO:0003723; F:GO:0004523; P:GO:0051252; P:GO:0090502	F:RNA binding; F:RNA-DNA hybrid ribonuclease activity; P:regulation of RNA metabolic process; P:RNA phosphodiester bond hydrolysis, endonucleolytic	EC:3.1.30; EC:3.1.26; EC:3.1.26.4	Acting on ester bonds; Acting on ester bonds; Ribonuclease H	IPR024567 (PFAM); IPR004649 (TIGRFAM); IPR036397 (G3DSA:3.30.420.GENE3D); IPR023160 (G3DSA:1.10.10.GENE3D); PTHR10954:SF7 (PANTHER); IPR001352 (PANTHER); cd07181 (CDD); IPR012337 (SUPERFAMILY)	F:GO:0003676; F:GO:0003723; F:GO:0004523; P:GO:0016070	F:nucleic acid binding; F:RNA binding; F:RNA-DNA hybrid ribonuclease activity; P:RNA metabolic process	ENSDARG00000018891	85.1	309	3.2e-143	rnaseh2a	393195
XM_021558430.1	XP_014058814.1 Coronin-1a-like	1756	1.3e-256	96.91						IPR015048 (SMART); IPR001680 (SMART); SM01167 (SMART); IPR015048 (PFAM); IPR001680 (PFAM); PF16300 (PFAM); G3DSA:1.10.10.670 (GENE3D); IPR015943 (G3DSA:2.130.10.GENE3D); G3DSA:1.20.5.300 (GENE3D); IPR011042 (G3DSA:2.120.10.GENE3D); IPR027340 (PTHR10856:PANTHER); IPR015505 (PANTHER); IPR027340 (PTHR10856:PANTHER); IPR015505 (PANTHER); IPR017986 (PROSITE_PROFILES); IPR001680 (PROSITE_PROFILES); IPR…	F:GO:0005515	F:protein binding	ENSDARG00000054610	88.1	428	7.1e-233	coro1a	100002113
XM_021566121.1	XP_021421796.1 Pou domain, class 6, transcription factor 1-like isoform x2	4383	0	92.56	5	F:GO:0003677; F:GO:0003700; C:GO:0005634; C:GO:0005667; P:GO:0006355	F:DNA binding; F:DNA-binding transcription factor activity; C:nucleus; C:transcription factor complex; P:regulation of transcription, DNA-templated			IPR013847 (PRINTS); IPR001356 (SMART); IPR000327 (SMART); IPR001356 (PFAM); IPR000327 (PFAM); G3DSA:1.10.260.40 (GENE3D); G3DSA:1.10.10.60 (GENE3D); mobidb-lite (MOBIDB_LITE); PTHR11636 (PANTHER); PTHR11636:SF6 (PANTHER); IPR001356 (PROSITE_PROFILES); IPR000327 (PROSITE_PROFILES); IPR001356 (CDD); IPR009057 (SUPERFAMILY); IPR010982 (SUPERFAMILY)	F:GO:0003677; F:GO:0003700; P:GO:0006355	F:DNA binding; F:DNA-binding transcription factor activity; P:regulation of transcription, DNA-templated	ENSDARG00000011570	65.6	645	7.3e-186	pou6f1	30334
XM_021563526.1	XP_021419201.1 Dnaj homolog subfamily b member 9-like	1736	4.6e-108	76.19						IPR001623 (PRINTS); IPR001623 (SMART); IPR036869 (G3DSA:1.10.287.GENE3D); IPR001623 (PFAM); mobidb-lite (MOBIDB_LITE); PTHR44360 (PANTHER); IPR001623 (PROSITE_PROFILES); IPR001623 (CDD); IPR036869 (SUPERFAMILY)	no GO terms	no GO terms	ENSDARG00000052072	65.2	230	6.2e-64	dnajb9a	574005
XR_002473101.1	XP_021454334.1 Sulfide:quinone oxidoreductase, mitochondrial-like	1912	2.6e-221	95.81	2	F:GO:0016491; P:GO:0055114	F:oxidoreductase activity; P:oxidation-reduction process			IPR023753 (PFAM); IPR036188 (G3DSA:3.50.50.GENE3D); PTHR10632:SF2 (PANTHER); IPR015904 (PANTHER); IPR036188 (SUPERFAMILY); IPR036188 (SUPERFAMILY)	F:GO:0016491; P:GO:0055114	F:oxidoreductase activity; P:oxidation-reduction process	ENSDARG00000017034	79.8	377	1.8e-181	sqor	550580
XM_021597537.1	XP_021453212.1 Coiled-coil domain-containing protein 141-like isoform x2	4983	0	84.29						IPR018159 (SMART); G3DSA:1.20.58.60 (GENE3D); G3DSA:1.20.58.60 (GENE3D); G3DSA:1.20.58.60 (GENE3D); G3DSA:1.20.58.60 (GENE3D); G3DSA:1.20.58.60 (GENE3D); G3DSA:1.20.58.60 (GENE3D); G3DSA:1.20.58.60 (GENE3D); mobidb-lite (MOBIDB_LITE); mobidb-lite (MOBIDB_LITE); mobidb-lite (MOBIDB_LITE); mobidb-lite (MOBIDB_LITE); PTHR45219 (PANTHER); SSF46966 (SUPERFAMILY); SSF46966 (SUPERFAMILY); SSF46966 (SUPE…	no GO terms	no GO terms	ENSDARG00000095675	52.6	1519	0	ccdc141	553274
XR_002471760.1	XP_021455741.1 Uncharacterized protein loc110522008	435	3.3e-47	76.55						no IPS match	no IPS match	no IPS match
XM_021614131.1	XP_021469806.1 Collagen alpha-1(xi) chain-like	2730	3.7e-120	92.12	3	F:GO:0005201; C:GO:0005581; C:GO:0031012	F:extracellular matrix structural constituent; C:collagen trimer; C:extracellular matrix			IPR000885 (SMART); IPR008160 (PFAM); IPR000885 (PFAM); IPR016133 (G3DSA:2.160.20.GENE3D); IPR014716 (G3DSA:3.90.215.GENE3D); mobidb-lite (MOBIDB_LITE); PTHR24023 (PANTHER); PTHR24023:SF42 (PANTHER); IPR000885 (PRODOM); IPR000885 (PROSITE_PROFILES)	F:GO:0005201	F:extracellular matrix structural constituent	ENSDARG00000009014	78.4	208	4.5e-93	col11a1b	555202
XM_021600771.1	XP_021456442.1 Myc target protein 1 isoform x1	1384	1.3e-100	88.33	2	C:GO:0016021; P:GO:0035162	C:integral component of membrane; P:embryonic hemopoiesis			IPR029180 (PFAM); mobidb-lite (MOBIDB_LITE); mobidb-lite (MOBIDB_LITE); IPR029180 (PANTHER)	no GO terms	no GO terms	ENSDARG00000056125	62.9	194	7.4e-52	myct1a	796556
XM_021561086.1	XP_021416758.1 Rho guanine nucleotide exchange factor 6-like isoform x1	3306	0	94.58	3	F:GO:0005089; P:GO:0035023; P:GO:0043087	F:Rho guanyl-nucleotide exchange factor activity; P:regulation of Rho protein signal transduction; P:regulation of GTPase activity			IPR001452 (PRINTS); IPR001849 (SMART); IPR001452 (SMART); IPR000219 (SMART); IPR032409 (PFAM); IPR011993 (G3DSA:2.30.29.GENE3D); IPR001849 (PFAM); IPR000219 (PFAM); PF16614 (PFAM); IPR001452 (PFAM); G3DSA:2.30.30.40 (GENE3D); PF16615 (PFAM); IPR035899 (G3DSA:1.20.900.GENE3D); mobidb-lite (MOBIDB_LITE); mobidb-lite (MOBIDB_LITE); mobidb-lite (MOBIDB_LITE); PTHR22826 (PANTHER); PTHR22826:SF197 (PAN…	F:GO:0005089; F:GO:0005515; P:GO:0035023	F:Rho guanyl-nucleotide exchange factor activity; F:protein binding; P:regulation of Rho protein signal transduction	ENSDARG00000006683	77.6	692	8.2e-307	arhgef6	558288
XM_021564598.1	XP_020326352.1 Rho-related btb domain-containing protein 1-like	1510	5.8e-269	95.89	4	F:GO:0003924; F:GO:0005525; C:GO:0005622; P:GO:0007264	F:GTPase activity; F:GTP binding; C:intracellular; P:small GTPase mediated signal transduction	EC:3.6.1.15	Nucleoside-triphosphate phosphatase	SM00174 (SMART); IPR000210 (SMART); IPR000210 (PFAM); G3DSA:3.40.50.300 (GENE3D); G3DSA:3.30.710.10 (GENE3D); G3DSA:3.30.710.10 (GENE3D); IPR001806 (PFAM); PTHR24072 (PANTHER); PTHR24072:SF120 (PANTHER); IPR000210 (PROSITE_PROFILES); IPR000210 (PROSITE_PROFILES); IPR020849 (PROSITE_PROFILES); IPR011333 (SUPERFAMILY); IPR027417 (SUPERFAMILY); IPR011333 (SUPERFAMILY)	F:GO:0003924; F:GO:0005515; F:GO:0005525; P:GO:0007165; C:GO:0016020	F:GTPase activity; F:protein binding; F:GTP binding; P:signal transduction; C:membrane	ENSDARG00000079468	89	472	2.1e-249	rhobtb1	100537290
XM_021579839.1	XP_021435514.1 Tubulin alpha chain-like isoform x1	1974	9.3e-267	98.74	7	F:GO:0003924; F:GO:0005200; F:GO:0005525; C:GO:0005737; C:GO:0005874; P:GO:0007010; P:GO:0007017	F:GTPase activity; F:structural constituent of cytoskeleton; F:GTP binding; C:cytoplasm; C:microtubule; P:cytoskeleton organization; P:microtubule-based process	EC:3.6.1.15	Nucleoside-triphosphate phosphatase	IPR002452 (PRINTS); IPR000217 (PRINTS); IPR018316 (SMART); IPR003008 (SMART); IPR037103 (G3DSA:3.30.1330.GENE3D); IPR036525 (G3DSA:3.40.50.GENE3D); G3DSA:1.10.287.600 (GENE3D); IPR003008 (PFAM); IPR018316 (PFAM); IPR000217 (PANTHER); PTHR11588:SF53 (PANTHER); cd02186 (CDD); IPR008280 (SUPERFAMILY); IPR036525 (SUPERFAMILY)	F:GO:0003924; F:GO:0005200; F:GO:0005525; C:GO:0005874; P:GO:0007017	F:GTPase activity; F:structural constituent of cytoskeleton; F:GTP binding; C:microtubule; P:microtubule-based process	ENSDARG00000031164	97.8	449	2.5e-263	tuba8l2	393664
XM_021579001.1	XP_021434676.1 General transcription factor iie subunit 1	3028	9.5e-186	87.43	3	P:GO:0006355; P:GO:0006367; F:GO:0043565	P:regulation of transcription, DNA-templated; P:transcription initiation from RNA polymerase II promoter; F:sequence-specific DNA binding			IPR002853 (SMART); IPR013137 (PFAM); IPR036388 (G3DSA:1.10.10.GENE3D); IPR021600 (PFAM); IPR024550 (PFAM); mobidb-lite (MOBIDB_LITE); mobidb-lite (MOBIDB_LITE); PTHR13097:SF6 (PANTHER); PTHR13097 (PANTHER); IPR017919 (PROSITE_PROFILES); SSF57783 (SUPERFAMILY)	P:GO:0006367; F:GO:0043565	P:transcription initiation from RNA polymerase II promoter; F:sequence-specific DNA binding	ENSDARG00000000542	78.6	453	1.1e-151	gtf2e1	567899
XM_021561087.1	XP_021416762.1 Rna-binding motif protein, x chromosome-like isoform x1	1579	4.7e-136	90.12	3	F:GO:0003723; C:GO:0019013; C:GO:1990904	F:RNA binding; C:viral nucleocapsid; C:ribonucleoprotein complex			IPR003954 (SMART); IPR000504 (SMART); IPR012604 (PFAM); G3DSA:3.30.70.330 (GENE3D); IPR000504 (PFAM); mobidb-lite (MOBIDB_LITE); PTHR44345 (PANTHER); PTHR44345:SF3 (PANTHER); IPR000504 (PROSITE_PROFILES); cd12382 (CDD); IPR035979 (SUPERFAMILY)	F:GO:0003676	F:nucleic acid binding	ENSDARG00000014244	62.7	389	5.5e-59	rbmx	321860
XM_021592159.1	XP_021447834.1 Fxyd domain-containing ion transport regulator 6-like isoform x6	1216	9.1e-55	87.08	3	F:GO:0005216; C:GO:0016021; P:GO:0034220	F:ion channel activity; C:integral component of membrane; P:ion transmembrane transport			G3DSA:1.20.5.780 (GENE3D); IPR000272 (PFAM); PTHR14132 (PANTHER); PTHR14132:SF15 (PANTHER); IPR000272 (PRODOM)	F:GO:0005216; P:GO:0006811; C:GO:0016020	F:ion channel activity; P:ion transport; C:membrane	ENSDARG00000097057	56.9	72	1.1e-14	fxyd6l	566443
XM_021602160.1	XP_021457828.1 Solute carrier family 45 member 3-like	4136	0	92.11	2	C:GO:0016021; P:GO:0055085	C:integral component of membrane; P:transmembrane transport			G3DSA:1.20.1250.20 (GENE3D); IPR011701 (PFAM); G3DSA:1.20.1250.20 (GENE3D); mobidb-lite (MOBIDB_LITE); PTHR19432:SF41 (PANTHER); PTHR19432 (PANTHER); IPR036259 (SUPERFAMILY)	C:GO:0016021; P:GO:0055085	C:integral component of membrane; P:transmembrane transport	ENSDARG00000013784	77.4	567	2.6e-241	zgc:77158	402971
XM_021623513.1	XP_021479185.1 Etoposide-induced protein 2.4 homolog	3052	1.2e-159	96.75	1	C:GO:0016021	C:integral component of membrane			PF07264 (PFAM); mobidb-lite (MOBIDB_LITE); mobidb-lite (MOBIDB_LITE); IPR009890 (PANTHER)	no GO terms	no GO terms	ENSDARG00000053840	94.5	327	3.1e-143	ei24	550597
XR_002470391.1	XP_021436853.1 Dna polymerase epsilon subunit 4-like	2692	1e-61	85.75	6	F:GO:0003887; C:GO:0005634; P:GO:0006260; C:GO:0042575; F:GO:0046982; P:GO:0071897	F:DNA-directed DNA polymerase activity; C:nucleus; P:DNA replication; C:DNA polymerase complex; F:protein heterodimerization activity; P:DNA biosynthetic process	EC:2.7.7.7	DNA-directed DNA polymerase	G3DSA:1.10.20.10 (GENE3D); IPR003958 (PFAM); mobidb-lite (MOBIDB_LITE); PTHR10252 (PANTHER); PTHR10252:SF25 (PANTHER); IPR009072 (SUPERFAMILY)	F:GO:0046982	F:protein heterodimerization activity	ENSDARG00000013016	79.2	125	4.2e-43	pole4	553610
XM_021587324.1	XP_021442999.1 Hepatocyte cell adhesion molecule-like isoform x3	2324	2.3e-187	82.26	1	C:GO:0016021	C:integral component of membrane			IPR003599 (SMART); IPR013783 (G3DSA:2.60.40.GENE3D); IPR013106 (PFAM); IPR013783 (G3DSA:2.60.40.GENE3D); IPR013098 (PFAM); mobidb-lite (MOBIDB_LITE); PTHR12080 (PANTHER); PTHR12080:SF59 (PANTHER); IPR007110 (PROSITE_PROFILES); IPR036179 (SUPERFAMILY); IPR036179 (SUPERFAMILY)	no GO terms	no GO terms	ENSDARG00000056934	59.9	379	4.4e-113	hepacama	100005952
XM_021616183.1	XP_020362055.1 Cold shock domain-containing protein e1-like isoform x4	4993	0	98.1	2	F:GO:0003677; P:GO:0006355	F:DNA binding; P:regulation of transcription, DNA-templated			IPR011129 (SMART); G3DSA:2.40.50.140 (GENE3D); IPR002059 (PFAM); G3DSA:2.40.50.140 (GENE3D); G3DSA:2.40.50.140 (GENE3D); G3DSA:2.40.50.140 (GENE3D); IPR024642 (PFAM); mobidb-lite (MOBIDB_LITE); PTHR12913 (PANTHER); IPR002059 (CDD); IPR002059 (CDD); IPR002059 (CDD); IPR012340 (SUPERFAMILY); IPR012340 (SUPERFAMILY); IPR012340 (SUPERFAMILY); IPR012340 (SUPERFAMILY); IPR012340 (SUPERFAMILY)	F:GO:0003676; F:GO:0003677; P:GO:0006355	F:nucleic acid binding; F:DNA binding; P:regulation of transcription, DNA-templated	ENSDARG00000074758	84.1	883	0	csde1	336679
XM_021619071.1	XP_021474746.1 Inactive ubiquitin carboxyl-terminal hydrolase 53-like isoform x1	8094	0	87.8	2	P:GO:0016579; F:GO:0036459	P:protein deubiquitination; F:thiol-dependent ubiquitinyl hydrolase activity	EC:3.4.19.12	Ubiquitinyl hydrolase 1	IPR001394 (PFAM); G3DSA:3.90.70.10 (GENE3D); mobidb-lite (MOBIDB_LITE); mobidb-lite (MOBIDB_LITE); mobidb-lite (MOBIDB_LITE); PTHR22975 (PANTHER); PTHR22975:SF6 (PANTHER); IPR028889 (PROSITE_PROFILES); cd02257 (CDD); SSF54001 (SUPERFAMILY)	P:GO:0016579; F:GO:0036459	P:protein deubiquitination; F:thiol-dependent ubiquitinyl hydrolase activity	ENSDARG00000076499	86.1	389	4.8e-199	usp53b
XM_021614537.1	XP_021472722.1 Atp-binding cassette sub-family g member 2-like	1211	9.3e-100	94.91	7	F:GO:0005524; C:GO:0005886; P:GO:0014070; C:GO:0016021; F:GO:0016887; P:GO:0017085; P:GO:0046683	F:ATP binding; C:plasma membrane; P:response to organic cyclic compound; C:integral component of membrane; F:ATPase activity; P:response to insecticide; P:response to organophosphorus	EC:3.6.1.3; EC:3.6.1.15	Adenosinetriphosphatase; Nucleoside-triphosphate phosphatase	IPR003439 (PFAM); G3DSA:3.40.50.300 (GENE3D); mobidb-lite (MOBIDB_LITE); PTHR19241:SF346 (PANTHER); PTHR19241 (PANTHER); IPR027417 (SUPERFAMILY)	F:GO:0005524; F:GO:0016887	F:ATP binding; F:ATPase activity	ENSDARG00000100075	83	188	1.1e-86	abcg2a	735312
XM_021557486.1	XP_014047900.1 Dynein light chain 4, axonemal isoform x1	674	5.1e-55	98.6	2	P:GO:0007017; C:GO:0030286	P:microtubule-based process; C:dynein complex			IPR001372 (SMART); IPR037177 (G3DSA:3.30.740.GENE3D); IPR001372 (PFAM); IPR001372 (PANTHER); PTHR11886:SF2 (PANTHER); IPR037177 (SUPERFAMILY)	P:GO:0007017; C:GO:0030286	P:microtubule-based process; C:dynein complex	ENSDARG00000113376	93.4	106	7.8e-55	dnal4b	100005529
XM_021613652.1	XP_021469326.1 Gata-binding factor 6-b-like	2909	2.5e-276	94.42	6	F:GO:0003700; C:GO:0005634; C:GO:0005667; F:GO:0008270; F:GO:0043565; P:GO:0045893	F:DNA-binding transcription factor activity; C:nucleus; C:transcription factor complex; F:zinc ion binding; F:sequence-specific DNA binding; P:positive regulation of transcription, DNA-templated			IPR000679 (PRINTS); IPR000679 (SMART); IPR013088 (G3DSA:3.30.50.GENE3D); IPR008013 (PFAM); IPR016375 (PIRSF); IPR000679 (PFAM); G3DSA:2.20.25.10 (GENE3D); mobidb-lite (MOBIDB_LITE); mobidb-lite (MOBIDB_LITE); mobidb-lite (MOBIDB_LITE); PTHR10071:SF23 (PANTHER); PTHR10071 (PANTHER); IPR000679 (PROSITE_PROFILES); cd00202 (CDD); cd00202 (CDD); SSF57716 (SUPERFAMILY); SSF57716 (SUPERFAMILY)	F:GO:0003677; F:GO:0003700; C:GO:0005634; P:GO:0006355; F:GO:0008270; F:GO:0043565; P:GO:0045893	F:DNA binding; F:DNA-binding transcription factor activity; C:nucleus; P:regulation of transcription, DNA-templated; F:zinc ion binding; F:sequence-specific DNA binding; P:positive regulation of transcription, DNA-templated	ENSDARG00000103589	74.2	519	1.4e-188	gata6	58076
XR_002472968.1		902								no IPS match	no IPS match	no IPS match
XM_021580243.1	XP_021435918.1 Zinc finger protein 518a-like	2061	2.9e-287	80.83	1	F:GO:0003676	F:nucleic acid binding			IPR013087 (SMART); G3DSA:2.60.260.40 (GENE3D); G3DSA:3.30.160.60 (GENE3D); mobidb-lite (MOBIDB_LITE); mobidb-lite (MOBIDB_LITE); IPR027760 (PANTHER); IPR013087 (PROSITE_PROFILES)	F:GO:0003676	F:nucleic acid binding	ENSDARG00000074270	38.2	414	2.9e-68	si:ch211-214e3.5	798582
XM_021590661.1	XP_013983755.1 Beta-centractin-like	3196	1.4e-216	99.91	2	F:GO:0005524; C:GO:0005869	F:ATP binding; C:dynactin complex			IPR004000 (PRINTS); IPR004000 (SMART); G3DSA:3.90.640.10 (GENE3D); G3DSA:3.30.420.40 (GENE3D); IPR004000 (PFAM); G3DSA:3.30.420.40 (GENE3D); G3DSA:3.30.420.40 (GENE3D); IPR029909 (PTHR11937:PANTHER); IPR004000 (PANTHER); cd00012 (CDD); SSF53067 (SUPERFAMILY); SSF53067 (SUPERFAMILY)	C:GO:0005869	C:dynactin complex	ENSDARG00000011611	99.2	376	3.1e-218	actr1	406681
XM_021561121.1	XP_021416796.1 Disks large homolog 3 isoform x5	4232	0	96.01						IPR001478 (SMART); IPR008145 (SMART); IPR001452 (SMART); IPR019590 (SMART); G3DSA:1.10.287.470 (GENE3D); IPR019590 (PFAM); IPR001478 (PFAM); IPR019583 (PFAM); IPR015143 (PFAM); G3DSA:2.30.42.10 (GENE3D); G3DSA:2.30.42.10 (GENE3D); IPR001452 (PFAM); IPR008145 (PFAM); G3DSA:3.40.50.300 (GENE3D); G3DSA:2.30.30.40 (GENE3D); IPR016313 (PIRSF); mobidb-lite (MOBIDB_LITE); PTHR23119:SF6 (PANTHER); PTHR23…	F:GO:0005515	F:protein binding	ENSDARG00000076796	90.5	771	0	dlg3	564081
XM_021573560.1	XP_021429235.1 Lecithin retinol acyltransferase-like	1106	2.9e-132	85.77	4	C:GO:0016021; P:GO:0042967; F:GO:0047173; F:GO:0102279	C:integral component of membrane; P:obsolete acyl-carrier-protein biosynthetic process; F:phosphatidylcholine-retinol O-acyltransferase activity; F:lecithin:11-cis retinol acyltransferase activity	EC:2.3.1.135	Phosphatidylcholine--retinol O-acyltransferase	G3DSA:3.90.1720.10 (GENE3D); IPR007053 (PFAM); PTHR13943 (PANTHER); PTHR13943:SF70 (PANTHER)	no GO terms	no GO terms	ENSDARG00000037278	64.1	234	7.9e-81	lrata	553239
XM_021581458.1	XP_021437133.1 Galanin receptor type 2-like	881	1.3e-143	89.42	3	F:GO:0004930; P:GO:0007186; C:GO:0016021	F:G protein-coupled receptor activity; P:G protein-coupled receptor signaling pathway; C:integral component of membrane			IPR000405 (PRINTS); IPR000276 (PRINTS); G3DSA:1.20.1070.10 (GENE3D); IPR000276 (PFAM); PTHR24230 (PANTHER); PTHR24230:SF55 (PANTHER); IPR017452 (PROSITE_PROFILES); SSF81321 (SUPERFAMILY)	F:GO:0004930; P:GO:0007186; C:GO:0016021	F:G protein-coupled receptor activity; P:G protein-coupled receptor signaling pathway; C:integral component of membrane	ENSDARG00000020853	80	225	6.5e-102	galr2a	110438944
XM_021607825.1	XP_021463493.1 Protein regulator of cytokinesis 1-like isoform x2	717	3.6e-75	90.41	4	P:GO:0000910; P:GO:0001578; F:GO:0008017; C:GO:0045298	P:cytokinesis; P:microtubule bundle formation; F:microtubule binding; C:tubulin complex			PF03999 (PFAM); mobidb-lite (MOBIDB_LITE); IPR032921 (PTHR19321:PANTHER); IPR007145 (PANTHER)	P:GO:0000226; P:GO:0000910; P:GO:0001578; C:GO:0005856; F:GO:0008017	P:microtubule cytoskeleton organization; P:cytokinesis; P:microtubule bundle formation; C:cytoskeleton; F:microtubule binding	ENSDARG00000005993	63.2	163	1.3e-44	prc1b	393203
XM_021584155.1	XP_021439830.1 Prominin-1-a-like isoform x12	4574	0	98.7	1	C:GO:0016021	C:integral component of membrane			IPR008795 (PFAM); G3DSA:1.20.5.1230 (GENE3D); IPR008795 (PANTHER); PTHR22730:SF8 (PANTHER)	C:GO:0016021	C:integral component of membrane	ENSDARG00000039966	70.7	861	0	prom1a	322857
XR_002470959.1		1144								no IPS match	no IPS match	no IPS match
XM_021611500.1	XP_021467175.1 Ef-hand domain-containing protein 1 isoform x2	2138	0	88.5						IPR006602 (SMART); IPR010554 (PFAM); mobidb-lite (MOBIDB_LITE); PTHR12086:SF9 (PANTHER); PTHR12086 (PANTHER); IPR006602 (PROSITE_PROFILES)	no GO terms	no GO terms	ENSDARG00000009743	67.9	551	1.3e-220	efhc1	393942
XM_021589743.1	XP_021445418.1 Zona pellucida sperm-binding protein 3-like	1762	1.5e-279	72.32						IPR001507 (PRINTS); IPR001507 (SMART); IPR001507 (PFAM); mobidb-lite (MOBIDB_LITE); mobidb-lite (MOBIDB_LITE); PTHR11576 (PANTHER); PTHR11576:SF2 (PANTHER); IPR001507 (PROSITE_PROFILES)	no GO terms	no GO terms	ENSDARG00000039828	43.8	386	5.7e-89	zp3b	64692
XM_021574261.1	XP_021429936.1 Trna (guanine(37)-n1)-methyltransferase isoform x2	1824	4.4e-279	87.68	4	C:GO:0005634; C:GO:0005759; P:GO:0030488; F:GO:0052906	C:nucleus; C:mitochondrial matrix; P:tRNA methylation; F:tRNA (guanine(37)-N(1))-methyltransferase activity	EC:2.1.1.228	tRNA (guanine(37)-N(1))-methyltransferase	IPR030382 (PFAM); G3DSA:3.40.50.150 (GENE3D); G3DSA:3.30.300.110 (GENE3D); mobidb-lite (MOBIDB_LITE); PTHR23245:SF36 (PANTHER); PTHR23245 (PANTHER); IPR030382 (PROSITE_PROFILES); IPR025792 (HAMAP); cd02440 (CDD); IPR029063 (SUPERFAMILY)	F:GO:0009019; P:GO:0030488	F:tRNA (guanine-N1-)-methyltransferase activity; P:tRNA methylation	ENSDARG00000069278	71	448	6.3e-184	trmt5	564078
XM_021608892.1	XP_021464567.1 Glycogen synthase kinase-3 beta isoform x4	2165	5.7e-241	98.14	4	F:GO:0004674; F:GO:0005524; P:GO:0006468; P:GO:0009069	F:protein serine/threonine kinase activity; F:ATP binding; P:protein phosphorylation; P:serine family amino acid metabolic process	EC:2.7.11	Transferring phosphorus-containing groups	IPR000719 (SMART); G3DSA:1.10.510.10 (GENE3D); G3DSA:3.30.200.20 (GENE3D); IPR000719 (PFAM); mobidb-lite (MOBIDB_LITE); PTHR24057 (PANTHER); IPR033573 (PTHR24057:PANTHER); IPR000719 (PROSITE_PROFILES); cd14137 (CDD); IPR011009 (SUPERFAMILY)	F:GO:0004672; F:GO:0005524; P:GO:0006468	F:protein kinase activity; F:ATP binding; P:protein phosphorylation	ENSDARG00000017803	96	402	3.2e-227	gsk3ba	30654
XM_021587514.1	XP_021443189.1 Catenin beta-1-like isoform x1	1908	5.2e-198	95.4						IPR000225 (SMART); IPR000225 (PFAM); IPR011989 (G3DSA:1.25.10.GENE3D); mobidb-lite (MOBIDB_LITE); PTHR23315 (PANTHER); PTHR23315:SF53 (PANTHER); IPR000225 (PROSITE_PROFILES); IPR000225 (PROSITE_PROFILES); IPR000225 (PROSITE_PROFILES); IPR000225 (PROSITE_PROFILES); IPR016024 (SUPERFAMILY)	F:GO:0005488; F:GO:0005515	F:binding; F:protein binding	ENSDARG00000014571	92.5	425	9.2e-194	ctnnb1	30265
XM_021580766.1	XP_021436441.1 Transmembrane protein 178a-like	1689	6.9e-218	92.1	3	C:GO:0005789; C:GO:0016021; P:GO:0045671	C:endoplasmic reticulum membrane; C:integral component of membrane; P:negative regulation of osteoclast differentiation			IPR004031 (PFAM); PTHR32005:SF4 (PANTHER); PTHR32005 (PANTHER)	C:GO:0016021	C:integral component of membrane	ENSDARG00000020758	80.3	290	2.3e-140	tmem178	767702
XM_021579110.1	XP_021434780.1 Sodium-driven chloride bicarbonate exchanger-like isoform x1	6364	0	98.16	5	F:GO:0005452; P:GO:0006821; P:GO:0015701; C:GO:0016021; P:GO:0098656	F:inorganic anion exchanger activity; P:chloride transport; P:bicarbonate transport; C:integral component of membrane; P:anion transmembrane transport			IPR003020 (PRINTS); IPR003024 (PRINTS); IPR011531 (PFAM); IPR013769 (PFAM); IPR003020 (TIGRFAM); G3DSA:1.10.287.570 (GENE3D); IPR016152 (G3DSA:3.40.930.GENE3D); mobidb-lite (MOBIDB_LITE); mobidb-lite (MOBIDB_LITE); PTHR11453:SF79 (PANTHER); IPR003020 (PANTHER); IPR003020 (PANTHER); PTHR11453:SF79 (PANTHER); IPR016152 (SUPERFAMILY)	F:GO:0005215; F:GO:0005452; P:GO:0006810; P:GO:0006820; F:GO:0008509; C:GO:0016020; C:GO:0016021	F:transporter activity; F:inorganic anion exchanger activity; P:transport; P:anion transport; F:anion transmembrane transporter activity; C:membrane; C:integral component of membrane	ENSDARG00000063133	84	1023	0	slc4a10a	798983
XM_021614016.1	XP_020323251.1 Slam family member 9-like	1092	5.3e-179	82.45	1	C:GO:0016021	C:integral component of membrane			IPR003599 (SMART); IPR013783 (G3DSA:2.60.40.GENE3D); PTHR12080:SF77 (PANTHER); PTHR12080 (PANTHER); IPR036179 (SUPERFAMILY)	no GO terms	no GO terms	ENSDARG00000103241	38.3	196	4.8e-22	CR381673.2
XM_021585114.1	XP_021440789.1 Stathmin-4-like isoform x2	1456	8e-90	96.73	1	P:GO:0031110	P:regulation of microtubule polymerization or depolymerization			IPR000956 (PRINTS); IPR000956 (PFAM); IPR000956 (PIRSF); IPR000956 (PANTHER); IPR028834 (PTHR10104:PANTHER); IPR000956 (PROSITE_PROFILES); IPR036002 (SUPERFAMILY)	P:GO:0031110	P:regulation of microtubule polymerization or depolymerization	ENSDARG00000043932	75.6	176	8.1e-65	stmn4l	436836
XM_021567017.1	XP_021422692.1 Receptor-type tyrosine-protein phosphatase eta isoform x4	6099	0	77.64	4	F:GO:0004725; P:GO:0006570; C:GO:0016021; P:GO:0035335	F:protein tyrosine phosphatase activity; P:tyrosine metabolic process; C:integral component of membrane; P:peptidyl-tyrosine dephosphorylation	EC:3.1.3.16; EC:3.1.3.48; EC:3.1.3.41	Protein-serine/threonine phosphatase; Protein-tyrosine-phosphatase; 4-nitrophenylphosphatase	IPR003961 (SMART); IPR013783 (G3DSA:2.60.40.GENE3D); IPR013783 (G3DSA:2.60.40.GENE3D); IPR013783 (G3DSA:2.60.40.GENE3D); IPR013783 (G3DSA:2.60.40.GENE3D); IPR013783 (G3DSA:2.60.40.GENE3D); IPR013783 (G3DSA:2.60.40.GENE3D); IPR013783 (G3DSA:2.60.40.GENE3D); IPR029021 (G3DSA:3.90.190.GENE3D); IPR013783 (G3DSA:2.60.40.GENE3D); IPR013783 (G3DSA:2.60.40.GENE3D); IPR013783 (G3DSA:2.60.40.GENE3D); IPR00…	F:GO:0005515	F:protein binding	ENSDARG00000033042	34.8	1427	1.2e-197	ptprja	559679
XM_021610939.1	XP_021466614.1 Adenylate cyclase type 10	4409	0	79.97	4	C:GO:0005622; P:GO:0009190; F:GO:0016849; P:GO:0035556	C:intracellular; P:cyclic nucleotide biosynthetic process; F:phosphorus-oxygen lyase activity; P:intracellular signal transduction			IPR011990 (G3DSA:1.25.40.GENE3D); IPR001054 (PFAM); IPR029787 (G3DSA:3.30.70.GENE3D); G3DSA:3.40.50.300 (GENE3D); PTHR16305:SF32 (PANTHER); PTHR16305 (PANTHER); IPR001054 (PROSITE_PROFILES); cd07302 (CDD); cd07302 (CDD); IPR029787 (SUPERFAMILY); IPR029787 (SUPERFAMILY); IPR027417 (SUPERFAMILY)	F:GO:0005515; P:GO:0009190; F:GO:0016849; P:GO:0035556	F:protein binding; P:cyclic nucleotide biosynthetic process; F:phosphorus-oxygen lyase activity; P:intracellular signal transduction
XM_021588066.1	XP_021443741.1 Phosphatidylinositol-binding clathrin assembly protein-like isoform x1	4377	0	98.8	4	F:GO:0005545; C:GO:0030136; F:GO:0030276; P:GO:0048268	F:1-phosphatidylinositol binding; C:clathrin-coated vesicle; F:clathrin binding; P:clathrin coat assembly			IPR013809 (SMART); IPR014712 (G3DSA:1.20.58.GENE3D); IPR011417 (PFAM); IPR008942 (G3DSA:1.25.40.GENE3D); mobidb-lite (MOBIDB_LITE); mobidb-lite (MOBIDB_LITE); PTHR22951:SF31 (PANTHER); PTHR22951 (PANTHER); IPR013809 (PROSITE_PROFILES); cd03564 (CDD); IPR008942 (SUPERFAMILY); SSF89009 (SUPERFAMILY)	F:GO:0005543; F:GO:0005545; C:GO:0030136; F:GO:0030276; P:GO:0048268	F:phospholipid binding; F:1-phosphatidylinositol binding; C:clathrin-coated vesicle; F:clathrin binding; P:clathrin coat assembly	ENSDARG00000014137	75.4	745	2.4e-290	picalmb	445286
XM_021565284.1	XP_014014264.1 Kelch-like protein 10	3026	2.7e-209	86.74	7	P:GO:0000902; C:GO:0005737; P:GO:0007286; P:GO:0008584; P:GO:0009566; P:GO:0048808; P:GO:0048873	P:cell morphogenesis; C:cytoplasm; P:spermatid development; P:male gonad development; P:fertilization; P:male genitalia morphogenesis; P:homeostasis of number of cells within a tissue			PR00501 (PRINTS); IPR006652 (SMART); IPR000210 (SMART); IPR011705 (SMART); G3DSA:3.30.710.10 (GENE3D); IPR011705 (PFAM); IPR006652 (PFAM); IPR000210 (PFAM); IPR017096 (PIRSF); IPR015915 (G3DSA:2.120.10.GENE3D); PTHR24412:SF172 (PANTHER); PTHR24412 (PANTHER); IPR000210 (PROSITE_PROFILES); cd14735 (CDD); IPR015915 (SUPERFAMILY); IPR011333 (SUPERFAMILY)	F:GO:0005515	F:protein binding	ENSDARG00000115489	50.5	325	2.9e-85	klhl10b.1	560378
XM_021615119.1	XP_021470794.1 Receptor-type tyrosine-protein phosphatase delta-like isoform x25	7252	0	97.13	4	F:GO:0004725; P:GO:0006570; C:GO:0016021; P:GO:0035335	F:protein tyrosine phosphatase activity; P:tyrosine metabolic process; C:integral component of membrane; P:peptidyl-tyrosine dephosphorylation	EC:3.1.3.16; EC:3.1.3.48; EC:3.1.3.41	Protein-serine/threonine phosphatase; Protein-tyrosine-phosphatase; 4-nitrophenylphosphatase	IPR000242 (PRINTS); IPR000242 (SMART); IPR003595 (SMART); IPR003961 (SMART); IPR003598 (SMART); IPR003599 (SMART); IPR029021 (G3DSA:3.90.190.GENE3D); IPR013783 (G3DSA:2.60.40.GENE3D); IPR013783 (G3DSA:2.60.40.GENE3D); IPR003961 (PFAM); IPR013783 (G3DSA:2.60.40.GENE3D); IPR029021 (G3DSA:3.90.190.GENE3D); IPR000242 (PFAM); IPR013783 (G3DSA:2.60.40.GENE3D); IPR013783 (G3DSA:2.60.40.GENE3D); IPR01378…	F:GO:0004725; F:GO:0005515; P:GO:0006470; P:GO:0016311; F:GO:0016791	F:protein tyrosine phosphatase activity; F:protein binding; P:protein dephosphorylation; P:dephosphorylation; F:phosphatase activity	ENSDARG00000019945	75.1	1540	0	ptprdb	100073332
XM_021590627.1	XP_021446302.1 Arrestin domain-containing protein 3-like isoform x2	2084	2.1e-200	93.69	1	P:GO:0007165	P:signal transduction			IPR011022 (SMART); IPR011022 (PFAM); IPR011021 (PFAM); G3DSA:2.60.40.640 (GENE3D); PTHR11188:SF49 (PANTHER); PTHR11188 (PANTHER); IPR014756 (SUPERFAMILY); IPR014756 (SUPERFAMILY)	no GO terms	no GO terms	ENSDARG00000052690	71	317	1e-129	arrdc3a	566685
XM_021612762.1	XP_021468436.1 Neuronal tyrosine-phosphorylated phosphoinositide-3-kinase adapter 2-like isoform x1	5484	0	77.3	5	C:GO:0005622; P:GO:0014065; F:GO:0016301; P:GO:0016310; P:GO:0048812	C:intracellular; P:phosphatidylinositol 3-kinase signaling; F:kinase activity; P:phosphorylation; P:neuron projection morphogenesis			PF15439 (PFAM); IPR029353 (PFAM); mobidb-lite (MOBIDB_LITE); mobidb-lite (MOBIDB_LITE); mobidb-lite (MOBIDB_LITE); mobidb-lite (MOBIDB_LITE); mobidb-lite (MOBIDB_LITE); IPR026722 (PANTHER); PTHR22633:SF3 (PANTHER); PTHR22633:SF3 (PANTHER); IPR026722 (PANTHER); IPR026722 (PANTHER); PTHR22633:SF3 (PANTHER); IPR026722 (PANTHER)	P:GO:0014065; P:GO:0048812	P:phosphatidylinositol 3-kinase signaling; P:neuron projection morphogenesis	ENSDARG00000093357	61.8	1009	7.3e-151	nyap2b	100535812
XM_021558017.1	XP_021413692.1 Phosphomannomutase 1-like isoform x2	2187	2.6e-148	96.32	5	F:GO:0004615; C:GO:0005737; P:GO:0006000; P:GO:0006013; P:GO:0009298	F:phosphomannomutase activity; C:cytoplasm; P:fructose metabolic process; P:mannose metabolic process; P:GDP-mannose biosynthetic process	EC:5.4.2.8	Phosphomannomutase	IPR005002 (PFAM); IPR023214 (G3DSA:3.40.50.GENE3D); IPR006379 (TIGRFAM); IPR005002 (PANTHER); PTHR10466:SF1 (PANTHER); IPR005002 (CDD); IPR036412 (SUPERFAMILY)	F:GO:0004615; C:GO:0005737; P:GO:0009298	F:phosphomannomutase activity; C:cytoplasm; P:GDP-mannose biosynthetic process	ENSDARG00000037654	64.8	250	1.2e-91	pmm2	368229
XM_021583193.1	XP_021438868.1 Protocadherin gamma-b1-like	1764	0	86.77	4	F:GO:0005509; C:GO:0005886; P:GO:0007156; C:GO:0016021	F:calcium ion binding; C:plasma membrane; P:homophilic cell adhesion via plasma membrane adhesion molecules; C:integral component of membrane			IPR002126 (PRINTS); IPR002126 (SMART); G3DSA:2.60.40.60 (GENE3D); G3DSA:2.60.40.60 (GENE3D); IPR032455 (PFAM); G3DSA:2.60.350.10 (GENE3D); IPR002126 (PFAM); G3DSA:2.60.40.60 (GENE3D); PTHR24028:SF32 (PANTHER); PTHR24028 (PANTHER); PS50268 (PROSITE_PROFILES); PS50268 (PROSITE_PROFILES); PS50268 (PROSITE_PROFILES); PS50268 (PROSITE_PROFILES); PS50268 (PROSITE_PROFILES); cd11304 (CDD); cd11304 (CDD)…	F:GO:0005509; P:GO:0007156; C:GO:0016020	F:calcium ion binding; P:homophilic cell adhesion via plasma membrane adhesion molecules; C:membrane	ENSDARG00000090348	80.5	461	6.5e-210	pcdh2ab5	493591
XM_021595636.1	XP_021451311.1 Nlr family card domain-containing protein 3-like isoform x1	2358	0	90.31	1	F:GO:0005524	F:ATP binding			IPR029495 (SMART); G3DSA:1.10.533.10 (GENE3D); IPR029495 (PFAM); PF05729 (PFAM); mobidb-lite (MOBIDB_LITE); mobidb-lite (MOBIDB_LITE); PTHR24106:SF151 (PANTHER); PTHR24106 (PANTHER); IPR007111 (PROSITE_PROFILES); IPR027417 (SUPERFAMILY); SSF52047 (SUPERFAMILY)	no GO terms	no GO terms	ENSDARG00000102468	56.5	790	2.4e-207	si:dkey-71l4.5
XM_021559276.1		2763								IPR013087 (SMART); G3DSA:2.20.25.10 (GENE3D); G3DSA:2.30.30.380 (GENE3D); G3DSA:3.30.160.60 (GENE3D); IPR017125 (PIRSF); G3DSA:3.30.160.60 (GENE3D); G3DSA:3.30.160.60 (GENE3D); G3DSA:3.30.160.60 (GENE3D); PF00096 (PFAM); G3DSA:3.30.160.60 (GENE3D); G3DSA:3.30.160.60 (GENE3D); IPR013083 (G3DSA:3.30.40.GENE3D); G3DSA:3.30.160.60 (GENE3D); PTHR24377:SF671 (PANTHER); PTHR24377 (PANTHER); IPR013087 (P…	F:GO:0000976; F:GO:0003676	F:transcription regulatory region sequence-specific DNA binding; F:nucleic acid binding
XM_021620116.1	XP_014015196.1 Importin-4-like isoform x2	3692	0	91.36	3	C:GO:0005622; P:GO:0006886; F:GO:0008536	C:intracellular; P:intracellular protein transport; F:Ran GTPase binding			IPR034085 (SMART); IPR001494 (SMART); IPR011989 (G3DSA:1.25.10.GENE3D); IPR000357 (PFAM); IPR001494 (PFAM); mobidb-lite (MOBIDB_LITE); PTHR10527:SF6 (PANTHER); PTHR10527 (PANTHER); IPR021133 (PROSITE_PROFILES); IPR001494 (PROSITE_PROFILES); IPR016024 (SUPERFAMILY); IPR016024 (SUPERFAMILY)	F:GO:0005488; F:GO:0005515; P:GO:0006886; F:GO:0008536	F:binding; F:protein binding; P:intracellular protein transport; F:Ran GTPase binding	ENSDARG00000041493	77.5	1066	0	ipo4	553305
XM_021572420.1	XP_021428095.1 Wiskott-aldrich syndrome protein family member 2-like	1695	1.4e-199	81.4	3	F:GO:0003779; C:GO:0005856; P:GO:0030036	F:actin binding; C:cytoskeleton; P:actin cytoskeleton organization			PR01217 (PRINTS); IPR003124 (SMART); IPR003124 (PFAM); IPR028288 (PANTHER); PTHR12902:SF6 (PANTHER); IPR028288 (PANTHER); IPR003124 (PROSITE_PROFILES)	F:GO:0003779; C:GO:0005856; P:GO:0030036	F:actin binding; C:cytoskeleton; P:actin cytoskeleton organization	ENSDARG00000024209	71	486	8.3e-122	wasf2	394056
XM_021569832.1	XP_021425506.1 Contactin-4-like isoform x1	5569	0	98.21	2	P:GO:0007155; P:GO:0007411	P:cell adhesion; P:axon guidance			IPR003599 (SMART); IPR003961 (SMART); IPR003598 (SMART); IPR003961 (PFAM); IPR013783 (G3DSA:2.60.40.GENE3D); IPR013098 (PFAM); IPR013783 (G3DSA:2.60.40.GENE3D); IPR013783 (G3DSA:2.60.40.GENE3D); IPR013783 (G3DSA:2.60.40.GENE3D); G3DSA:2.20.25.10 (GENE3D); IPR013783 (G3DSA:2.60.40.GENE3D); IPR013783 (G3DSA:2.60.40.GENE3D); IPR013783 (G3DSA:2.60.40.GENE3D); PF13927 (PFAM); IPR013783 (G3DSA:2.60.40.…	F:GO:0005515	F:protein binding	ENSDARG00000098161	84.7	1029	0	cntn4	571349
XM_021597200.1	XP_021452873.1 Cyclic amp-dependent transcription factor atf-2 isoform x1	3487	9.9e-203	92.75	5	F:GO:0003676; F:GO:0003700; C:GO:0005634; C:GO:0005667; P:GO:0006357	F:nucleic acid binding; F:DNA-binding transcription factor activity; C:nucleus; C:transcription factor complex; P:regulation of transcription by RNA polymerase II			IPR004827 (SMART); IPR004827 (PFAM); IPR016378 (PIRSF); G3DSA:3.30.160.60 (GENE3D); G3DSA:1.20.5.170 (GENE3D); mobidb-lite (MOBIDB_LITE); mobidb-lite (MOBIDB_LITE); mobidb-lite (MOBIDB_LITE); PTHR19304 (PANTHER); IPR029836 (PTHR19304:PANTHER); IPR004827 (PROSITE_PROFILES); IPR013087 (PROSITE_PROFILES); cd14687 (CDD); cd12192 (CDD); IPR036236 (SUPERFAMILY); SSF57959 (SUPERFAMILY)	F:GO:0003676; F:GO:0003700; C:GO:0005634; P:GO:0006355; P:GO:0006357	F:nucleic acid binding; F:DNA-binding transcription factor activity; C:nucleus; P:regulation of transcription, DNA-templated; P:regulation of transcription by RNA polymerase II	ENSDARG00000023903	80.2	449	1.9e-152	atf2	100006516
XM_021556281.1	XP_021411956.1 Voltage-dependent t-type calcium channel subunit alpha-1i-like	423	8.4e-56	95.58	7	C:GO:0005891; F:GO:0008332; P:GO:0019228; P:GO:0030317; P:GO:0034765; P:GO:0070509; P:GO:0070588	C:voltage-gated calcium channel complex; F:low voltage-gated calcium channel activity; P:neuronal action potential; P:flagellated sperm motility; P:regulation of ion transmembrane transport; P:calcium ion import; P:calcium ion transmembrane transport			G3DSA:1.20.120.350 (GENE3D); IPR005821 (PFAM); mobidb-lite (MOBIDB_LITE); IPR030162 (PTHR10037:PANTHER); PTHR10037 (PANTHER)	F:GO:0005216; C:GO:0005891; P:GO:0006811; F:GO:0008332; C:GO:0016020; P:GO:0019228; P:GO:0030317; P:GO:0055085; P:GO:0070509	F:ion channel activity; C:voltage-gated calcium channel complex; P:ion transport; F:low voltage-gated calcium channel activity; C:membrane; P:neuronal action potential; P:flagellated sperm motility; P:transmembrane transport; P:calcium ion import	ENSDARG00000070522	93.2	103	7.1e-46	cacna1i	566351
XR_002475818.1		906								no IPS match	no IPS match	no IPS match
XM_021611940.1	XP_021467615.1 Afadin-like isoform x2	7380	0	96.79	2	C:GO:0005911; P:GO:0007165	C:cell-cell junction; P:signal transduction			IPR001478 (SMART); IPR000159 (SMART); IPR002710 (SMART); IPR000253 (SMART); G3DSA:2.30.42.10 (GENE3D); IPR002710 (PFAM); IPR000159 (PFAM); G3DSA:2.60.200.20 (GENE3D); G3DSA:3.10.20.90 (GENE3D); IPR001478 (PFAM); G3DSA:3.10.20.90 (GENE3D); mobidb-lite (MOBIDB_LITE); mobidb-lite (MOBIDB_LITE); mobidb-lite (MOBIDB_LITE); mobidb-lite (MOBIDB_LITE); mobidb-lite (MOBIDB_LITE); mobidb-lite (MOBIDB_LITE)…	F:GO:0005515; C:GO:0005911; P:GO:0007165	F:protein binding; C:cell-cell junction; P:signal transduction	ENSDARG00000029472	81.9	1898	0	afdna	558359
XM_021597397.1	XP_021453072.1 Armadillo repeat-containing protein 8-like	4215	0	88.89						IPR000225 (SMART); IPR011989 (G3DSA:1.25.10.GENE3D); IPR011989 (G3DSA:1.25.10.GENE3D); G3DSA:1.25.40.150 (GENE3D); PTHR15651 (PANTHER); IPR016024 (SUPERFAMILY)	F:GO:0005488; F:GO:0005515	F:binding; F:protein binding	ENSDARG00000062258	85.8	749	0	armc8	571528
XM_021579322.1	XP_021434996.1 B-cell cll/lymphoma 9 protein-like	5824	0	90.41	6	F:GO:0003713; C:GO:0005667; F:GO:0008013; C:GO:0016342; P:GO:0045893; P:GO:0060070	F:transcription coactivator activity; C:transcription factor complex; F:beta-catenin binding; C:catenin complex; P:positive regulation of transcription, DNA-templated; P:canonical Wnt signaling pathway			IPR024670 (PFAM); mobidb-lite (MOBIDB_LITE); mobidb-lite (MOBIDB_LITE); mobidb-lite (MOBIDB_LITE); mobidb-lite (MOBIDB_LITE); mobidb-lite (MOBIDB_LITE); mobidb-lite (MOBIDB_LITE); mobidb-lite (MOBIDB_LITE); IPR015668 (PANTHER); PTHR15185:SF5 (PANTHER)	F:GO:0003713; F:GO:0008013; P:GO:0060070	F:transcription coactivator activity; F:beta-catenin binding; P:canonical Wnt signaling pathway	ENSDARG00000036687	50.8	1381	4.7e-241	bcl9	449616
XM_021568528.1	XP_021424203.1 Dynein regulatory complex subunit 7	3553	0	95.23						IPR011989 (G3DSA:1.25.10.GENE3D); mobidb-lite (MOBIDB_LITE); IPR033551 (PANTHER); SSF54001 (SUPERFAMILY)	no GO terms	no GO terms	ENSDARG00000100231	60.9	850	5.4e-288	ccdc135	555782
XM_021560368.1	XP_021416043.1 Isoprenoid synthase domain-containing protein-like isoform x1	2638	7.1e-246	86.38	2	P:GO:0008299; F:GO:0070567	P:isoprenoid biosynthetic process; F:cytidylyltransferase activity			IPR029044 (G3DSA:3.90.550.GENE3D); IPR034683 (PFAM); PTHR43015:SF1 (PANTHER); PTHR43015 (PANTHER); IPR034683 (CDD); IPR029044 (SUPERFAMILY)	F:GO:0070567	F:cytidylyltransferase activity	ENSDARG00000005034	61.1	429	1.9e-144	crppa	798716
XM_021574346.1	XP_021430021.1 Solute carrier family 35 member f4 isoform x2	1741	3e-216	96.76	3	C:GO:0016021; F:GO:0022857; P:GO:0055085	C:integral component of membrane; F:transmembrane transporter activity; P:transmembrane transport			IPR009262 (PFAM); mobidb-lite (MOBIDB_LITE); mobidb-lite (MOBIDB_LITE); IPR026505 (PANTHER); PTHR19346:SF2 (PANTHER); SSF103481 (SUPERFAMILY)	P:GO:0006810; C:GO:0016021	P:transport; C:integral component of membrane	ENSDARG00000103124	90.2	389	8.4e-186	slc35f4	100001581
XM_021597858.1	XP_020315971.1 Ga-binding protein alpha chain isoform x2	3205	4e-251	98.07	5	F:GO:0003700; C:GO:0005634; C:GO:0005667; P:GO:0006355; F:GO:0043565	F:DNA-binding transcription factor activity; C:nucleus; C:transcription factor complex; P:regulation of transcription, DNA-templated; F:sequence-specific DNA binding			IPR000418 (PRINTS); IPR003118 (SMART); IPR000418 (SMART); G3DSA:3.10.20.90 (GENE3D); IPR016312 (PIRSF); IPR000418 (PFAM); IPR024668 (PFAM); IPR003118 (PFAM); G3DSA:1.10.150.50 (GENE3D); IPR036388 (G3DSA:1.10.10.GENE3D); mobidb-lite (MOBIDB_LITE); PTHR11849 (PANTHER); PTHR11849:SF195 (PANTHER); IPR003118 (PROSITE_PROFILES); IPR000418 (PROSITE_PROFILES); cd08534 (CDD); IPR036390 (SUPERFAMILY); IPR0…	F:GO:0003700; C:GO:0005634; P:GO:0006355; F:GO:0043565	F:DNA-binding transcription factor activity; C:nucleus; P:regulation of transcription, DNA-templated; F:sequence-specific DNA binding	ENSDARG00000069289	89	437	1.3e-221	gabpa	58110
XM_021590221.1	XP_020313256.1 Protein fam131b-like	5593	4.5e-205	89.15	3	F:GO:0005247; C:GO:0016021; P:GO:1902476	F:voltage-gated chloride channel activity; C:integral component of membrane; P:chloride transmembrane transport			IPR026782 (PFAM); G3DSA:1.20.1000.10 (GENE3D); mobidb-lite (MOBIDB_LITE); PTHR15736:SF9 (PANTHER); IPR026782 (PANTHER)	no GO terms	no GO terms	ENSDARG00000070575	65.7	461	3e-120	fam131bb	556725
XM_021582878.1	XP_021438553.1 Vascular endothelial zinc finger 1-like isoform x5	5134	1.3e-240	84.95	1	F:GO:0003676	F:nucleic acid binding			IPR013087 (SMART); PF00096 (PFAM); G3DSA:3.30.160.60 (GENE3D); PF13894 (PFAM); G3DSA:3.30.160.60 (GENE3D); G3DSA:3.30.160.60 (GENE3D); G3DSA:3.30.160.60 (GENE3D); G3DSA:2.20.28.10 (GENE3D); IPR013083 (G3DSA:3.30.40.GENE3D); G3DSA:3.30.160.60 (GENE3D); G3DSA:3.30.160.60 (GENE3D); mobidb-lite (MOBIDB_LITE); PTHR44608 (PANTHER); PTHR44608 (PANTHER); PTHR44608:SF1 (PANTHER); PTHR44608:SF1 (PANTHER); …	F:GO:0003676	F:nucleic acid binding	ENSDARG00000061030	66.4	536	1.2e-131	vezf1b	556915
XM_021574475.1	XP_020343706.1 Signal recognition particle 14 kda protein-like	650	3.1e-49	91.23	4	C:GO:0005786; P:GO:0006614; F:GO:0008312; F:GO:0030942	C:signal recognition particle, endoplasmic reticulum targeting; P:SRP-dependent cotranslational protein targeting to membrane; F:7S RNA binding; F:endoplasmic reticulum signal peptide binding			IPR003210 (PFAM); G3DSA:3.30.720.10 (GENE3D); IPR003210 (PANTHER); IPR003210 (PRODOM); IPR009018 (SUPERFAMILY)	C:GO:0005786; P:GO:0006614; F:GO:0008312; F:GO:0030942; C:GO:0048500	C:signal recognition particle, endoplasmic reticulum targeting; P:SRP-dependent cotranslational protein targeting to membrane; F:7S RNA binding; F:endoplasmic reticulum signal peptide binding; C:signal recognition particle	ENSDARG00000115987	85.5	110	6.8e-48	srp14	619260
XM_021605972.1	XP_021461646.1 Anthrax toxin receptor 1-like	5575	6.7e-278	95.02	3	P:GO:0007165; C:GO:0016021; F:GO:0038023	P:signal transduction; C:integral component of membrane; F:signaling receptor activity			IPR002035 (SMART); IPR013783 (G3DSA:2.60.40.GENE3D); IPR008400 (PFAM); IPR002035 (PFAM); IPR036465 (G3DSA:3.40.50.GENE3D); IPR008399 (PFAM); mobidb-lite (MOBIDB_LITE); PTHR16059:SF11 (PANTHER); PTHR16059 (PANTHER); IPR008399 (PRODOM); IPR002035 (PROSITE_PROFILES); cd01474 (CDD); IPR036465 (SUPERFAMILY)	C:GO:0016021; F:GO:0038023	C:integral component of membrane; F:signaling receptor activity	ENSDARG00000025672	85.5	455	2.3e-200	antxr1a	793153
XM_021609648.1	XP_021465323.1 Ankyrin repeat and sam domain-containing protein 1a-like isoform x1	2844	0	96.21						IPR001660 (SMART); IPR006020 (SMART); G3DSA:1.10.150.50 (GENE3D); IPR006020 (PFAM); IPR011993 (G3DSA:2.30.29.GENE3D); G3DSA:1.10.150.50 (GENE3D); IPR001660 (PFAM); mobidb-lite (MOBIDB_LITE); IPR033635 (PANTHER); PTHR24174:SF5 (PANTHER); IPR001660 (PROSITE_PROFILES); IPR006020 (PROSITE_PROFILES); cd09499 (CDD); cd01274 (CDD); cd09500 (CDD); IPR013761 (SUPERFAMILY); IPR013761 (SUPERFAMILY); IPR0119…	F:GO:0005515	F:protein binding	ENSDARG00000078901	70	570	1.8e-222	anks1ab	100003659
XM_021613335.1	XP_021469007.1 Sickle tail protein homolog isoform x1	8202	0	88.12	1	P:GO:0048706	P:embryonic skeletal system development			IPR022782 (PFAM); mobidb-lite (MOBIDB_LITE); mobidb-lite (MOBIDB_LITE); mobidb-lite (MOBIDB_LITE); mobidb-lite (MOBIDB_LITE); mobidb-lite (MOBIDB_LITE); mobidb-lite (MOBIDB_LITE); mobidb-lite (MOBIDB_LITE); mobidb-lite (MOBIDB_LITE); mobidb-lite (MOBIDB_LITE); mobidb-lite (MOBIDB_LITE); mobidb-lite (MOBIDB_LITE); PTHR22741 (PANTHER); IPR026725 (PTHR22741:PANTHER)	P:GO:0048706	P:embryonic skeletal system development	ENSDARG00000031658	45.9	1232	4.7e-210	si:ch211-207d6.2	570069
XM_021613231.1	XP_013995498.1 Kelch-like protein 20 isoform x1	2553	1.4e-217	99.58						PR00501 (PRINTS); IPR006652 (SMART); IPR011705 (SMART); IPR000210 (SMART); G3DSA:3.30.710.10 (GENE3D); IPR017096 (PIRSF); IPR000210 (PFAM); IPR015915 (G3DSA:2.120.10.GENE3D); IPR006652 (PFAM); IPR011705 (PFAM); PTHR24412 (PANTHER); PTHR24412:SF212 (PANTHER); IPR000210 (PROSITE_PROFILES); cd14735 (CDD); IPR015915 (SUPERFAMILY); IPR011333 (SUPERFAMILY)	F:GO:0005515	F:protein binding	ENSDARG00000038801	99.4	346	1.1e-199	klhl20	406274
XM_021602326.1	XP_021458001.1 Putative trna (cytidine(32)/guanosine(34)-2'-o)-methyltransferase isoform x2	1463	1e-156	94.64	4	P:GO:0002128; P:GO:0002181; C:GO:0005737; F:GO:0008175	P:tRNA nucleoside ribose methylation; P:cytoplasmic translation; C:cytoplasm; F:tRNA methyltransferase activity			IPR002877 (PFAM); G3DSA:3.40.50.150 (GENE3D); mobidb-lite (MOBIDB_LITE); IPR028590 (PTHR10920:PANTHER); PTHR10920 (PANTHER); cd02440 (CDD); IPR029063 (SUPERFAMILY)	P:GO:0008033; F:GO:0008168; F:GO:0008175; P:GO:0032259	P:tRNA processing; F:methyltransferase activity; F:tRNA methyltransferase activity; P:methylation	ENSDARG00000112096	86.8	287	4.1e-141	ftsj1	492512
XM_021616074.1	XP_014001826.1 Calcium/calmodulin-dependent protein kinase type 1b-like isoform x1	1620	1.2e-190	95.02	4	F:GO:0004674; F:GO:0005524; P:GO:0006468; P:GO:0009069	F:protein serine/threonine kinase activity; F:ATP binding; P:protein phosphorylation; P:serine family amino acid metabolic process	EC:2.7.11	Transferring phosphorus-containing groups	IPR000719 (SMART); PIRSF000654 (PIRSF); IPR000719 (PFAM); G3DSA:3.30.200.20 (GENE3D); G3DSA:1.10.510.10 (GENE3D); PTHR24347 (PANTHER); PTHR24347:SF252 (PANTHER); IPR000719 (PROSITE_PROFILES); IPR011009 (SUPERFAMILY)	F:GO:0004672; F:GO:0005524; P:GO:0006468	F:protein kinase activity; F:ATP binding; P:protein phosphorylation	ENSDARG00000043648	79.7	316	3.2e-147	pnck	567480
XM_021591769.1	XP_021447444.1 Regulator of g-protein signaling 22-like	1148	2.7e-109	72.66						G3DSA:1.10.167.10 (GENE3D); PTHR10845:SF177 (PANTHER); PTHR10845 (PANTHER); IPR036305 (SUPERFAMILY)	no GO terms	no GO terms
XM_021562939.1	XP_021418614.1 N-acetyltransferase esco1-like	1958	7.5e-200	93.7	4	C:GO:0000785; P:GO:0006275; P:GO:0007062; P:GO:0034421	C:chromatin; P:regulation of DNA replication; P:sister chromatid cohesion; P:post-translational protein acetylation			IPR028005 (PFAM); IPR028009 (PFAM); G3DSA:3.40.630.30 (GENE3D); mobidb-lite (MOBIDB_LITE); IPR026656 (PTHR11076:PANTHER); PTHR11076 (PANTHER)	C:GO:0000785; P:GO:0006275; P:GO:0007062; P:GO:0034421	C:chromatin; P:regulation of DNA replication; P:sister chromatid cohesion; P:post-translational protein acetylation	ENSDARG00000077057	92.2	231	7.1e-125	esco1	100333282
XM_021583887.1	XP_020357965.1 Solute carrier family 25 member 43-like	2782	1.5e-201	93.25	2	C:GO:0016021; P:GO:0055085	C:integral component of membrane; P:transmembrane transport			IPR002067 (PRINTS); IPR018108 (PFAM); IPR023395 (G3DSA:1.50.40.GENE3D); PTHR24089 (PANTHER); PTHR24089:SF246 (PANTHER); IPR018108 (PROSITE_PROFILES); IPR018108 (PROSITE_PROFILES); IPR018108 (PROSITE_PROFILES); IPR023395 (SUPERFAMILY)	P:GO:0055085	P:transmembrane transport	ENSDARG00000102048	77.7	345	3.2e-163	slc25a43	796731
XM_021610477.1	XP_021466152.1 Zinc finger and scan domain-containing protein 2-like	1975	4e-217	76.57	1	F:GO:0003676	F:nucleic acid binding			IPR013087 (SMART); PF00096 (PFAM); G3DSA:3.30.160.60 (GENE3D); G3DSA:3.30.160.60 (GENE3D); G3DSA:3.30.160.60 (GENE3D); G3DSA:3.30.160.60 (GENE3D); IPR013083 (G3DSA:3.30.40.GENE3D); G3DSA:3.30.160.60 (GENE3D); mobidb-lite (MOBIDB_LITE); mobidb-lite (MOBIDB_LITE); mobidb-lite (MOBIDB_LITE); PTHR24381:SF138 (PANTHER); PTHR24381 (PANTHER); IPR013087 (PROSITE_PROFILES); IPR036236 (SUPERFAMILY); IPR036…	F:GO:0003676	F:nucleic acid binding	ENSDARG00000074098	31.8	173	0.00013	si:ch211-86h15.1	558435
XM_021618581.1	XP_021474256.1 Serine/threonine-protein kinase mark2-like isoform x3	4518	0	98.8	6	P:GO:0000226; F:GO:0004674; F:GO:0005524; P:GO:0006468; P:GO:0009069; P:GO:0030010	P:microtubule cytoskeleton organization; F:protein serine/threonine kinase activity; F:ATP binding; P:protein phosphorylation; P:serine family amino acid metabolic process; P:establishment of cell polarity	EC:2.7.11	Transferring phosphorus-containing groups	IPR000719 (SMART); IPR015940 (SMART); G3DSA:3.30.310.80 (GENE3D); G3DSA:1.10.510.10 (GENE3D); G3DSA:1.10.8.10 (GENE3D); IPR001772 (PFAM); G3DSA:3.30.200.20 (GENE3D); IPR000719 (PFAM); mobidb-lite (MOBIDB_LITE); mobidb-lite (MOBIDB_LITE); mobidb-lite (MOBIDB_LITE); mobidb-lite (MOBIDB_LITE); IPR033624 (PANTHER); PTHR24346:SF20 (PANTHER); IPR001772 (PROSITE_PROFILES); IPR000719 (PROSITE_PROFILES); …	P:GO:0000226; F:GO:0004672; F:GO:0004674; F:GO:0005524; P:GO:0006468; P:GO:0030010	P:microtubule cytoskeleton organization; F:protein kinase activity; F:protein serine/threonine kinase activity; F:ATP binding; P:protein phosphorylation; P:establishment of cell polarity	ENSDARG00000079905	76.7	802	0	mark2a	562231
XM_021609625.1	XP_021465297.1 Ataxin-7-like isoform x1	4257	0	90.89						IPR013243 (PFAM); mobidb-lite (MOBIDB_LITE); mobidb-lite (MOBIDB_LITE); mobidb-lite (MOBIDB_LITE); mobidb-lite (MOBIDB_LITE); mobidb-lite (MOBIDB_LITE); mobidb-lite (MOBIDB_LITE); mobidb-lite (MOBIDB_LITE); PTHR15117 (PANTHER); IPR030706 (PTHR15117:PANTHER); IPR013243 (PROSITE_PROFILES)	no GO terms	no GO terms	ENSDARG00000074804	65	906	6.3e-219	atxn7	100001490
XM_021598896.1	XP_021454571.1 Solute carrier family 41 member 2-like	2415	4.5e-295	86.1	3	F:GO:0008324; C:GO:0016021; P:GO:0098655	F:cation transmembrane transporter activity; C:integral component of membrane; P:cation transmembrane transport			IPR036739 (G3DSA:1.10.357.GENE3D); IPR006667 (PFAM); mobidb-lite (MOBIDB_LITE); PTHR16228 (PANTHER); PTHR16228:SF25 (PANTHER); IPR036739 (SUPERFAMILY); IPR036739 (SUPERFAMILY)	P:GO:0006812; F:GO:0008324	P:cation transport; F:cation transmembrane transporter activity	ENSDARG00000073881	62.2	532	4.2e-175	slc41a2b	566242
XM_021573264.1	XP_021428939.1 Cd209 antigen-like isoform x1	1398	6.7e-94	57.13	2	C:GO:0016021; F:GO:0030246	C:integral component of membrane; F:carbohydrate binding			IPR001304 (SMART); G3DSA:1.20.5.1000 (GENE3D); IPR016186 (G3DSA:3.10.100.GENE3D); G3DSA:1.20.5.400 (GENE3D); IPR001304 (PFAM); mobidb-lite (MOBIDB_LITE); mobidb-lite (MOBIDB_LITE); PTHR22802 (PANTHER); PTHR22802:SF195 (PANTHER); IPR001304 (PROSITE_PROFILES); IPR016187 (SUPERFAMILY)	no GO terms	no GO terms	ENSDARG00000087245	53.2	77	2.4e-18	CR847844.1	101884526
XM_021572896.1	XP_021428571.1 Focal adhesion kinase 1-like	3788	0	84.89	7	F:GO:0004713; F:GO:0004871; F:GO:0005524; C:GO:0005856; C:GO:0005925; P:GO:0007172; P:GO:0018108	F:protein tyrosine kinase activity; F:obsolete signal transducer activity; F:ATP binding; C:cytoskeleton; C:focal adhesion; P:signal complex assembly; P:peptidyl-tyrosine phosphorylation	EC:2.7.10	Transferring phosphorus-containing groups	IPR019749 (SMART); IPR020635 (SMART); IPR014352 (G3DSA:1.20.80.GENE3D); G3DSA:3.30.200.20 (GENE3D); G3DSA:1.10.510.10 (GENE3D); IPR019748 (PFAM); G3DSA:1.20.120.330 (GENE3D); G3DSA:3.10.20.90 (GENE3D); IPR005189 (PFAM); G3DSA:1.20.5.540 (GENE3D); IPR001245 (PFAM); mobidb-lite (MOBIDB_LITE); PTHR24418 (PANTHER); PTHR24418 (PANTHER); PTHR24418:SF78 (PANTHER); PTHR24418:SF78 (PANTHER); IPR005189 (PR…	F:GO:0004672; F:GO:0004713; F:GO:0004871; F:GO:0005524; C:GO:0005856; C:GO:0005925; P:GO:0006468; P:GO:0007172	F:protein kinase activity; F:protein tyrosine kinase activity; F:obsolete signal transducer activity; F:ATP binding; C:cytoskeleton; C:focal adhesion; P:protein phosphorylation; P:signal complex assembly	ENSDARG00000004672	67.1	1106	0	ptk2ab	142986
XM_021585866.1	XP_021441541.1 Zinc finger protein 408-like isoform x3	2664	0	86.86	1	F:GO:0003676	F:nucleic acid binding			IPR013087 (SMART); G3DSA:2.20.28.30 (GENE3D); G3DSA:2.20.28.10 (GENE3D); G3DSA:3.30.160.60 (GENE3D); G3DSA:2.170.270.10 (GENE3D); G3DSA:3.30.160.60 (GENE3D); G3DSA:3.30.160.60 (GENE3D); G3DSA:3.30.160.60 (GENE3D); G3DSA:3.30.160.60 (GENE3D); G3DSA:2.10.69.10 (GENE3D); G3DSA:2.30.30.380 (GENE3D); G3DSA:3.30.160.60 (GENE3D); IPR013083 (G3DSA:3.30.40.GENE3D); PF00096 (PFAM); G3DSA:3.30.160.60 (GENE3…	F:GO:0003676; F:GO:0005515	F:nucleic acid binding; F:protein binding	ENSDARG00000036043	47.3	842	1.5e-45	znf408	108004540
XM_021563611.1	XP_021419280.1 Electron transfer flavoprotein regulatory factor 1 isoform x1	1208	1.4e-52	98.66	2	C:GO:0005739; P:GO:0022904	C:mitochondrion; P:respiratory electron transport chain			IPR008011 (PFAM); PTHR21024 (PANTHER)	no GO terms	no GO terms	ENSDARG00000099560	83.3	84	1.2e-34	lyrm5a	553589
XM_021556726.1	XP_021412399.1 Leucine-rich repeat protein shoc-2 isoform x1	4337	9.5e-62	90.3	6	C:GO:0000164; C:GO:0005886; P:GO:0007265; F:GO:0019888; F:GO:0019903; P:GO:0043666	C:protein phosphatase type 1 complex; C:plasma membrane; P:Ras protein signal transduction; F:protein phosphatase regulator activity; F:protein phosphatase binding; P:regulation of phosphoprotein phosphatase activity			SM00365 (SMART); SM00364 (SMART); IPR003591 (SMART); IPR032675 (G3DSA:3.80.10.GENE3D); IPR032675 (G3DSA:3.80.10.GENE3D); IPR032675 (G3DSA:3.80.10.GENE3D); IPR032675 (G3DSA:3.80.10.GENE3D); IPR001611 (PFAM); IPR032675 (G3DSA:3.80.10.GENE3D); mobidb-lite (MOBIDB_LITE); PTHR44179 (PANTHER); PTHR44179:SF2 (PANTHER); IPR001611 (PROSITE_PROFILES); IPR001611 (PROSITE_PROFILES); IPR001611 (PROSITE_PROFIL…	F:GO:0005515	F:protein binding	ENSDARG00000040853	63.3	139	2.7e-31	shoc2	555476
XM_021567119.1	XP_021422794.1 Zinc finger protein 335 isoform x5	5743	0	89.06	1	F:GO:0003677	F:DNA binding			IPR017956 (SMART); IPR013087 (SMART); G3DSA:2.160.10.10 (GENE3D); G3DSA:3.30.160.60 (GENE3D); PF13909 (PFAM); G3DSA:3.30.160.60 (GENE3D); G3DSA:3.30.160.60 (GENE3D); G3DSA:3.30.160.60 (GENE3D); G3DSA:3.30.160.60 (GENE3D); PF13912 (PFAM); IPR013083 (G3DSA:3.30.40.GENE3D); PF00096 (PFAM); G3DSA:3.30.160.60 (GENE3D); G3DSA:3.30.160.60 (GENE3D); G3DSA:3.30.160.60 (GENE3D); G3DSA:3.30.160.60 (GENE3D);…	F:GO:0003676; F:GO:0003677	F:nucleic acid binding; F:DNA binding	ENSDARG00000076920	50.6	1753	5.2e-216	ZNF335	100148891
XM_021597728.1	XP_021453403.1 Protein fam46c-like	834	4.7e-135	96.56						IPR012937 (SMART); IPR012937 (PFAM); PTHR12974:SF34 (PANTHER); PTHR12974 (PANTHER)	no GO terms	no GO terms	ENSDARG00000010437	87.7	228	5e-112	tent5c	327154
XM_021565815.1	XP_021421490.1 Adenylate cyclase type 6-like	6524	0	92.77	8	F:GO:0004016; F:GO:0005524; C:GO:0005622; C:GO:0005886; P:GO:0006144; P:GO:0006171; C:GO:0016021; P:GO:0035556	F:adenylate cyclase activity; F:ATP binding; C:intracellular; C:plasma membrane; P:purine nucleobase metabolic process; P:cAMP biosynthetic process; C:integral component of membrane; P:intracellular signal transduction	EC:4.6.1.1	Adenylate cyclase	IPR001054 (SMART); IPR030672 (PIRSF); IPR032628 (PFAM); IPR029787 (G3DSA:3.30.70.GENE3D); IPR009398 (PFAM); IPR001054 (PFAM); mobidb-lite (MOBIDB_LITE); PTHR11920 (PANTHER); PTHR11920:SF343 (PANTHER); IPR001054 (PROSITE_PROFILES); cd07302 (CDD); cd07556 (CDD); IPR029787 (SUPERFAMILY); IPR029787 (SUPERFAMILY)	F:GO:0004016; C:GO:0005886; P:GO:0006171; P:GO:0009190; F:GO:0016849; P:GO:0035556	F:adenylate cyclase activity; C:plasma membrane; P:cAMP biosynthetic process; P:cyclic nucleotide biosynthetic process; F:phosphorus-oxygen lyase activity; P:intracellular signal transduction	ENSDARG00000061445	85	1214	0	adcy6a	570652
XM_021561684.1	XP_014054266.1 Stanniocalcin-2-like	1334	1.6e-52	95.53	3	F:GO:0005179; C:GO:0005576; P:GO:0010469	F:hormone activity; C:extracellular region; P:regulation of signaling receptor activity			IPR004978 (PFAM); PTHR11245:SF2 (PANTHER); IPR004978 (PANTHER)	F:GO:0005179; C:GO:0005576	F:hormone activity; C:extracellular region	ENSDARG00000109468	85.1	94	7.9e-43	stc2a	544665
XM_021620072.1	XP_021475747.1 Uncharacterized protein loc110535207	774	1.8e-85	86.61						no IPS match	no IPS match	no IPS match
XM_021587792.1	XP_021443466.1 Methylosome subunit picln-like isoform x1	987	2.7e-97	92.41	7	P:GO:0000387; C:GO:0005829; C:GO:0005886; P:GO:0006821; P:GO:0006884; C:GO:0034709; C:GO:0034715	P:spliceosomal snRNP assembly; C:cytosol; C:plasma membrane; P:chloride transport; P:cell volume homeostasis; C:methylosome; C:pICln-Sm protein complex			IPR003521 (PRINTS); PF03517 (PFAM); mobidb-lite (MOBIDB_LITE); PTHR21399:SF0 (PANTHER); PTHR21399 (PANTHER)	P:GO:0000387; C:GO:0005829; C:GO:0005886; P:GO:0006821; P:GO:0006884; C:GO:0034709; C:GO:0034715	P:spliceosomal snRNP assembly; C:cytosol; C:plasma membrane; P:chloride transport; P:cell volume homeostasis; C:methylosome; C:pICln-Sm protein complex	ENSDARG00000103027	80.4	250	1.8e-71	clns1a	30699
XM_021617032.1	XP_021472707.1 V-type proton atpase subunit s1-like isoform x1	1435	3.4e-234	86.35	8	P:GO:0006119; P:GO:0015986; C:GO:0016021; C:GO:0033180; C:GO:0045259; F:GO:0046933; F:GO:0046961; P:GO:1902600	P:oxidative phosphorylation; P:ATP synthesis coupled proton transport; C:integral component of membrane; C:proton-transporting V-type ATPase, V1 domain; C:proton-transporting ATP synthase complex; F:proton-transporting ATP synthase activity, rotational mechanism; F:proton-transporting ATPase activity, rotational mechanism; P:proton transmembrane transport	EC:3.6.1.3; EC:3.6.1.15	Adenosinetriphosphatase; Nucleoside-triphosphate phosphatase	IPR008388 (PFAM); mobidb-lite (MOBIDB_LITE); PTHR12471:SF2 (PANTHER); IPR008388 (PANTHER)	C:GO:0033180; F:GO:0046933; F:GO:0046961; P:GO:1902600	C:proton-transporting V-type ATPase, V1 domain; F:proton-transporting ATP synthase activity, rotational mechanism; F:proton-transporting ATPase activity, rotational mechanism; P:proton transmembrane transport	ENSDARG00000041417	55.8	419	3.3e-127	atp6ap1a	100004566
XM_021616137.1	XP_021471812.1 Phosphatidylinositol 4,5-bisphosphate 3-kinase catalytic subunit delta isoform isoform x2	7839	0	98.81	5	C:GO:0005622; F:GO:0016303; P:GO:0036092; P:GO:0046854; P:GO:0048015	C:intracellular; F:1-phosphatidylinositol-3-kinase activity; P:phosphatidylinositol-3-phosphate biosynthetic process; P:phosphatidylinositol phosphorylation; P:phosphatidylinositol-mediated signaling	EC:2.7.1.137	Phosphatidylinositol 3-kinase	IPR001263 (SMART); IPR002420 (SMART); IPR000341 (SMART); IPR000403 (SMART); IPR003113 (SMART); IPR008290 (PIRSF); IPR001263 (PFAM); IPR035892 (G3DSA:2.60.40.GENE3D); G3DSA:3.30.1010.10 (GENE3D); G3DSA:3.10.20.90 (GENE3D); G3DSA:3.10.20.90 (GENE3D); IPR003113 (PFAM); G3DSA:1.25.40.70 (GENE3D); IPR000341 (PFAM); IPR036940 (G3DSA:1.10.1070.GENE3D); IPR000403 (PFAM); IPR002420 (PFAM); PTHR10048:SF35 …	F:GO:0005488; F:GO:0016301; F:GO:0016303; P:GO:0046854; P:GO:0048015	F:binding; F:kinase activity; F:1-phosphatidylinositol-3-kinase activity; P:phosphatidylinositol phosphorylation; P:phosphatidylinositol-mediated signaling	ENSDARG00000003250	83.1	1045	0	pik3cd	394174
XM_021581656.1	XP_021437331.1 N-acetyllactosaminide beta-1,3-n-acetylglucosaminyltransferase 2-like	2815	2.3e-258	75.42	4	C:GO:0000139; P:GO:0006486; F:GO:0008378; C:GO:0016021	C:Golgi membrane; P:protein glycosylation; F:galactosyltransferase activity; C:integral component of membrane			IPR002659 (PFAM); IPR002659 (PANTHER); PTHR11214:SF87 (PANTHER)	P:GO:0006486; F:GO:0008378; C:GO:0016020	P:protein glycosylation; F:galactosyltransferase activity; C:membrane	ENSDARG00000068219	54.5	440	1.1e-131	b3gnt2l	797513
XM_021575254.1	XP_013980896.1 Engulfment and cell motility protein 3-like isoform x2	2843	2.8e-139	98.35	1	P:GO:0016477	P:cell migration			IPR011993 (G3DSA:2.30.29.GENE3D); IPR001849 (PFAM); IPR030719 (PTHR12771:PANTHER); PTHR12771 (PANTHER); IPR001849 (PROSITE_PROFILES); cd13359 (CDD); IPR011993 (SUPERFAMILY)	P:GO:0016477	P:cell migration	ENSDARG00000042126	91.3	252	1.8e-129	elmo3	553310
XM_021611875.1	XP_021467550.1 Titin-like isoform x23	9101	2.1e-297	98.14						PR01217 (PRINTS); IPR007943 (PFAM); mobidb-lite (MOBIDB_LITE); mobidb-lite (MOBIDB_LITE); mobidb-lite (MOBIDB_LITE); mobidb-lite (MOBIDB_LITE); mobidb-lite (MOBIDB_LITE); mobidb-lite (MOBIDB_LITE); mobidb-lite (MOBIDB_LITE); mobidb-lite (MOBIDB_LITE); mobidb-lite (MOBIDB_LITE); mobidb-lite (MOBIDB_LITE); mobidb-lite (MOBIDB_LITE); mobidb-lite (MOBIDB_LITE); mobidb-lite (MOBIDB_LITE); IPR010798 (P…	F:GO:0005102; C:GO:0016020; C:GO:0016021; C:GO:0016529	F:signaling receptor binding; C:membrane; C:integral component of membrane; C:sarcoplasmic reticulum	ENSDARG00000041779	61.9	155	1.7e-40	trdn	100038781
XM_021610922.1	XP_021466597.1 Otolith matrix protein 1-like	1299	1.1e-215	91.16	3	C:GO:0005576; C:GO:0005623; P:GO:0048840	C:extracellular region; C:cell; P:otolith development			IPR001156 (PRINTS); IPR001156 (SMART); IPR001156 (PFAM); G3DSA:3.40.190.10 (GENE3D); G3DSA:3.40.190.10 (GENE3D); PTHR11485 (PANTHER); PTHR11485:SF46 (PANTHER); IPR001156 (PROSITE_PROFILES); cd13529 (CDD); SSF53850 (SUPERFAMILY)	no GO terms	no GO terms	ENSDARG00000040306	80.9	293	1.4e-145	otomp	565818
XM_021608537.1	XP_021464212.1 Uncharacterized protein loc110527331 isoform x4	3013	1.2e-209	80.62	1	C:GO:0016021	C:integral component of membrane			IPR013783 (G3DSA:2.60.40.GENE3D); IPR013783 (G3DSA:2.60.40.GENE3D); mobidb-lite (MOBIDB_LITE); PTHR12080:SF76 (PANTHER); PTHR12080 (PANTHER); IPR036179 (SUPERFAMILY)	no GO terms	no GO terms
NM_001124640.1	NP_001118112.1 Regulator of g-protein signaling 18	1197	2.2e-130	89.49	8	P:GO:0002574; F:GO:0005096; P:GO:0007186; P:GO:0009948; P:GO:0043547; P:GO:0048840; P:GO:0048884; P:GO:0071599	P:thrombocyte differentiation; F:GTPase activator activity; P:G protein-coupled receptor signaling pathway; P:anterior/posterior axis specification; P:positive regulation of GTPase activity; P:otolith development; P:neuromast development; P:otic vesicle development			IPR016137 (PRINTS); IPR016137 (SMART); IPR016137 (PFAM); G3DSA:1.10.167.10 (GENE3D); IPR024066 (G3DSA:1.10.196.GENE3D); IPR024066 (G3DSA:1.10.196.GENE3D); IPR034950 (PTHR10845:PANTHER); PTHR10845 (PANTHER); IPR016137 (PROSITE_PROFILES); IPR036305 (SUPERFAMILY)	F:GO:0005096; P:GO:0007186	F:GTPase activator activity; P:G protein-coupled receptor signaling pathway	ENSDARG00000036106	64.1	206	1.4e-70	rgs18	768164
XM_021556915.1	XP_021412590.1 Metal transporter cnnm2	5656	0	93.33	1	C:GO:0016021	C:integral component of membrane			IPR014710 (G3DSA:2.60.120.GENE3D); IPR002550 (PFAM); G3DSA:3.10.580.10 (GENE3D); IPR000644 (PFAM); mobidb-lite (MOBIDB_LITE); PTHR12064 (PANTHER); PTHR12064:SF22 (PANTHER); IPR000644 (PROSITE_PROFILES); IPR000644 (PROSITE_PROFILES); cd04590 (CDD); SSF54631 (SUPERFAMILY); IPR018490 (SUPERFAMILY)	no GO terms	no GO terms	ENSDARG00000078733	84.6	846	0	cnnm2b	565702
XR_002470027.1		638								no IPS match	no IPS match	no IPS match
XM_021617936.1	XP_021473611.1 Inactive serine/threonine-protein kinase tex14 isoform x3	6024	0	77.02	3	F:GO:0004672; F:GO:0005524; P:GO:0006468	F:protein kinase activity; F:ATP binding; P:protein phosphorylation			IPR002110 (SMART); G3DSA:1.10.510.10 (GENE3D); IPR036770 (G3DSA:1.25.40.GENE3D); G3DSA:3.30.200.20 (GENE3D); IPR001245 (PFAM); mobidb-lite (MOBIDB_LITE); mobidb-lite (MOBIDB_LITE); mobidb-lite (MOBIDB_LITE); mobidb-lite (MOBIDB_LITE); mobidb-lite (MOBIDB_LITE); mobidb-lite (MOBIDB_LITE); mobidb-lite (MOBIDB_LITE); mobidb-lite (MOBIDB_LITE); PTHR23060 (PANTHER); IPR020683 (PROSITE_PROFILES); IPR00…	F:GO:0004672; F:GO:0005515; F:GO:0005524; P:GO:0006468	F:protein kinase activity; F:protein binding; F:ATP binding; P:protein phosphorylation
XR_002474167.1	XP_021465100.1 Transcription factor hes-5-like	383	2.1e-18	92.06	4	F:GO:0003677; C:GO:0005634; P:GO:0006355; F:GO:0046983	F:DNA binding; C:nucleus; P:regulation of transcription, DNA-templated; F:protein dimerization activity			no IPS match	no IPS match	no IPS match	ENSDARG00000054560	65.8	38	2.2e-06	her15.2	359836
XM_021591846.1	XP_021447521.1 Amyloid-like protein 1 isoform x1	5628	0	92.65	3	F:GO:0008201; C:GO:0016021; F:GO:0046914	F:heparin binding; C:integral component of membrane; F:transition metal ion binding			IPR008155 (PRINTS); IPR008154 (SMART); IPR024329 (PFAM); IPR019543 (PFAM); IPR015849 (PFAM); IPR036669 (G3DSA:3.30.1490.GENE3D); IPR032675 (G3DSA:3.80.10.GENE3D); IPR011178 (PFAM); IPR036454 (G3DSA:3.90.570.GENE3D); mobidb-lite (MOBIDB_LITE); mobidb-lite (MOBIDB_LITE); PTHR23103:SF13 (PANTHER); IPR008155 (PANTHER); IPR036176 (SUPERFAMILY); IPR036669 (SUPERFAMILY); IPR036454 (SUPERFAMILY)	F:GO:0008201; C:GO:0016021; F:GO:0046914	F:heparin binding; C:integral component of membrane; F:transition metal ion binding	ENSDARG00000098368	82.8	744	2.2e-291	aplp1	404233
XM_021625386.1	XP_021481061.1 Uncharacterized protein loc110538519 isoform x1	1375	7e-152	70.58						IPR013783 (G3DSA:2.60.40.GENE3D); IPR013783 (G3DSA:2.60.40.GENE3D); IPR007110 (PROSITE_PROFILES); IPR036179 (SUPERFAMILY); IPR036179 (SUPERFAMILY)	no GO terms	no GO terms
XM_021607689.1	XP_021463364.1 Arylamine n-acetyltransferase, pineal gland isozyme nat-10-like	1186	4e-172	88.76	2	F:GO:0016407; P:GO:0042967	F:acetyltransferase activity; P:obsolete acyl-carrier-protein biosynthetic process			IPR001447 (PRINTS); IPR001447 (PFAM); G3DSA:3.30.2140.10 (GENE3D); IPR001447 (PANTHER); PTHR11786:SF8 (PANTHER); SSF54001 (SUPERFAMILY)	P:GO:0008152; F:GO:0016407	P:metabolic process; F:acetyltransferase activity	ENSDARG00000005176	62.8	288	1.3e-110	zgc:101040	445194
XM_021595363.1	XP_020364507.1 Rhomboid-related protein 2-like	2049	1.4e-169	98.54	3	F:GO:0004252; P:GO:0006508; C:GO:0016021	F:serine-type endopeptidase activity; P:proteolysis; C:integral component of membrane	EC:3.4.21	Acting on peptide bonds (peptidases)	IPR035952 (G3DSA:1.20.1540.GENE3D); IPR017213 (PIRSF); IPR022764 (PFAM); mobidb-lite (MOBIDB_LITE); IPR002610 (PANTHER); PTHR22936:SF3 (PANTHER); IPR035952 (SUPERFAMILY)	F:GO:0004252; P:GO:0006508; C:GO:0016021	F:serine-type endopeptidase activity; P:proteolysis; C:integral component of membrane	ENSDARG00000069833	77.9	298	2e-133	rhbdl2	792002
XM_021595039.1	XP_021450714.1 Histone-lysine n-methyltransferase ash1l-like	1222	1.2e-110	97.42	8	C:GO:0000785; F:GO:0003677; F:GO:0003682; C:GO:0005634; P:GO:0006554; F:GO:0018024; P:GO:0034968; F:GO:0046872	C:chromatin; F:DNA binding; F:chromatin binding; C:nucleus; P:lysine catabolic process; F:histone-lysine N-methyltransferase activity; P:histone lysine methylation; F:metal ion binding	EC:2.1.1.43	Histone-lysine N-methyltransferase	G3DSA:2.170.270.10 (GENE3D); PTHR22884:SF347 (PANTHER); PTHR22884 (PANTHER); IPR003616 (PROSITE_PROFILES); SSF82199 (SUPERFAMILY)	no GO terms	no GO terms	ENSDARG00000070981	75.4	175	1.8e-65	ash1l	563799
XM_021614949.1	XP_021470623.1 Low-density lipoprotein receptor-related protein 10	3117	0	75.39	1	C:GO:0016021	C:integral component of membrane			IPR002172 (PRINTS); IPR000859 (SMART); IPR002172 (SMART); IPR000859 (PFAM); G3DSA:4.10.400.10 (GENE3D); G3DSA:4.10.1220.10 (GENE3D); IPR035914 (G3DSA:2.60.120.GENE3D); G3DSA:4.10.400.10 (GENE3D); G3DSA:4.10.400.10 (GENE3D); IPR002172 (PFAM); G3DSA:4.10.400.10 (GENE3D); mobidb-lite (MOBIDB_LITE); mobidb-lite (MOBIDB_LITE); mobidb-lite (MOBIDB_LITE); mobidb-lite (MOBIDB_LITE); PTHR44062:SF3 (PANTHE…	F:GO:0005515	F:protein binding	ENSDARG00000054539	54.3	821	4.5e-198	lrp10	560361
XM_021601474.1	XP_021457149.1 Poly [adp-ribose] polymerase 12-like	2662	0	78.88	2	F:GO:0003950; F:GO:0046872	F:NAD+ ADP-ribosyltransferase activity; F:metal ion binding	EC:2.4.2.30	NAD(+) ADP-ribosyltransferase	IPR000571 (SMART); IPR004170 (PFAM); IPR012317 (PFAM); G3DSA:3.90.228.10 (GENE3D); IPR036855 (G3DSA:4.10.1000.GENE3D); mobidb-lite (MOBIDB_LITE); PTHR14453:SF15 (PANTHER); PTHR14453 (PANTHER); IPR000571 (PROSITE_PROFILES); IPR012317 (PROSITE_PROFILES); IPR004170 (PROSITE_PROFILES); cd01439 (CDD); IPR037197 (SUPERFAMILY); SSF56399 (SUPERFAMILY)	F:GO:0003950; F:GO:0046872	F:NAD+ ADP-ribosyltransferase activity; F:metal ion binding	ENSDARG00000042496	57.7	674	9.4e-229	parp12a	567195
XR_002473513.1	XP_013980510.1 Upf0729 protein c18orf32 homolog	1586	8.6e-45	84.45	1	C:GO:0016021	C:integral component of membrane			IPR026776 (PFAM); IPR026776 (PANTHER)	no GO terms	no GO terms
XR_002473252.1	XP_021448146.1 Zona pellucida sperm-binding protein 2-like	374	1.5e-56	73.91						IPR001507 (PFAM); IPR001507 (PROSITE_PROFILES)	no GO terms	no GO terms
XM_021575822.1	XP_021431496.1 Pleckstrin homology domain-containing family a member 1-like isoform x1	2892	9.2e-247	97.38						IPR001849 (SMART); IPR001849 (PFAM); IPR011993 (G3DSA:2.30.29.GENE3D); IPR011993 (G3DSA:2.30.29.GENE3D); mobidb-lite (MOBIDB_LITE); mobidb-lite (MOBIDB_LITE); PTHR14336:SF4 (PANTHER); PTHR14336 (PANTHER); IPR001849 (PROSITE_PROFILES); IPR001849 (PROSITE_PROFILES); cd13271 (CDD); cd13270 (CDD); IPR011993 (SUPERFAMILY); IPR011993 (SUPERFAMILY)	no GO terms	no GO terms	ENSDARG00000094504	63.8	431	1.5e-139	plekha1b	100537419
XM_021603459.1	XP_021459134.1 Small glutamine-rich tetratricopeptide repeat-containing protein alpha-like	2130	1.1e-87	85.26						IPR019734 (SMART); G3DSA:1.10.287.1110 (GENE3D); IPR011990 (G3DSA:1.25.40.GENE3D); IPR032374 (PFAM); IPR001440 (PFAM); G3DSA:1.20.58.280 (GENE3D); mobidb-lite (MOBIDB_LITE); PTHR22904 (PANTHER); PTHR22904:SF316 (PANTHER); IPR013026 (PROSITE_PROFILES); IPR019734 (PROSITE_PROFILES); IPR011990 (SUPERFAMILY)	F:GO:0005515	F:protein binding	ENSDARG00000019941	73.7	236	2.1e-53	sgta	336867
XM_021601224.1	XP_021456899.1 Phospholipid-transporting atpase ic-like	4687	0	82.54	7	F:GO:0000287; F:GO:0005524; P:GO:0006812; P:GO:0015917; C:GO:0016021; P:GO:0045332; F:GO:0140326	F:magnesium ion binding; F:ATP binding; P:cation transport; P:aminophospholipid transport; C:integral component of membrane; P:phospholipid translocation; F:ATPase-coupled intramembrane lipid transporter activity	EC:3.6.1.3; EC:3.6.3.1; EC:3.6.1.15	Adenosinetriphosphatase; Phospholipid-translocating ATPase; Nucleoside-triphosphate phosphatase	IPR032630 (PFAM); IPR023299 (G3DSA:3.40.1110.GENE3D); PF13246 (PFAM); G3DSA:2.70.150.10 (GENE3D); IPR006539 (TIGRFAM); IPR001757 (TIGRFAM); IPR023214 (G3DSA:3.40.50.GENE3D); IPR032631 (PFAM); IPR030349 (PTHR24092:PANTHER); IPR006539 (PANTHER); cd02073 (CDD); IPR023298 (SUPERFAMILY); IPR008250 (SUPERFAMILY); IPR023299 (SUPERFAMILY); IPR036412 (SUPERFAMILY)	F:GO:0000166; F:GO:0000287; F:GO:0005524; P:GO:0015914; C:GO:0016021; F:GO:0140326	F:nucleotide binding; F:magnesium ion binding; F:ATP binding; P:phospholipid transport; C:integral component of membrane; F:ATPase-coupled intramembrane lipid transporter activity	ENSDARG00000042285	59.5	1135	0	atp8b3	566530
XM_021598426.1	XP_014061175.1 Mesogenin-1-like	1370	1.8e-83	81.31	1	F:GO:0046983	F:protein dimerization activity			IPR011598 (SMART); IPR011598 (PFAM); IPR036638 (G3DSA:4.10.280.GENE3D); mobidb-lite (MOBIDB_LITE); PTHR20937 (PANTHER); PTHR20937:SF4 (PANTHER); IPR011598 (PROSITE_PROFILES); IPR011598 (CDD); IPR036638 (SUPERFAMILY)	F:GO:0046983	F:protein dimerization activity	ENSDARG00000070546	34.3	143	2e-12	msgn1	360135
XR_002474216.1	XP_021465761.1 Microspherule protein 1-like	1774	2.4e-48	85.16	3	F:GO:0002151; C:GO:0031011; C:GO:0071339	F:G-quadruplex RNA binding; C:Ino80 complex; C:MLL1 complex			IPR025999 (PFAM); PTHR13233 (PANTHER); PTHR13233:SF0 (PANTHER)	no GO terms	no GO terms	ENSDARG00000020840	83	100	4.2e-39	mcrs1	406557
XR_002471899.1	XP_021448563.1 Serine/threonine-protein kinase tbk1-like	239	5.4e-36	93.92	3	F:GO:0004672; F:GO:0005524; P:GO:0006468	F:protein kinase activity; F:ATP binding; P:protein phosphorylation			IPR016154 (G3DSA:3.90.1280.GENE3D); PTHR22969 (PANTHER); PTHR22969:SF14 (PANTHER)	C:GO:0005737; P:GO:0006457; F:GO:0051082	C:cytoplasm; P:protein folding; F:unfolded protein binding	ENSDARG00000103095	72.2	79	1.2e-26	tbk1	692289
XM_021586251.1	XP_021441926.1 Dyslexia susceptibility 1 candidate gene 1 protein	3037	1.9e-226	80.55	2	P:GO:0003341; P:GO:0007389	P:cilium movement; P:pattern specification process			IPR019734 (SMART); IPR008978 (G3DSA:2.60.40.GENE3D); G3DSA:1.25.40.120 (GENE3D); IPR007052 (PFAM); mobidb-lite (MOBIDB_LITE); PTHR22904:SF281 (PANTHER); PTHR22904 (PANTHER); IPR013026 (PROSITE_PROFILES); IPR019734 (PROSITE_PROFILES); IPR007052 (PROSITE_PROFILES); IPR019734 (PROSITE_PROFILES); IPR019734 (PROSITE_PROFILES); cd06469 (CDD); IPR011990 (SUPERFAMILY); IPR008978 (SUPERFAMILY)	F:GO:0005515	F:protein binding	ENSDARG00000099161	59	415	7.9e-123	dnaaf4	402988
XM_021615512.1	XP_021471187.1 Prostaglandin e2 receptor ep4 subtype-like	1202	1.1e-177	82.84	3	F:GO:0004957; P:GO:0007187; C:GO:0016021	F:prostaglandin E receptor activity; P:G protein-coupled receptor signaling pathway, coupled to cyclic nucleotide second messenger; C:integral component of membrane			IPR000276 (PRINTS); IPR001758 (PRINTS); IPR008365 (PRINTS); G3DSA:1.20.1070.10 (GENE3D); IPR000276 (PFAM); PTHR11866:SF30 (PANTHER); IPR008365 (PANTHER); IPR017452 (PROSITE_PROFILES); SSF81321 (SUPERFAMILY)	F:GO:0004930; F:GO:0004957; P:GO:0007186; C:GO:0016021	F:G protein-coupled receptor activity; F:prostaglandin E receptor activity; P:G protein-coupled receptor signaling pathway; C:integral component of membrane	ENSDARG00000059236	47.9	303	1.1e-64	ptger4a	562469
XM_021583777.1	XP_020357860.1 Ubiquitin-conjugating enzyme e2 k-like	2961	4.6e-108	99.72	7	P:GO:0000209; F:GO:0005524; C:GO:0005634; C:GO:0005737; F:GO:0031625; P:GO:0043161; F:GO:0061630	P:protein polyubiquitination; F:ATP binding; C:nucleus; C:cytoplasm; F:ubiquitin protein ligase binding; P:proteasome-mediated ubiquitin-dependent protein catabolic process; F:ubiquitin protein ligase activity			IPR015940 (SMART); SM00212 (SMART); IPR000608 (PFAM); IPR016135 (G3DSA:3.10.110.GENE3D); IPR015940 (PFAM); G3DSA:1.10.8.10 (GENE3D); PTHR44020 (PANTHER); PTHR44020:SF2 (PANTHER); IPR000608 (PROSITE_PROFILES); IPR015940 (PROSITE_PROFILES); cd14390 (CDD); IPR000608 (CDD); IPR016135 (SUPERFAMILY); IPR009060 (SUPERFAMILY)	F:GO:0005515	F:protein binding	ENSDARG00000013505	99	200	1.3e-109	ube2kb	30100
XR_002475618.1	XP_014007482.1 Tuftelin-like	361	3.9e-38	81.05						mobidb-lite (MOBIDB_LITE); PTHR23171 (PANTHER); PTHR23171:SF11 (PANTHER)	no GO terms	no GO terms	ENSDARG00000061242	45.5	77	1.7e-08	tuft1a	562692
XR_002472487.1		349								no IPS match	no IPS match	no IPS match
XR_002469308.1	XP_021479648.1 Zinc finger protein 699-like isoform x1	1573	4e-10	50.5	1	F:GO:0003676	F:nucleic acid binding			IPR013087 (SMART); G3DSA:3.30.160.60 (GENE3D); G3DSA:3.30.160.60 (GENE3D); G3DSA:3.30.160.60 (GENE3D); G3DSA:3.30.160.60 (GENE3D); PF00096 (PFAM); G3DSA:3.30.60.20 (GENE3D); G3DSA:2.20.25.10 (GENE3D); PTHR24393 (PANTHER); IPR013087 (PROSITE_PROFILES); IPR013087 (PROSITE_PROFILES); IPR013087 (PROSITE_PROFILES); IPR036236 (SUPERFAMILY); IPR036236 (SUPERFAMILY)	F:GO:0003676	F:nucleic acid binding	ENSDARG00000074098	50	50	5.4e-06	si:ch211-86h15.1	558435
XM_021576819.1	XP_021432490.1 Cysteine and glycine-rich protein 2	1138	9.9e-112	95.26	1	F:GO:0046872	F:metal ion binding			IPR001781 (SMART); IPR001781 (PFAM); G3DSA:2.10.110.10 (GENE3D); PTHR24215 (PANTHER); PTHR24215:SF3 (PANTHER); IPR001781 (PROSITE_PROFILES); IPR001781 (PROSITE_PROFILES); cd09840 (CDD); cd09480 (CDD); SSF57716 (SUPERFAMILY); SSF57716 (SUPERFAMILY); SSF57716 (SUPERFAMILY); SSF57716 (SUPERFAMILY)	no GO terms	no GO terms	ENSDARG00000030980	73.9	188	1.6e-84	csrp1b	791132
XM_021563992.1	XP_021419667.1 Uhrf1-binding protein 1-like	5824	0	91.25						IPR026854 (PFAM); mobidb-lite (MOBIDB_LITE); mobidb-lite (MOBIDB_LITE); mobidb-lite (MOBIDB_LITE); mobidb-lite (MOBIDB_LITE); mobidb-lite (MOBIDB_LITE); mobidb-lite (MOBIDB_LITE); IPR026728 (PANTHER); PTHR22774:SF17 (PANTHER)	no GO terms	no GO terms	ENSDARG00000004055	65.1	1486	0	uhrf1bp1l	562208
XM_021610959.1	XP_021466634.1 Obscurin-like protein 1	8189	0	87.65						IPR003598 (SMART); IPR003599 (SMART); IPR013783 (G3DSA:2.60.40.GENE3D); IPR013783 (G3DSA:2.60.40.GENE3D); IPR013783 (G3DSA:2.60.40.GENE3D); IPR013783 (G3DSA:2.60.40.GENE3D); IPR013783 (G3DSA:2.60.40.GENE3D); IPR013783 (G3DSA:2.60.40.GENE3D); IPR013783 (G3DSA:2.60.40.GENE3D); IPR013098 (PFAM); IPR013783 (G3DSA:2.60.40.GENE3D); PF13927 (PFAM); IPR007110 (PFAM); IPR013783 (G3DSA:2.60.40.GENE3D); IPR…	F:GO:0005515	F:protein binding	ENSDARG00000077388	57.8	2263	0	obsl1b	606585
XM_021595130.1	XP_020331637.1 Collagen alpha-1(vi) chain-like	1354	1.8e-88	94.76	2	C:GO:0005581; C:GO:0016021	C:collagen trimer; C:integral component of membrane			mobidb-lite (MOBIDB_LITE); mobidb-lite (MOBIDB_LITE)	no GO terms	no GO terms	ENSDARG00000074908	86.9	137	1.7e-64	col6a1	569755
XM_021584660.1	XP_021440335.1 Low density lipoprotein receptor adapter protein 1-b-like isoform x8	2121	2e-142	93.67						IPR006020 (SMART); IPR011993 (G3DSA:2.30.29.GENE3D); IPR006020 (PFAM); mobidb-lite (MOBIDB_LITE); PTHR11232 (PANTHER); PTHR11232:SF35 (PANTHER); IPR006020 (PROSITE_PROFILES); cd13159 (CDD); IPR011993 (SUPERFAMILY)	F:GO:0005515	F:protein binding	ENSDARG00000039750	78	287	2.2e-103	ldlrap1b	791153
XM_021582933.1	XP_021438608.1 2-acylglycerol o-acyltransferase 1 isoform x1	1149	2.7e-202	91.02	6	F:GO:0003846; C:GO:0005789; P:GO:0006071; C:GO:0016021; P:GO:0019432; P:GO:0042967	F:2-acylglycerol O-acyltransferase activity; C:endoplasmic reticulum membrane; P:glycerol metabolic process; C:integral component of membrane; P:triglyceride biosynthetic process; P:obsolete acyl-carrier-protein biosynthetic process	EC:2.3.1.22	2-acylglycerol O-acyltransferase	IPR007130 (PFAM); PTHR12317:SF26 (PANTHER); PTHR12317 (PANTHER); cd07987 (CDD)	F:GO:0016747	F:transferase activity, transferring acyl groups other than amino-acyl groups	ENSDARG00000019228	53.9	334	9.7e-114	mogat2	450063
XM_021575650.1	XP_020315828.1 Urotensin-2 receptor-like	4657	3.5e-203	96.83	5	F:GO:0001604; P:GO:0007187; P:GO:0008217; C:GO:0016021; P:GO:0097746	F:urotensin II receptor activity; P:G protein-coupled receptor signaling pathway, coupled to cyclic nucleotide second messenger; P:regulation of blood pressure; C:integral component of membrane; P:regulation of blood vessel diameter			IPR000276 (PRINTS); IPR000670 (PRINTS); IPR000276 (PFAM); G3DSA:1.20.1070.10 (GENE3D); PTHR24230:SF60 (PANTHER); PTHR24230 (PANTHER); IPR017452 (PROSITE_PROFILES); IPR000670 (CDD); SSF81321 (SUPERFAMILY)	F:GO:0001604; F:GO:0004930; P:GO:0007186; P:GO:0008217; C:GO:0016021; P:GO:0097746	F:urotensin II receptor activity; F:G protein-coupled receptor activity; P:G protein-coupled receptor signaling pathway; P:regulation of blood pressure; C:integral component of membrane; P:regulation of blood vessel diameter	ENSDARG00000009624	81.7	388	1.9e-171	CABZ01027646.1	559133
XM_021601780.1	XP_021457454.1 Protein zer-1 homolog	6050	0	95.63						IPR000225 (SMART); IPR011989 (G3DSA:1.25.10.GENE3D); IPR032675 (G3DSA:3.80.10.GENE3D); PTHR12904 (PANTHER); PTHR12904:SF23 (PANTHER); SSF52047 (SUPERFAMILY); IPR016024 (SUPERFAMILY)	F:GO:0005488; F:GO:0005515	F:binding; F:protein binding	ENSDARG00000105123	77.3	777	0	zer1	405837
XM_021624096.1	XP_021479769.1 Prolyl 4-hydroxylase subunit alpha-2-like isoform x1	2221	0	96.17	9	F:GO:0004656; F:GO:0005506; C:GO:0005783; P:GO:0006525; P:GO:0006560; F:GO:0016702; P:GO:0018401; F:GO:0031418; P:GO:0055114	F:procollagen-proline 4-dioxygenase activity; F:iron ion binding; C:endoplasmic reticulum; P:arginine metabolic process; P:proline metabolic process; F:oxidoreductase activity, acting on single donors with incorporation of molecular oxygen, incorporation of two atoms of oxygen; P:peptidyl-proline hydroxylation to 4-hydroxy-L-proline; F:L-ascorbic acid binding; P:oxidation-reduction process	EC:1.13.11; EC:1.14.11; EC:1.14.11.2	Acting on single donors with incorporation of molecular oxygen (oxygenases). The oxygen incorporated need not be derived from O(2); Acting on paired donors, with incorporation or reduction of molecular oxygen. The oxygen incorporated need not be derived from O(2); Procollagen-proline 4-dioxygenase	IPR006620 (SMART); IPR011990 (G3DSA:1.25.40.GENE3D); G3DSA:2.60.120.620 (GENE3D); IPR013547 (PFAM); IPR005123 (PFAM); PTHR10869 (PANTHER); PTHR10869:SF90 (PANTHER); IPR005123 (PROSITE_PROFILES); IPR011990 (SUPERFAMILY)	F:GO:0004656; F:GO:0005506; F:GO:0005515; C:GO:0005783; F:GO:0016491; F:GO:0016702; F:GO:0016705; F:GO:0031418; P:GO:0055114	F:procollagen-proline 4-dioxygenase activity; F:iron ion binding; F:protein binding; C:endoplasmic reticulum; F:oxidoreductase activity; F:oxidoreductase activity, acting on single donors with incorporation of molecular oxygen, incorporation of two atoms of oxygen; F:oxidoreductase activity, acting on paired donors, with incorporation or reduction of molecular oxygen; F:L-ascorbic acid binding; P…	ENSDARG00000010085	85.1	518	3.2e-270	p4ha2	373132
XM_021582922.1	XP_021452586.1 Collagen alpha-3(vi) chain-like	923	2.5e-166	96.52	3	F:GO:0004867; C:GO:0005581; P:GO:0010951	F:serine-type endopeptidase inhibitor activity; C:collagen trimer; P:negative regulation of endopeptidase activity			PR00453 (PRINTS); IPR002035 (SMART); IPR036465 (G3DSA:3.40.50.GENE3D); IPR036465 (G3DSA:3.40.50.GENE3D); IPR002035 (PFAM); PTHR44105 (PANTHER); PTHR44105:SF2 (PANTHER); IPR002035 (PROSITE_PROFILES); IPR036465 (SUPERFAMILY); IPR036465 (SUPERFAMILY)	no GO terms	no GO terms	ENSDARG00000077139	70	307	2.2e-116	col6a3
XM_021588617.1	XP_021444292.1 G-protein coupled receptor 54-like	1065	2.6e-191	85.05	4	F:GO:0004930; C:GO:0005886; P:GO:0007186; C:GO:0016021	F:G protein-coupled receptor activity; C:plasma membrane; P:G protein-coupled receptor signaling pathway; C:integral component of membrane			IPR000276 (PRINTS); IPR000276 (PFAM); G3DSA:1.20.1070.10 (GENE3D); PTHR24230:SF78 (PANTHER); PTHR24230 (PANTHER); PTHR24230 (PANTHER); PTHR24230:SF78 (PANTHER); IPR017452 (PROSITE_PROFILES); SSF81321 (SUPERFAMILY)	F:GO:0004930; P:GO:0007186; C:GO:0016021	F:G protein-coupled receptor activity; P:G protein-coupled receptor signaling pathway; C:integral component of membrane	ENSDARG00000002728	74.9	370	9.8e-153	kiss1ra	561898
XR_002470926.1		211								no IPS match	no IPS match	no IPS match
XM_021623855.1	XP_013992611.1 Serine/arginine-rich splicing factor 7-like	1363	3.5e-71	98.62	2	F:GO:0003723; F:GO:0008270	F:RNA binding; F:zinc ion binding			IPR001878 (SMART); IPR000504 (SMART); IPR000504 (PFAM); G3DSA:3.30.70.330 (GENE3D); IPR001878 (PFAM); IPR036875 (G3DSA:4.10.60.GENE3D); mobidb-lite (MOBIDB_LITE); mobidb-lite (MOBIDB_LITE); PTHR23147 (PANTHER); PTHR23147:SF18 (PANTHER); IPR001878 (PROSITE_PROFILES); IPR000504 (PROSITE_PROFILES); cd12373 (CDD); IPR035979 (SUPERFAMILY); IPR036875 (SUPERFAMILY)	F:GO:0003676; F:GO:0008270	F:nucleic acid binding; F:zinc ion binding	ENSDARG00000035325	91.1	124	1.1e-63	srsf7a	402972
XM_021606340.1	XP_021462015.1 Phosphatidate cytidylyltransferase 2-like	5511	5.8e-258	95.14	6	P:GO:0001525; F:GO:0004605; C:GO:0016021; P:GO:0016024; P:GO:0070374; P:GO:1900748	P:angiogenesis; F:phosphatidate cytidylyltransferase activity; C:integral component of membrane; P:CDP-diacylglycerol biosynthetic process; P:positive regulation of ERK1 and ERK2 cascade; P:positive regulation of vascular endothelial growth factor signaling pathway	EC:2.7.7.41	Phosphatidate cytidylyltransferase	IPR016720 (PIRSF); PF01148 (PFAM); mobidb-lite (MOBIDB_LITE); PTHR13773:SF4 (PANTHER); PTHR13773 (PANTHER)	F:GO:0004605	F:phosphatidate cytidylyltransferase activity	ENSDARG00000035577	88.9	443	7.9e-230	cds2	394161
XM_021590059.1	XP_021445734.1 Ribonuclease p protein subunit p40 isoform x1	1506	8e-218	84.28	5	F:GO:0004526; P:GO:0008033; C:GO:0030677; P:GO:0051252; P:GO:0090502	F:ribonuclease P activity; P:tRNA processing; C:ribonuclease P complex; P:regulation of RNA metabolic process; P:RNA phosphodiester bond hydrolysis, endonucleolytic	EC:3.1.30; EC:3.1.26; EC:3.1.26.5	Acting on ester bonds; Acting on ester bonds; Ribonuclease P	IPR013893 (PFAM); IPR013893 (PANTHER)	no GO terms	no GO terms	ENSDARG00000017605	65.1	364	1.1e-146	rpp40	415238
XM_021570160.1	XP_021425835.1 Upf0183 protein c16orf70 homolog isoform x1	3307	1.8e-254	97.25						IPR005373 (PFAM); PTHR13465 (PANTHER); IPR005373 (PTHR13465:PANTHER)	no GO terms	no GO terms	ENSDARG00000041560	92.9	425	3.5e-241	si:dkey-102f14.5	557406
XR_002471478.1		1272								no IPS match	no IPS match	no IPS match
XM_021611799.1	XP_021467474.1 Serine-rich coiled-coil domain-containing protein 2-like isoform x2	2930	0	89.72						mobidb-lite (MOBIDB_LITE); mobidb-lite (MOBIDB_LITE); mobidb-lite (MOBIDB_LITE); mobidb-lite (MOBIDB_LITE); IPR029629 (PTHR22461:PANTHER); IPR029627 (PANTHER)	no GO terms	no GO terms	ENSDARG00000087749	47.2	892	1.6e-157	ccser2a	793969
XM_021601790.1	XP_021457465.1 Outer dense fiber protein 2-like isoform x2	3646	0	77.19						G3DSA:1.20.1170.10 (GENE3D); G3DSA:1.20.5.340 (GENE3D); mobidb-lite (MOBIDB_LITE); mobidb-lite (MOBIDB_LITE); PTHR23162:SF10 (PANTHER); IPR026099 (PANTHER)	no GO terms	no GO terms	ENSDARG00000028900	55.3	834	3.1e-105	odf2a	792921
XM_021616627.1	XP_021472302.1 Uncharacterized protein loc110532594 isoform x7	1743	1.5e-215	77.15						no IPS match	no IPS match	no IPS match
XM_021598636.1	XP_021454311.1 Protein regulator of cytokinesis 1-like	3252	0	91.5	4	P:GO:0000910; P:GO:0001578; F:GO:0008017; C:GO:0045298	P:cytokinesis; P:microtubule bundle formation; F:microtubule binding; C:tubulin complex			PF03999 (PFAM); mobidb-lite (MOBIDB_LITE); mobidb-lite (MOBIDB_LITE); mobidb-lite (MOBIDB_LITE); IPR032921 (PTHR19321:PANTHER); IPR007145 (PANTHER)	P:GO:0000226; P:GO:0000910; P:GO:0001578; C:GO:0005856; F:GO:0008017	P:microtubule cytoskeleton organization; P:cytokinesis; P:microtubule bundle formation; C:cytoskeleton; F:microtubule binding	ENSDARG00000005993	63.1	604	3.4e-212	prc1b	393203
XR_002467978.1	XP_013986427.1 Collagen alpha-1(xvii) chain-like isoform x1	314	8.5e-05	50	3	C:GO:0005581; C:GO:0016020; C:GO:0016021	C:collagen trimer; C:membrane; C:integral component of membrane			no IPS match	no IPS match	no IPS match
XM_021618979.1	XP_021474654.1 Uncharacterized protein c11orf53 homolog isoform x1	1236	9.3e-164	83.21						IPR015389 (PFAM); mobidb-lite (MOBIDB_LITE); mobidb-lite (MOBIDB_LITE); PTHR28376 (PANTHER)	no GO terms	no GO terms	ENSDARG00000013051	67.7	189	4.6e-61	zgc:158412	566090
XM_021615616.1	XP_014001011.1 Probable atp-dependent rna helicase ddx23	3275	0	96.6	3	F:GO:0003676; F:GO:0004386; F:GO:0005524	F:nucleic acid binding; F:helicase activity; F:ATP binding	EC:3.6.1.15	Nucleoside-triphosphate phosphatase	IPR001650 (SMART); IPR014001 (SMART); G3DSA:3.40.50.300 (GENE3D); G3DSA:3.40.50.300 (GENE3D); IPR011545 (PFAM); IPR001650 (PFAM); mobidb-lite (MOBIDB_LITE); PTHR24031 (PANTHER); PTHR24031:SF25 (PANTHER); IPR014001 (PROSITE_PROFILES); IPR001650 (PROSITE_PROFILES); IPR014014 (PROSITE_PROFILES); cd00268 (CDD); IPR001650 (CDD); IPR027417 (SUPERFAMILY); IPR027417 (SUPERFAMILY); IPR027417 (SUPERFAMILY)	F:GO:0003676; F:GO:0005524	F:nucleic acid binding; F:ATP binding	ENSDARG00000021945	89.3	624	5.8e-305	ddx23	334283
XM_021622734.1	XP_021478405.1 Adenomatous polyposis coli protein-like isoform x1	8565	0	96.25	14	P:GO:0000281; C:GO:0005634; C:GO:0005737; P:GO:0006974; P:GO:0007026; P:GO:0007050; F:GO:0008013; F:GO:0008017; P:GO:0008285; C:GO:0016342; P:GO:0016477; P:GO:0030178; P:GO:0043065; C:GO:0045298	P:mitotic cytokinesis; C:nucleus; C:cytoplasm; P:cellular response to DNA damage stimulus; P:negative regulation of microtubule depolymerization; P:cell cycle arrest; F:beta-catenin binding; F:microtubule binding; P:negative regulation of cell population proliferation; C:catenin complex; P:cell migration; P:negative regulation of Wnt signaling pathway; P:positive regulation of apoptotic process; …			IPR000225 (SMART); IPR009234 (PFAM); PF16629 (PFAM); IPR000225 (PFAM); IPR009240 (PFAM); IPR009232 (PFAM); PF11414 (PFAM); PF16634 (PFAM); G3DSA:1.20.5.10 (GENE3D); G3DSA:1.10.287.450 (GENE3D); PF16630 (PFAM); PF16635 (PFAM); IPR032038 (PFAM); IPR009223 (PFAM); IPR009224 (PFAM); IPR011989 (G3DSA:1.25.10.GENE3D); PF16636 (PFAM); PF16633 (PFAM); mobidb-lite (MOBIDB_LITE); mobidb-lite (MOBIDB_LITE);…	P:GO:0000281; F:GO:0005488; F:GO:0005515; C:GO:0005634; C:GO:0005737; P:GO:0006974; P:GO:0007026; P:GO:0007050; F:GO:0008013; F:GO:0008017; P:GO:0008285; P:GO:0016055; P:GO:0016477; P:GO:0030178; P:GO:0043065	P:mitotic cytokinesis; F:binding; F:protein binding; C:nucleus; C:cytoplasm; P:cellular response to DNA damage stimulus; P:negative regulation of microtubule depolymerization; P:cell cycle arrest; F:beta-catenin binding; F:microtubule binding; P:negative regulation of cell population proliferation; P:Wnt signaling pathway; P:cell migration; P:negative regulation of Wnt signaling pathway; P:positi…	ENSDARG00000058868	74.3	2822	0	apc	386762
XM_021587558.1	XP_021443232.1 Uncharacterized protein loc110507518 isoform x1	2048	1e-143	79.77	1	F:GO:0008270	F:zinc ion binding			IPR007527 (PROSITE_PROFILES)	F:GO:0008270	F:zinc ion binding
XM_021563457.1	XP_021419131.1 Grip and coiled-coil domain-containing protein 1-like	4994	0	82.41						IPR000237 (SMART); IPR000237 (PFAM); G3DSA:1.20.1170.10 (GENE3D); IPR036370 (G3DSA:1.10.220.GENE3D); mobidb-lite (MOBIDB_LITE); mobidb-lite (MOBIDB_LITE); PTHR23157:SF25 (PANTHER); PTHR23157 (PANTHER); IPR000237 (PROSITE_PROFILES)	no GO terms	no GO terms	ENSDARG00000045541	61.4	832	6.7e-220	gcc1	445205
XM_021597902.1	XP_021453575.1 Tripartite motif-containing 13-like isoform x1	2007	2.4e-230	94.94	2	C:GO:0005622; F:GO:0008270	C:intracellular; F:zinc ion binding			IPR001841 (SMART); IPR000315 (SMART); IPR013083 (G3DSA:3.30.40.GENE3D); IPR027370 (PFAM); IPR000315 (PFAM); PTHR44620 (PANTHER); PTHR44620:SF3 (PANTHER); IPR001841 (PROSITE_PROFILES); IPR000315 (PROSITE_PROFILES); IPR000315 (CDD); cd16762 (CDD); SSF57845 (SUPERFAMILY); SSF57850 (SUPERFAMILY)	C:GO:0005622; F:GO:0008270	C:intracellular; F:zinc ion binding	ENSDARG00000010010	63.3	392	9.5e-141	trim13	553630
XM_021600258.1	XP_021455933.1 Probable g-protein coupled receptor 63	2234	4.5e-233	90.56	3	F:GO:0004930; P:GO:0007186; C:GO:0016021	F:G protein-coupled receptor activity; P:G protein-coupled receptor signaling pathway; C:integral component of membrane			IPR000276 (PRINTS); G3DSA:1.20.1070.10 (GENE3D); IPR000276 (PFAM); PTHR24245 (PANTHER); PTHR24245:SF1 (PANTHER); IPR017452 (PROSITE_PROFILES); SSF81321 (SUPERFAMILY)	F:GO:0004930; P:GO:0007186; C:GO:0016021	F:G protein-coupled receptor activity; P:G protein-coupled receptor signaling pathway; C:integral component of membrane	ENSDARG00000074540	69.3	424	1.6e-160	gpr63	100331471
XM_021590543.1	XP_021446217.1 Rho guanine nucleotide exchange factor 28-like isoform x1	7593	0	83.74	5	F:GO:0005089; C:GO:0005622; P:GO:0035023; P:GO:0043087; F:GO:0046872	F:Rho guanyl-nucleotide exchange factor activity; C:intracellular; P:regulation of Rho protein signal transduction; P:regulation of GTPase activity; F:metal ion binding			IPR000219 (SMART); IPR001849 (SMART); IPR002219 (SMART); IPR035899 (G3DSA:1.20.900.GENE3D); IPR011993 (G3DSA:2.30.29.GENE3D); IPR000219 (PFAM); G3DSA:3.30.60.20 (GENE3D); G3DSA:1.20.1000.10 (GENE3D); mobidb-lite (MOBIDB_LITE); mobidb-lite (MOBIDB_LITE); mobidb-lite (MOBIDB_LITE); mobidb-lite (MOBIDB_LITE); mobidb-lite (MOBIDB_LITE); mobidb-lite (MOBIDB_LITE); mobidb-lite (MOBIDB_LITE); mobidb-lit…	F:GO:0005089; F:GO:0005515; P:GO:0007165; P:GO:0035023; P:GO:0035556	F:Rho guanyl-nucleotide exchange factor activity; F:protein binding; P:signal transduction; P:regulation of Rho protein signal transduction; P:intracellular signal transduction	ENSDARG00000060415	50.6	1869	0	arhgef28a	559941
XM_021567288.1	XP_013980056.1 Leiomodin-2	2828	2.1e-259	69.16	3	F:GO:0003779; F:GO:0005523; P:GO:0051694	F:actin binding; F:tropomyosin binding; P:pointed-end actin filament capping			IPR004934 (PFAM); IPR032675 (G3DSA:3.80.10.GENE3D); mobidb-lite (MOBIDB_LITE); mobidb-lite (MOBIDB_LITE); mobidb-lite (MOBIDB_LITE); mobidb-lite (MOBIDB_LITE); IPR030132 (PTHR10901:PANTHER); IPR004934 (PANTHER); IPR003124 (PROSITE_PROFILES); SSF52047 (SUPERFAMILY)	F:GO:0003779; F:GO:0005523; P:GO:0051694	F:actin binding; F:tropomyosin binding; P:pointed-end actin filament capping	ENSDARG00000045864	50.5	566	3.6e-93	lmod2b	664708
XM_021606019.1	XP_021461694.1 Trans-golgi network integral membrane protein 1-like	1886	7.1e-38	92.61	2	C:GO:0005802; C:GO:0016021	C:trans-Golgi network; C:integral component of membrane			mobidb-lite (MOBIDB_LITE); IPR026084 (PANTHER)	C:GO:0005802	C:trans-Golgi network	ENSDARG00000102599	66.1	56	1.9e-13	si:ch1073-392o20.2	100537576
XM_021576403.1	XP_021432078.1 Protein phosphatase 1 regulatory subunit 21	4659	0	87.17						IPR019343 (SMART); IPR019343 (PFAM); G3DSA:1.20.5.340 (GENE3D); IPR019348 (PFAM); G3DSA:1.10.287.620 (GENE3D); G3DSA:1.20.1170.10 (GENE3D); mobidb-lite (MOBIDB_LITE); mobidb-lite (MOBIDB_LITE); PTHR21448 (PANTHER)	no GO terms	no GO terms	ENSDARG00000103144	47.4	785	2.1e-143	ppp1r21	492333
XM_021569811.1	XP_021425486.1 Lon protease homolog 2, peroxisomal isoform x2	3590	0	92.82	8	F:GO:0004176; F:GO:0004252; F:GO:0005524; C:GO:0005782; P:GO:0006510; P:GO:0006515; P:GO:0016485; P:GO:0016558	F:ATP-dependent peptidase activity; F:serine-type endopeptidase activity; F:ATP binding; C:peroxisomal matrix; P:obsolete ATP-dependent proteolysis; P:protein quality control for misfolded or incompletely synthesized proteins; P:protein processing; P:protein import into peroxisome matrix	EC:3.4.21; EC:3.6.1.3; EC:3.6.1.15	Acting on peptide bonds (peptidases); Adenosinetriphosphatase; Nucleoside-triphosphate phosphatase	PR00830 (PRINTS); IPR003593 (SMART); IPR003111 (SMART); IPR014721 (G3DSA:3.30.230.GENE3D); IPR003111 (PFAM); IPR004815 (TIGRFAM); G3DSA:3.40.50.300 (GENE3D); IPR008269 (PFAM); G3DSA:1.10.4060.10 (GENE3D); IPR003959 (PFAM); IPR004815 (PIRSF); G3DSA:1.10.8.60 (GENE3D); G3DSA:2.30.130.40 (GENE3D); mobidb-lite (MOBIDB_LITE); PTHR10046:SF24 (PANTHER); IPR027065 (PANTHER); IPR003111 (PROSITE_PROFILES);…	F:GO:0004176; F:GO:0004252; F:GO:0005524; P:GO:0006508; P:GO:0006515; P:GO:0030163	F:ATP-dependent peptidase activity; F:serine-type endopeptidase activity; F:ATP binding; P:proteolysis; P:protein quality control for misfolded or incompletely synthesized proteins; P:protein catabolic process	ENSDARG00000101438	86.1	863	0	lonp2	494030
XM_021563642.1	XP_021419317.1 Denn domain-containing protein 5b-like isoform x10	4612	0	97.44						IPR004012 (SMART); IPR001194 (SMART); IPR005113 (SMART); IPR005112 (SMART); IPR001024 (PFAM); IPR004012 (PFAM); IPR005113 (PFAM); IPR001194 (PFAM); IPR036392 (G3DSA:2.60.60.GENE3D); IPR005112 (PFAM); mobidb-lite (MOBIDB_LITE); mobidb-lite (MOBIDB_LITE); mobidb-lite (MOBIDB_LITE); mobidb-lite (MOBIDB_LITE); mobidb-lite (MOBIDB_LITE); PTHR10877:SF45 (PANTHER); PTHR10877 (PANTHER); IPR004012 (PROSIT…	F:GO:0005515	F:protein binding	ENSDARG00000003789	83.3	1296	0	dennd5b	323528
XR_002472459.1	XP_014057818.1 Myosin heavy chain, fast skeletal muscle-like	190	1.4e-26	100	8	F:GO:0003777; F:GO:0005524; C:GO:0005874; P:GO:0007018; F:GO:0008017; C:GO:0016459; C:GO:0045298; F:GO:0051015	F:microtubule motor activity; F:ATP binding; C:microtubule; P:microtubule-based movement; F:microtubule binding; C:myosin complex; C:tubulin complex; F:actin filament binding	EC:3.6.1.15	Nucleoside-triphosphate phosphatase	IPR001609 (PFAM); PTHR13140 (PANTHER); PTHR13140:SF676 (PANTHER); IPR001609 (PROSITE_PROFILES); IPR027417 (SUPERFAMILY)	F:GO:0003774; F:GO:0005524; C:GO:0016459	F:motor activity; F:ATP binding; C:myosin complex	ENSDARG00000095930	91.8	61	8.1e-26	myha	100149148
XM_021562722.1	XP_021418397.1 Serine/threonine-protein kinase 17a-like isoform x1	2967	3.4e-228	87.35	4	F:GO:0004674; F:GO:0005524; P:GO:0006468; P:GO:0009069	F:protein serine/threonine kinase activity; F:ATP binding; P:protein phosphorylation; P:serine family amino acid metabolic process	EC:2.7.11	Transferring phosphorus-containing groups	IPR000719 (SMART); IPR000719 (PFAM); G3DSA:3.30.200.20 (GENE3D); G3DSA:1.10.510.10 (GENE3D); mobidb-lite (MOBIDB_LITE); PTHR24342:SF6 (PANTHER); PTHR24342 (PANTHER); IPR000719 (PROSITE_PROFILES); IPR011009 (SUPERFAMILY)	F:GO:0004672; F:GO:0005524; P:GO:0006468	F:protein kinase activity; F:ATP binding; P:protein phosphorylation	ENSDARG00000074715	67	406	3e-143	stk17a	327345
XR_002475463.1	XP_021477955.1 Iron-sulfur cluster assembly 1 homolog, mitochondrial	1803	1.8e-67	97.23	7	F:GO:0005198; C:GO:0005759; P:GO:0006783; F:GO:0008198; P:GO:0016226; F:GO:0051537; P:GO:0097428	F:structural molecule activity; C:mitochondrial matrix; P:heme biosynthetic process; F:ferrous iron binding; P:iron-sulfur cluster assembly; F:2 iron, 2 sulfur cluster binding; P:protein maturation by iron-sulfur cluster transfer			IPR000361 (PFAM); IPR035903 (G3DSA:2.60.300.GENE3D); IPR016092 (TIGRFAM); PTHR10072 (PANTHER); IPR035903 (SUPERFAMILY)	F:GO:0005198; F:GO:0051536; P:GO:0097428	F:structural molecule activity; F:iron-sulfur cluster binding; P:protein maturation by iron-sulfur cluster transfer	ENSDARG00000051956	86.2	130	8.2e-59	isca1	573999
XM_021575698.1	XP_021431373.1 Myozenin-1-like isoform x1	957	1.4e-119	89.53						IPR008438 (PFAM); mobidb-lite (MOBIDB_LITE); IPR008438 (PANTHER); PTHR15941:SF14 (PANTHER); IPR008438 (PANTHER); PTHR15941:SF14 (PANTHER)	no GO terms	no GO terms	ENSDARG00000071445	55.2	252	3.1e-65	myoz1b	436720
XR_002468767.1	XP_021434209.1 Macrophage mannose receptor 1-like	542	1.5e-12	94.83	2	C:GO:0005576; P:GO:0006508	C:extracellular region; P:proteolysis			no IPS match	no IPS match	no IPS match
XM_021611729.1	XP_021467404.1 Vitamin k epoxide reductase complex subunit 1-like protein 1	951	1.5e-89	89.28	1	C:GO:0016021	C:integral component of membrane			IPR012932 (SMART); IPR012932 (PFAM); PTHR14519 (PANTHER); cd12917 (CDD)	no GO terms	no GO terms	ENSDARG00000086183	79.8	163	4.4e-72	vkorc1	100000559
XM_021580684.1	XP_021436359.1 Polyribonucleotide nucleotidyltransferase 1, mitochondrial-like isoform x2	2699	0	97.01	6	F:GO:0003723; F:GO:0004654; P:GO:0006144; P:GO:0006206; P:GO:0006396; P:GO:0006402	F:RNA binding; F:polyribonucleotide nucleotidyltransferase activity; P:purine nucleobase metabolic process; P:pyrimidine nucleobase metabolic process; P:RNA processing; P:mRNA catabolic process	EC:2.7.7.8	Polyribonucleotide nucleotidyltransferase	IPR004087 (SMART); IPR022967 (SMART); IPR027408 (G3DSA:3.30.230.GENE3D); IPR012162 (TIGRFAM); IPR001247 (PFAM); IPR015847 (PFAM); IPR004088 (PFAM); IPR036456 (G3DSA:1.10.10.GENE3D); IPR015848 (PFAM); IPR027408 (G3DSA:3.30.230.GENE3D); IPR036612 (G3DSA:3.30.1370.GENE3D); IPR012162 (PIRSF); G3DSA:2.40.50.140 (GENE3D); PTHR11252:SF0 (PANTHER); IPR012162 (PANTHER); PS50084 (PROSITE_PROFILES); IPR0030…	F:GO:0003676; F:GO:0003723; F:GO:0004654; P:GO:0006396; P:GO:0006402	F:nucleic acid binding; F:RNA binding; F:polyribonucleotide nucleotidyltransferase activity; P:RNA processing; P:mRNA catabolic process
XM_021578636.1	XP_021434311.1 Sodium leak channel non-selective protein	5381	0	98.61	3	F:GO:0005261; C:GO:0016021; P:GO:0098655	F:cation channel activity; C:integral component of membrane; P:cation transmembrane transport			IPR005821 (PFAM); G3DSA:1.10.287.70 (GENE3D); G3DSA:1.10.238.10 (GENE3D); mobidb-lite (MOBIDB_LITE); IPR028823 (PTHR10037:PANTHER); PTHR10037 (PANTHER); SSF81324 (SUPERFAMILY); SSF81324 (SUPERFAMILY); SSF81324 (SUPERFAMILY); SSF81324 (SUPERFAMILY)	F:GO:0005216; F:GO:0005261; P:GO:0006811; C:GO:0016020; P:GO:0055085	F:ion channel activity; F:cation channel activity; P:ion transport; C:membrane; P:transmembrane transport	ENSDARG00000001835	94.6	1729	0	nalcn	548345
XM_021568677.1	XP_021424352.1 Voltage-dependent calcium channel subunit alpha-2/delta-2-like isoform x2	4206	0	94.84						IPR002035 (SMART); G3DSA:3.30.450.20 (GENE3D); IPR013608 (PFAM); IPR002035 (PFAM); IPR036465 (G3DSA:3.40.50.GENE3D); IPR013680 (PFAM); G3DSA:3.30.450.20 (GENE3D); PTHR10166:SF46 (PANTHER); PTHR10166:SF46 (PANTHER); PTHR10166 (PANTHER); PTHR10166 (PANTHER); IPR002035 (PROSITE_PROFILES); cd01463 (CDD); IPR036465 (SUPERFAMILY)	no GO terms	no GO terms	ENSDARG00000078169	82.5	1058	0	cacna2d2b	568759
XM_021562894.1	XP_021418568.1 Chondroitin sulfate glucuronyltransferase-like isoform x1	3910	0	96.36	2	F:GO:0008376; C:GO:0032580	F:acetylgalactosaminyltransferase activity; C:Golgi cisterna membrane			IPR008428 (PFAM); mobidb-lite (MOBIDB_LITE); PTHR12369:SF14 (PANTHER); PTHR12369 (PANTHER)	F:GO:0008376; C:GO:0032580	F:acetylgalactosaminyltransferase activity; C:Golgi cisterna membrane	ENSDARG00000059961	89.5	743	0	chpf2	100000654
XM_021602259.1	XP_021457934.1 Probable low affinity copper uptake protein 2	1983	5.2e-84	79.64	3	F:GO:0005375; C:GO:0016021; P:GO:0035434	F:copper ion transmembrane transporter activity; C:integral component of membrane; P:copper ion transmembrane transport			IPR007274 (PFAM); IPR007274 (PANTHER); PTHR12483:SF8 (PANTHER)	F:GO:0005375; C:GO:0016021; P:GO:0035434	F:copper ion transmembrane transporter activity; C:integral component of membrane; P:copper ion transmembrane transport	ENSDARG00000076092	59.8	169	6.9e-43	slc31a2	563012
XM_021605071.1	XP_021460746.1 Nuclear receptor subfamily 2 group c member 1-like isoform x3	3696	0	95.97	8	F:GO:0003700; F:GO:0003707; C:GO:0005634; C:GO:0005667; P:GO:0006355; F:GO:0008270; P:GO:0043401; F:GO:0043565	F:DNA-binding transcription factor activity; F:steroid hormone receptor activity; C:nucleus; C:transcription factor complex; P:regulation of transcription, DNA-templated; F:zinc ion binding; P:steroid hormone mediated signaling pathway; F:sequence-specific DNA binding			IPR001723 (PRINTS); IPR001628 (PRINTS); IPR000536 (SMART); IPR001628 (SMART); IPR000536 (PFAM); IPR001628 (PFAM); IPR035500 (G3DSA:1.10.565.GENE3D); IPR013088 (G3DSA:3.30.50.GENE3D); PTHR24083:SF49 (PANTHER); PTHR24083 (PANTHER); IPR001628 (PROSITE_PROFILES); cd06967 (CDD); cd06952 (CDD); SSF57716 (SUPERFAMILY); IPR035500 (SUPERFAMILY)	F:GO:0003677; F:GO:0003700; F:GO:0003707; C:GO:0005634; P:GO:0006355; F:GO:0008270; P:GO:0043401; F:GO:0043565	F:DNA binding; F:DNA-binding transcription factor activity; F:steroid hormone receptor activity; C:nucleus; P:regulation of transcription, DNA-templated; F:zinc ion binding; P:steroid hormone mediated signaling pathway; F:sequence-specific DNA binding	ENSDARG00000045527	70.3	617	1.3e-241	nr2c1	553649
XR_002470062.1		645								no IPS match	no IPS match	no IPS match
XM_021600458.1	XP_021456133.1 Ralbp1-associated eps domain-containing protein 1-like isoform x2	4439	0	93.97	2	F:GO:0005509; P:GO:0006898	F:calcium ion binding; P:receptor-mediated endocytosis			IPR000261 (SMART); G3DSA:3.90.400.10 (GENE3D); G3DSA:1.10.238.10 (GENE3D); G3DSA:1.10.238.10 (GENE3D); IPR000261 (PFAM); mobidb-lite (MOBIDB_LITE); mobidb-lite (MOBIDB_LITE); mobidb-lite (MOBIDB_LITE); mobidb-lite (MOBIDB_LITE); mobidb-lite (MOBIDB_LITE); PTHR11216 (PANTHER); IPR026814 (PTHR11216:PANTHER); IPR000261 (PROSITE_PROFILES); IPR002048 (PROSITE_PROFILES); cd00052 (CDD); IPR011992 (SUPER…	F:GO:0005509; F:GO:0005515; P:GO:0006898	F:calcium ion binding; F:protein binding; P:receptor-mediated endocytosis	ENSDARG00000002877	74.9	801	2.4e-306	reps1	564535
XM_021615644.1	XP_021471319.1 Methyl-cpg-binding domain protein 6-like	8951	0	82.45	2	F:GO:0003677; C:GO:0005634	F:DNA binding; C:nucleus			IPR001739 (SMART); G3DSA:3.30.890.10 (GENE3D); mobidb-lite (MOBIDB_LITE); mobidb-lite (MOBIDB_LITE); mobidb-lite (MOBIDB_LITE); mobidb-lite (MOBIDB_LITE); mobidb-lite (MOBIDB_LITE); mobidb-lite (MOBIDB_LITE); mobidb-lite (MOBIDB_LITE); mobidb-lite (MOBIDB_LITE); mobidb-lite (MOBIDB_LITE); mobidb-lite (MOBIDB_LITE); mobidb-lite (MOBIDB_LITE); mobidb-lite (MOBIDB_LITE); mobidb-lite (MOBIDB_LITE); m…	F:GO:0003677; C:GO:0005634	F:DNA binding; C:nucleus	ENSDARG00000086980	33.5	1583	3.3e-124	mbd6	561863
XM_021614613.1	XP_021470288.1 Urea transporter 1-like	1635	1.3e-216	82.77	4	C:GO:0005886; F:GO:0015204; C:GO:0016021; P:GO:0071918	C:plasma membrane; F:urea transmembrane transporter activity; C:integral component of membrane; P:urea transmembrane transport			IPR004937 (PIRSF); IPR029020 (G3DSA:1.10.3430.GENE3D); IPR004937 (PFAM); IPR004937 (PANTHER); PTHR10464:SF9 (PANTHER)	F:GO:0015204; C:GO:0016021; P:GO:0071918	F:urea transmembrane transporter activity; C:integral component of membrane; P:urea transmembrane transport	ENSDARG00000102029	61.3	377	3.5e-125	si:dkey-183c6.7	100151479
XM_021613963.1	XP_021444541.1 Glycine-rich rna-binding protein-like isoform x2	1674	1.5e-28	90.24	1	F:GO:0003723	F:RNA binding			IPR000504 (SMART); G3DSA:3.30.70.330 (GENE3D); IPR000504 (PFAM); mobidb-lite (MOBIDB_LITE); PTHR45040 (PANTHER); IPR000504 (PROSITE_PROFILES); IPR035979 (SUPERFAMILY)	F:GO:0003676	F:nucleic acid binding	ENSDARG00000013351	65.4	81	1.5e-22	cirbpb	678563
XM_021563796.1	XP_021419469.1 Probable polypeptide n-acetylgalactosaminyltransferase 8 isoform x1	1653	8.3e-301	96.46	5	C:GO:0000139; P:GO:0006486; C:GO:0016021; F:GO:0016757; F:GO:0030246	C:Golgi membrane; P:protein glycosylation; C:integral component of membrane; F:transferase activity, transferring glycosyl groups; F:carbohydrate binding			IPR000772 (SMART); IPR029044 (G3DSA:3.90.550.GENE3D); IPR000772 (PFAM); G3DSA:2.80.10.50 (GENE3D); IPR001173 (PFAM); PTHR11675 (PANTHER); PTHR11675:SF50 (PANTHER); IPR000772 (PROSITE_PROFILES); cd02510 (CDD); IPR000772 (CDD); IPR029044 (SUPERFAMILY); IPR035992 (SUPERFAMILY)	no GO terms	no GO terms	ENSDARG00000115940	71.9	488	1.9e-219	galnt8a.1	568645
XM_021577184.1	XP_021432859.1 Myosin-binding protein c, slow-type isoform x1	5242	0	97.14						PR00014 (PRINTS); IPR003598 (SMART); IPR003599 (SMART); IPR003961 (SMART); IPR013783 (G3DSA:2.60.40.GENE3D); IPR013098 (PFAM); IPR013783 (G3DSA:2.60.40.GENE3D); IPR003961 (PFAM); IPR013783 (G3DSA:2.60.40.GENE3D); IPR013783 (G3DSA:2.60.40.GENE3D); IPR013783 (G3DSA:2.60.40.GENE3D); IPR013783 (G3DSA:2.60.40.GENE3D); IPR013783 (G3DSA:2.60.40.GENE3D); IPR013783 (G3DSA:2.60.40.GENE3D); mobidb-lite (MOB…	F:GO:0005515	F:protein binding	ENSDARG00000045560	84.5	1152	0	mybpc1	492356
XM_021588678.1	XP_021444353.1 Protein apcdd1-like	1678	3.1e-202	70.4						IPR029405 (SMART); IPR029405 (PFAM); PTHR31021 (PANTHER); PTHR31021:SF2 (PANTHER); PTHR31021 (PANTHER); PTHR31021:SF2 (PANTHER)	no GO terms	no GO terms	ENSDARG00000098203	49.9	349	6.8e-92	APCDD1
XM_021595960.1	XP_021451635.1 Neuronal cell adhesion molecule-like	655	2.1e-66	91.84	1	C:GO:0016021	C:integral component of membrane			IPR003598 (SMART); IPR003599 (SMART); IPR013783 (G3DSA:2.60.40.GENE3D); IPR013098 (PFAM); IPR013783 (G3DSA:2.60.40.GENE3D); PTHR43951 (PANTHER); PTHR43951:SF5 (PANTHER); IPR007110 (PROSITE_PROFILES); IPR036179 (SUPERFAMILY)	no GO terms	no GO terms	ENSDARG00000006396	72.2	108	2.4e-37	nrcama	556537
XM_021582002.1	XP_021437677.1 Uncharacterized protein loc110503594	4556	0	74.12						mobidb-lite (MOBIDB_LITE); mobidb-lite (MOBIDB_LITE); mobidb-lite (MOBIDB_LITE)	no GO terms	no GO terms	ENSDARG00000094522	28.4	938	9.9e-53	si:ch211-14c7.2	100148665
XM_021597400.1	XP_021453075.1 Dnaj homolog subfamily b member 11-like	2274	3.5e-209	96.57	2	P:GO:0006457; F:GO:0051082	P:protein folding; F:unfolded protein binding			IPR001623 (PRINTS); IPR001623 (SMART); G3DSA:2.60.260.20 (GENE3D); G3DSA:2.60.260.20 (GENE3D); IPR002939 (PFAM); IPR001623 (PFAM); IPR036869 (G3DSA:1.10.287.GENE3D); PTHR44298 (PANTHER); IPR001623 (PROSITE_PROFILES); IPR001623 (CDD); cd10747 (CDD); IPR008971 (SUPERFAMILY); IPR008971 (SUPERFAMILY); IPR036869 (SUPERFAMILY)	P:GO:0006457; F:GO:0051082	P:protein folding; F:unfolded protein binding	ENSDARG00000015088	86.4	361	2.7e-184	dnajb11	386709
XM_021597184.1	XP_021452859.1 Transcription factor sp3-like isoform x3	3349	0	96.6	5	F:GO:0000987; F:GO:0003700; C:GO:0005634; C:GO:0005667; P:GO:0006355	F:proximal promoter sequence-specific DNA binding; F:DNA-binding transcription factor activity; C:nucleus; C:transcription factor complex; P:regulation of transcription, DNA-templated			IPR013087 (SMART); G3DSA:2.20.28.10 (GENE3D); G3DSA:2.20.28.10 (GENE3D); PF00096 (PFAM); G3DSA:3.30.160.60 (GENE3D); G3DSA:3.30.160.60 (GENE3D); mobidb-lite (MOBIDB_LITE); mobidb-lite (MOBIDB_LITE); IPR030452 (PTHR23235:PANTHER); PTHR23235 (PANTHER); IPR013087 (PROSITE_PROFILES); IPR013087 (PROSITE_PROFILES); IPR013087 (PROSITE_PROFILES); IPR036236 (SUPERFAMILY); IPR036236 (SUPERFAMILY)	F:GO:0000987; F:GO:0003676; F:GO:0003700; C:GO:0005634; P:GO:0006355	F:proximal promoter sequence-specific DNA binding; F:nucleic acid binding; F:DNA-binding transcription factor activity; C:nucleus; P:regulation of transcription, DNA-templated	ENSDARG00000001549	63	732	1.8e-176	sp3a	558652
XM_021574576.1	XP_021430251.1 Paired box protein pax-1-like	1938	5.9e-205	93.52	6	F:GO:0003677; F:GO:0003700; C:GO:0005634; C:GO:0005667; P:GO:0006355; P:GO:0007275	F:DNA binding; F:DNA-binding transcription factor activity; C:nucleus; C:transcription factor complex; P:regulation of transcription, DNA-templated; P:multicellular organism development			IPR001523 (PRINTS); IPR001523 (SMART); IPR036388 (G3DSA:1.10.10.GENE3D); IPR036388 (G3DSA:1.10.10.GENE3D); IPR001523 (PFAM); mobidb-lite (MOBIDB_LITE); IPR033206 (PTHR24329:PANTHER); PTHR24329 (PANTHER); IPR001523 (PROSITE_PROFILES); IPR001523 (CDD); IPR009057 (SUPERFAMILY)	F:GO:0003677; F:GO:0003700; P:GO:0006355	F:DNA binding; F:DNA-binding transcription factor activity; P:regulation of transcription, DNA-templated	ENSDARG00000008203	84.3	357	2.1e-169	pax1a	564359
XM_021620166.1	XP_021475841.1 Nedd8 ultimate buster 1-like isoform x1	2658	0	92.14						IPR015940 (SMART); G3DSA:3.10.20.90 (GENE3D); IPR015940 (PFAM); G3DSA:1.10.8.10 (GENE3D); G3DSA:1.10.8.10 (GENE3D); G3DSA:1.10.8.10 (GENE3D); mobidb-lite (MOBIDB_LITE); mobidb-lite (MOBIDB_LITE); PTHR12948 (PANTHER); IPR015940 (PROSITE_PROFILES); IPR015940 (PROSITE_PROFILES); IPR015940 (PROSITE_PROFILES); cd14291 (CDD); cd14293 (CDD); IPR009060 (SUPERFAMILY); IPR009060 (SUPERFAMILY); IPR009060 (S…	F:GO:0005515	F:protein binding	ENSDARG00000061417	49.7	604	6.4e-153	nub1	557021
XR_002474117.1	XP_010894516.1 Mitochondrial import inner membrane translocase subunit tim23 isoform x1	5211	7.7e-18	65.52	1	C:GO:0016020	C:membrane			no IPS match	no IPS match	no IPS match	ENSDARG00000071396	48.9	94	5.5e-15	timm23a	798429
XM_021593741.1	XP_021449389.1 Uncharacterized protein loc110514198	1415	6.5e-44	100						no IPS match	no IPS match	no IPS match
XM_021575028.1	XP_021430703.1 Zinc transporter zip9-like	1844	5.4e-107	64.67	2	P:GO:0006810; C:GO:0016020	P:transport; C:membrane			IPR003689 (PFAM); mobidb-lite (MOBIDB_LITE); PTHR16133:SF5 (PANTHER); PTHR16133 (PANTHER); PTHR16133:SF5 (PANTHER); PS51257 (PROSITE_PROFILES)	C:GO:0016020; P:GO:0030001; F:GO:0046873; P:GO:0055085	C:membrane; P:metal ion transport; F:metal ion transmembrane transporter activity; P:transmembrane transport	ENSDARG00000070447	58.3	314	2.5e-71	slc39a9	541413
XM_021584716.1	XP_021440391.1 Kunitz-type protease inhibitor 1-like isoform x3	3496	1.8e-300	85.27	4	F:GO:0004867; F:GO:0008233; P:GO:0010951; C:GO:0016021	F:serine-type endopeptidase inhibitor activity; F:peptidase activity; P:negative regulation of endopeptidase activity; C:integral component of membrane			IPR002223 (PRINTS); IPR002223 (SMART); IPR002172 (SMART); IPR011106 (SMART); IPR036880 (G3DSA:4.10.410.GENE3D); IPR002223 (PFAM); IPR011106 (PFAM); G3DSA:4.10.400.10 (GENE3D); IPR013783 (G3DSA:2.60.40.GENE3D); IPR036880 (G3DSA:4.10.410.GENE3D); IPR002172 (PFAM); IPR021157 (G3DSA:1.20.5.GENE3D); IPR002859 (PFAM); PTHR10083:SF273 (PANTHER); PTHR10083 (PANTHER); IPR002223 (PROSITE_PROFILES); IPR0021…	F:GO:0004867; F:GO:0005515	F:serine-type endopeptidase inhibitor activity; F:protein binding	ENSDARG00000102332	48.6	516	5.5e-128	spint1a	406426
XM_021569551.1	XP_021425226.1 Rap1 gtpase-activating protein 1-like isoform x6	4892	0	92.45	3	F:GO:0005096; P:GO:0043547; P:GO:0051056	F:GTPase activator activity; P:positive regulation of GTPase activity; P:regulation of small GTPase mediated signal transduction			IPR000331 (PFAM); mobidb-lite (MOBIDB_LITE); mobidb-lite (MOBIDB_LITE); mobidb-lite (MOBIDB_LITE); PTHR15711:SF3 (PANTHER); PTHR15711:SF3 (PANTHER); PTHR15711 (PANTHER); PTHR15711 (PANTHER); PTHR15711:SF3 (PANTHER); PTHR15711 (PANTHER); IPR000331 (PROSITE_PROFILES); IPR035974 (SUPERFAMILY)	F:GO:0005096; P:GO:0051056	F:GTPase activator activity; P:regulation of small GTPase mediated signal transduction	ENSDARG00000053272	71.1	747	1.3e-281	RAP1GAP	100538309
XM_021607176.1	XP_021462851.1 Tight junction protein zo-1 isoform x5	7858	0	98.08	2	C:GO:0005923; P:GO:0042981	C:bicellular tight junction; P:regulation of apoptotic process			IPR005417 (PRINTS); IPR005418 (PRINTS); IPR008145 (SMART); IPR000906 (SMART); IPR001478 (SMART); G3DSA:3.40.50.300 (GENE3D); IPR001452 (PFAM); G3DSA:2.30.42.10 (GENE3D); IPR001478 (PFAM); IPR000906 (PFAM); G3DSA:2.30.42.10 (GENE3D); G3DSA:2.30.42.10 (GENE3D); G3DSA:2.30.30.40 (GENE3D); IPR008145 (PFAM); mobidb-lite (MOBIDB_LITE); mobidb-lite (MOBIDB_LITE); mobidb-lite (MOBIDB_LITE); mobidb-lite (…	F:GO:0005515; C:GO:0005923	F:protein binding; C:bicellular tight junction	ENSDARG00000079374	65.1	1971	0	tjp1b	565459
XR_002469591.1	XP_021448527.1 Uncharacterized protein loc110512511	2040	1.2e-09	57						mobidb-lite (MOBIDB_LITE)	no GO terms	no GO terms
XM_021608736.1	XP_021464411.1 Zinc finger protein 2 homolog	4560	4.7e-136	85.9	1	F:GO:0003676	F:nucleic acid binding			IPR013087 (SMART); G3DSA:3.30.160.60 (GENE3D); PF00096 (PFAM); G3DSA:3.30.160.60 (GENE3D); G3DSA:3.30.160.60 (GENE3D); G3DSA:2.20.28.30 (GENE3D); G3DSA:2.30.30.380 (GENE3D); G3DSA:2.40.155.10 (GENE3D); G3DSA:2.10.69.10 (GENE3D); G3DSA:2.20.25.10 (GENE3D); mobidb-lite (MOBIDB_LITE); mobidb-lite (MOBIDB_LITE); PTHR43960 (PANTHER); IPR013087 (PROSITE_PROFILES); IPR036236 (SUPERFAMILY); IPR036236 (SU…	F:GO:0003676	F:nucleic acid binding	ENSDARG00000075194	42.6	61	2e-05	si:dkey-56e3.3	797788
XM_021583805.1	XP_021439480.1 Uncharacterized protein loc110504927, partial	1426	1.2e-258	75.1						IPR020974 (PFAM); IPR020974 (PROSITE_PROFILES)	no GO terms	no GO terms
XM_021615473.1	XP_021471148.1 Metabotropic glutamate receptor 7-like isoform x2	4066	0	95.55	4	F:GO:0004930; C:GO:0005886; P:GO:0007186; C:GO:0016021	F:G protein-coupled receptor activity; C:plasma membrane; P:G protein-coupled receptor signaling pathway; C:integral component of membrane			IPR000162 (PRINTS); IPR000337 (PRINTS); IPR001786 (PRINTS); IPR017978 (PFAM); G3DSA:3.40.50.2300 (GENE3D); IPR011500 (PFAM); IPR001828 (PFAM); mobidb-lite (MOBIDB_LITE); PTHR24060:SF98 (PANTHER); PTHR24060 (PANTHER); IPR017978 (PROSITE_PROFILES); IPR028082 (SUPERFAMILY)	F:GO:0004930; P:GO:0007186; C:GO:0016021	F:G protein-coupled receptor activity; P:G protein-coupled receptor signaling pathway; C:integral component of membrane	ENSDARG00000077654	71	909	0	grm8a	792371
XM_021587243.1	XP_021442917.1 Protein furry homolog isoform x3	16169	0	98.38						IPR025481 (PFAM); IPR025614 (PFAM); IPR011989 (G3DSA:1.25.10.GENE3D); IPR029473 (PFAM); mobidb-lite (MOBIDB_LITE); mobidb-lite (MOBIDB_LITE); mobidb-lite (MOBIDB_LITE); mobidb-lite (MOBIDB_LITE); PTHR12295 (PANTHER); PTHR12295:SF29 (PANTHER); IPR016024 (SUPERFAMILY)	F:GO:0005488	F:binding	ENSDARG00000013921	77	3027	0	frya	566822
XM_021606271.1	XP_021461945.1 Solute carrier family 23 member 2-like isoform x1	3520	0	96.98	4	P:GO:0015882; C:GO:0016021; P:GO:0055085; F:GO:0070890	P:L-ascorbic acid transmembrane transport; C:integral component of membrane; P:transmembrane transport; F:sodium-dependent L-ascorbate transmembrane transporter activity			IPR006043 (PFAM); mobidb-lite (MOBIDB_LITE); IPR029956 (PTHR11119:PANTHER); PTHR11119 (PANTHER)	F:GO:0005215; P:GO:0006810; P:GO:0015882; C:GO:0016020; C:GO:0016021; P:GO:0055085; F:GO:0070890	F:transporter activity; P:transport; P:L-ascorbic acid transmembrane transport; C:membrane; C:integral component of membrane; P:transmembrane transport; F:sodium-dependent L-ascorbate transmembrane transporter activity	ENSDARG00000017365	84.4	643	9.0e-312	slc23a2	100321249
XM_021597986.1	XP_021453661.1 Poly [adp-ribose] polymerase 14-like isoform x2	2150	2.7e-227	81.66	1	F:GO:0003950	F:NAD+ ADP-ribosyltransferase activity	EC:2.4.2.30	NAD(+) ADP-ribosyltransferase	G3DSA:1.10.533.10 (GENE3D); G3DSA:3.90.228.10 (GENE3D); IPR012317 (PFAM); mobidb-lite (MOBIDB_LITE); PTHR14453 (PANTHER); PTHR14453:SF84 (PANTHER); IPR012317 (PROSITE_PROFILES); cd01439 (CDD); cd01671 (CDD); IPR011029 (SUPERFAMILY); SSF56399 (SUPERFAMILY)	F:GO:0003950	F:NAD+ ADP-ribosyltransferase activity	ENSDARG00000112454	52.5	200	8.8e-52	FO744833.2	562648
XM_021620634.1	XP_021476309.1 Cklf-like marvel transmembrane domain-containing protein 6	1192	7.6e-46	80.48	1	C:GO:0016021	C:integral component of membrane			mobidb-lite (MOBIDB_LITE); PTHR22776 (PANTHER); PTHR22776:SF25 (PANTHER); IPR008253 (PROSITE_PROFILES)	C:GO:0016020	C:membrane	ENSDARG00000099631	51.7	87	2.6e-13	cmtm6	368348
XM_021598278.1	XP_021453952.1 Glucosylceramidase isoform x1	2466	3.0E-310	90.56	7	F:GO:0004348; C:GO:0005764; P:GO:0005975; P:GO:0006680; P:GO:0030278; P:GO:0036268; P:GO:0070050	F:glucosylceramidase activity; C:lysosome; P:carbohydrate metabolic process; P:glucosylceramide catabolic process; P:regulation of ossification; P:swimming; P:neuron cellular homeostasis	EC:3.2.1.45	Glucosylceramidase	IPR001139 (PRINTS); G3DSA:3.20.20.80 (GENE3D); IPR033453 (PFAM); G3DSA:2.60.40.1180 (GENE3D); IPR033452 (PFAM); PTHR11069:SF26 (PANTHER); IPR001139 (PANTHER); SSF51011 (SUPERFAMILY); IPR017853 (SUPERFAMILY); SSF51011 (SUPERFAMILY)	F:GO:0004348; P:GO:0006665	F:glucosylceramidase activity; P:sphingolipid metabolic process	ENSDARG00000076058	74.1	513	2e-233	gba	559072
XM_021585836.1	XP_021441511.1 Cugbp elav-like family member 1 isoform x32	7582	3.7e-271	96.22	1	F:GO:0003723	F:RNA binding			IPR002343 (PRINTS); IPR000504 (SMART); G3DSA:3.30.70.330 (GENE3D); IPR000504 (PFAM); G3DSA:3.30.70.330 (GENE3D); G3DSA:3.30.70.330 (GENE3D); PTHR44209:SF1 (PANTHER); PTHR44209 (PANTHER); IPR000504 (PROSITE_PROFILES); IPR000504 (PROSITE_PROFILES); IPR000504 (PROSITE_PROFILES); IPR034196 (CDD); IPR034198 (CDD); IPR034199 (CDD); IPR035979 (SUPERFAMILY); IPR035979 (SUPERFAMILY)	F:GO:0003676; F:GO:0003723	F:nucleic acid binding; F:RNA binding	ENSDARG00000005315	81.3	540	3.8e-206	celf1	58137
XR_002471194.1	XP_014070253.1 Serine-protein kinase atm isoform x1	2208	5e-59	52.06	1	P:GO:0009987	P:cellular process			PTHR11139 (PANTHER); IPR015519 (PTHR11139:PANTHER)	P:GO:0000077; P:GO:0000723; F:GO:0004674; P:GO:0006281; P:GO:0006974; P:GO:0010212; P:GO:0016572; P:GO:0090399	P:DNA damage checkpoint; P:telomere maintenance; F:protein serine/threonine kinase activity; P:DNA repair; P:cellular response to DNA damage stimulus; P:response to ionizing radiation; P:histone phosphorylation; P:replicative senescence	ENSDARG00000002385	40.9	347	6.8e-39	atm	403064
XM_021625636.1	XP_021481311.1 Dnaj homolog subfamily b member 1-like	2178	6.7e-165	86.09	3	P:GO:0002088; P:GO:0006457; F:GO:0051082	P:lens development in camera-type eye; P:protein folding; F:unfolded protein binding			IPR001623 (PRINTS); IPR001623 (SMART); IPR002939 (PFAM); G3DSA:2.60.260.20 (GENE3D); IPR036869 (G3DSA:1.10.287.GENE3D); IPR001623 (PFAM); G3DSA:2.60.260.20 (GENE3D); mobidb-lite (MOBIDB_LITE); PTHR24078:SF179 (PANTHER); PTHR24078 (PANTHER); IPR001623 (PROSITE_PROFILES); cd10747 (CDD); IPR001623 (CDD); IPR008971 (SUPERFAMILY); IPR008971 (SUPERFAMILY); IPR036869 (SUPERFAMILY)	P:GO:0006457; F:GO:0051082	P:protein folding; F:unfolded protein binding	ENSDARG00000099383	75.2	351	8.4e-143	dnajb1a	445177
XR_002474178.1	XP_021465393.1 6-phosphofructo-2-kinase/fructose-2,6-bisphosphatase 2-like isoform x1	2631	4.3e-251	98.43	6	F:GO:0003873; F:GO:0005524; P:GO:0006000; P:GO:0006003; P:GO:0006013; P:GO:0046835	F:6-phosphofructo-2-kinase activity; F:ATP binding; P:fructose metabolic process; P:fructose 2,6-bisphosphate metabolic process; P:mannose metabolic process; P:carbohydrate phosphorylation	EC:2.7.1.105	6-phosphofructo-2-kinase	IPR003094 (PRINTS); IPR013078 (SMART); IPR029033 (G3DSA:3.40.50.GENE3D); IPR013079 (PFAM); G3DSA:3.40.50.300 (GENE3D); IPR013078 (PFAM); PIRSF000709 (PIRSF); PTHR10606:SF48 (PANTHER); IPR003094 (PANTHER); IPR013078 (CDD); IPR029033 (SUPERFAMILY); IPR027417 (SUPERFAMILY)	F:GO:0003824; F:GO:0003873; F:GO:0005524; P:GO:0006000; P:GO:0006003	F:catalytic activity; F:6-phosphofructo-2-kinase activity; F:ATP binding; P:fructose metabolic process; P:fructose 2,6-bisphosphate metabolic process	ENSDARG00000002037	87.8	443	8.7e-227	pfkfb2b	564852
XM_021602581.1	XP_021458256.1 Dep domain-containing protein 5 isoform x1	5663	0	97.94	2	C:GO:0005622; P:GO:0035556	C:intracellular; P:intracellular signal transduction			IPR000591 (SMART); IPR027244 (PFAM); IPR036388 (G3DSA:1.10.10.GENE3D); IPR000591 (PFAM); mobidb-lite (MOBIDB_LITE); mobidb-lite (MOBIDB_LITE); mobidb-lite (MOBIDB_LITE); mobidb-lite (MOBIDB_LITE); IPR027244 (PANTHER); IPR000591 (PROSITE_PROFILES); cd04449 (CDD); IPR036390 (SUPERFAMILY)	P:GO:0035556	P:intracellular signal transduction	ENSDARG00000078105	85.7	1617	0	depdc5	562995
XM_021573819.1	XP_020343228.1 Dystrobrevin beta-like isoform x1	4436	0	99.62	2	C:GO:0005737; F:GO:0008270	C:cytoplasm; F:zinc ion binding			IPR000433 (SMART); G3DSA:1.10.238.10 (GENE3D); IPR015153 (PFAM); IPR015154 (PFAM); G3DSA:1.10.238.10 (GENE3D); IPR000433 (PFAM); IPR017432 (PIRSF); mobidb-lite (MOBIDB_LITE); mobidb-lite (MOBIDB_LITE); PTHR44075 (PANTHER); PTHR44075:SF2 (PANTHER); PTHR44075 (PANTHER); PTHR44075:SF2 (PANTHER); IPR000433 (PROSITE_PROFILES); cd02334 (CDD); cd16244 (CDD); SSF57850 (SUPERFAMILY); IPR011992 (SUPERFAMIL…	F:GO:0008270	F:zinc ion binding	ENSDARG00000013020	86.3	611	6e-297	dtnbb	559786
XR_002468991.1	XP_021422297.1 Polypeptide n-acetylgalactosaminyltransferase 6-like	2195	1.8e-282	87.03	5	C:GO:0000139; P:GO:0006486; C:GO:0016021; F:GO:0016757; F:GO:0030246	C:Golgi membrane; P:protein glycosylation; C:integral component of membrane; F:transferase activity, transferring glycosyl groups; F:carbohydrate binding			IPR029044 (G3DSA:3.90.550.GENE3D); IPR001173 (PFAM); PTHR11675:SF98 (PANTHER); PTHR11675 (PANTHER); cd02510 (CDD); IPR029044 (SUPERFAMILY)	no GO terms	no GO terms	ENSDARG00000014386	70.5	471	4.9e-199	galnt6	406477
XM_021579231.1	XP_021434906.1 Ubiquitin carboxyl-terminal hydrolase 37	3000	0	89.92	3	P:GO:0006511; P:GO:0016579; F:GO:0036459	P:ubiquitin-dependent protein catabolic process; P:protein deubiquitination; F:thiol-dependent ubiquitinyl hydrolase activity	EC:3.4.19.12	Ubiquitinyl hydrolase 1	IPR003903 (SMART); IPR032069 (PFAM); G3DSA:3.90.70.10 (GENE3D); IPR003903 (PFAM); IPR001394 (PFAM); mobidb-lite (MOBIDB_LITE); mobidb-lite (MOBIDB_LITE); mobidb-lite (MOBIDB_LITE); mobidb-lite (MOBIDB_LITE); PTHR44183 (PANTHER); PTHR44183:SF3 (PANTHER); IPR003903 (PROSITE_PROFILES); IPR003903 (PROSITE_PROFILES); IPR028889 (PROSITE_PROFILES); cd02257 (CDD); SSF54001 (SUPERFAMILY)	P:GO:0016579; F:GO:0036459	P:protein deubiquitination; F:thiol-dependent ubiquitinyl hydrolase activity	ENSDARG00000040990	72.3	919	0	usp37	768201
XM_021601464.1	XP_021457139.1 Slit-robo rho gtpase-activating protein 1-like	6349	0	92.97	3	F:GO:0005096; P:GO:0007165; P:GO:0043547	F:GTPase activator activity; P:signal transduction; P:positive regulation of GTPase activity			IPR001060 (SMART); IPR000198 (SMART); IPR001452 (SMART); IPR001452 (PFAM); G3DSA:2.30.30.40 (GENE3D); IPR001060 (PFAM); IPR000198 (PFAM); IPR008936 (G3DSA:1.10.555.GENE3D); mobidb-lite (MOBIDB_LITE); mobidb-lite (MOBIDB_LITE); mobidb-lite (MOBIDB_LITE); mobidb-lite (MOBIDB_LITE); mobidb-lite (MOBIDB_LITE); PTHR14166:SF15 (PANTHER); PTHR14166 (PANTHER); IPR031160 (PROSITE_PROFILES); IPR000198 (PRO…	F:GO:0005515; P:GO:0007165	F:protein binding; P:signal transduction	ENSDARG00000007461	82.1	1119	0	srgap1a	570262
XM_021576960.1	XP_021432635.1 T-complex protein 11-like protein 2	3286	3.2e-296	89.59	1	C:GO:0016021	C:integral component of membrane			IPR008862 (PFAM); mobidb-lite (MOBIDB_LITE); IPR008862 (PANTHER); PTHR12832:SF17 (PANTHER)	no GO terms	no GO terms	ENSDARG00000027316	69.4	527	3.5e-201	tcp11l2	406293
XM_021556866.1	XP_021412541.1 Target of myb protein 1-like isoform x2	2124	2e-243	91.24	2	C:GO:0005622; P:GO:0006886	C:intracellular; P:intracellular protein transport			IPR002014 (SMART); IPR002014 (PFAM); IPR004152 (PFAM); G3DSA:1.20.58.160 (GENE3D); IPR014645 (PIRSF); IPR008942 (G3DSA:1.25.40.GENE3D); mobidb-lite (MOBIDB_LITE); mobidb-lite (MOBIDB_LITE); PTHR13856:SF32 (PANTHER); PTHR13856 (PANTHER); IPR004152 (PROSITE_PROFILES); IPR002014 (PROSITE_PROFILES); cd03565 (CDD); cd14233 (CDD); SSF89009 (SUPERFAMILY); IPR008942 (SUPERFAMILY)	C:GO:0005622; P:GO:0006886	C:intracellular; P:intracellular protein transport	ENSDARG00000056394	44.5	506	4.6e-101	TOM1L2	100535615
XM_021610645.1	XP_021466320.1 Helicase with zinc finger domain 2 isoform x1	8850	0	83.48	6	F:GO:0003676; F:GO:0004386; C:GO:0005667; F:GO:0008270; F:GO:0030374; P:GO:0045893	F:nucleic acid binding; F:helicase activity; C:transcription factor complex; F:zinc ion binding; F:nuclear receptor transcription coactivator activity; P:positive regulation of transcription, DNA-templated	EC:3.6.1.15	Nucleoside-triphosphate phosphatase	IPR003604 (SMART); IPR003593 (SMART); SM00955 (SMART); PF00773 (PFAM); G3DSA:3.40.50.300 (GENE3D); PF13087 (PFAM); G3DSA:3.40.50.300 (GENE3D); PF13086 (PFAM); G3DSA:3.40.50.300 (GENE3D); IPR036855 (G3DSA:4.10.1000.GENE3D); mobidb-lite (MOBIDB_LITE); IPR031191 (PTHR10887:PANTHER); PTHR10887 (PANTHER); IPR000571 (PROSITE_PROFILES); cd00009 (CDD); IPR012340 (SUPERFAMILY); IPR012340 (SUPERFAMILY); IP…	F:GO:0003676; F:GO:0008270; F:GO:0030374; F:GO:0046872	F:nucleic acid binding; F:zinc ion binding; F:nuclear receptor transcription coactivator activity; F:metal ion binding	ENSDARG00000016527	52.7	2706	0	helz2	562461
XM_021569277.1	XP_021424952.1 Glycoprotein-n-acetylgalactosamine 3-beta-galactosyltransferase 1-b-like	2977	6.8e-245	92.29	2	C:GO:0016021; F:GO:0016757	C:integral component of membrane; F:transferase activity, transferring glycosyl groups			IPR003378 (PFAM); mobidb-lite (MOBIDB_LITE); PTHR23033 (PANTHER); PTHR23033:SF10 (PANTHER)	C:GO:0016020; F:GO:0016757	C:membrane; F:transferase activity, transferring glycosyl groups	ENSDARG00000055561	78.7	342	2.5e-169	c1galt1b	337131
XM_021617263.1	XP_021472938.1 Zinc finger protein 689-like	2134	3.6e-147	87.69	1	F:GO:0003676	F:nucleic acid binding			IPR013087 (SMART); IPR013083 (G3DSA:3.30.40.GENE3D); G3DSA:2.20.28.10 (GENE3D); G3DSA:2.20.28.30 (GENE3D); G3DSA:2.10.69.10 (GENE3D); G3DSA:3.30.160.60 (GENE3D); PF00096 (PFAM); mobidb-lite (MOBIDB_LITE); PTHR24393 (PANTHER); IPR013087 (PROSITE_PROFILES); IPR036236 (SUPERFAMILY); IPR036236 (SUPERFAMILY)	F:GO:0003676	F:nucleic acid binding
XM_021588349.1	XP_021444024.1 Long-chain-fatty-acid--coa ligase 3-like	4110	0	92.29	3	P:GO:0008152; C:GO:0016021; F:GO:0016874	P:metabolic process; C:integral component of membrane; F:ligase activity			G3DSA:3.30.300.30 (GENE3D); IPR000873 (PFAM); G3DSA:3.40.50.980 (GENE3D); G3DSA:3.40.50.980 (GENE3D); G3DSA:2.30.38.10 (GENE3D); PTHR43272 (PANTHER); PTHR43272:SF13 (PANTHER); cd05927 (CDD); SSF56801 (SUPERFAMILY)	F:GO:0003824; P:GO:0008152	F:catalytic activity; P:metabolic process	ENSDARG00000014674	80.4	718	0	acsl3b	559656
XM_021572921.1	XP_021428596.1 Disks large-associated protein 3-like	5399	0	68.34	1	P:GO:0023052	P:signaling			IPR005026 (PFAM); mobidb-lite (MOBIDB_LITE); mobidb-lite (MOBIDB_LITE); mobidb-lite (MOBIDB_LITE); mobidb-lite (MOBIDB_LITE); mobidb-lite (MOBIDB_LITE); mobidb-lite (MOBIDB_LITE); mobidb-lite (MOBIDB_LITE); mobidb-lite (MOBIDB_LITE); mobidb-lite (MOBIDB_LITE); PTHR12353 (PANTHER); IPR030526 (PTHR12353:PANTHER); PTHR12353 (PANTHER)	P:GO:0023052	P:signaling	ENSDARG00000055459	59.6	1204	5.6e-305	dlgap3	557556
XM_021621471.1	XP_021477146.1 Indoleamine 2,3-dioxygenase 2-like isoform x1	1563	5.5e-262	95.09	5	P:GO:0019441; F:GO:0020037; F:GO:0046872; F:GO:0051213; P:GO:0055114	P:tryptophan catabolic process to kynurenine; F:heme binding; F:metal ion binding; F:dioxygenase activity; P:oxidation-reduction process			IPR000898 (PFAM); mobidb-lite (MOBIDB_LITE); mobidb-lite (MOBIDB_LITE); IPR000898 (PANTHER); PTHR28657:SF4 (PANTHER); IPR037217 (SUPERFAMILY)	P:GO:0019441; F:GO:0020037; F:GO:0046872	P:tryptophan catabolic process to kynurenine; F:heme binding; F:metal ion binding	ENSDARG00000033594	57	384	2.5e-112	ido1	571967
XM_021612981.1	XP_006747425.1 Ubiquitin-60s ribosomal protein l40 isoform x1	579	7.7e-68	99.78	4	F:GO:0003735; C:GO:0005840; P:GO:0006412; P:GO:0042254	F:structural constituent of ribosome; C:ribosome; P:translation; P:ribosome biogenesis			IPR019956 (PRINTS); IPR001975 (SMART); IPR000626 (SMART); IPR000626 (PFAM); G3DSA:3.10.20.90 (GENE3D); IPR001975 (PFAM); PTHR10666:SF229 (PANTHER); PTHR10666 (PANTHER); IPR000626 (PROSITE_PROFILES); cd01803 (CDD); IPR011332 (SUPERFAMILY); IPR029071 (SUPERFAMILY)	F:GO:0003735; F:GO:0005515; C:GO:0005840; P:GO:0006412	F:structural constituent of ribosome; F:protein binding; C:ribosome; P:translation	ENSDARG00000041435	98.4	128	1.1e-68	uba52	641289
XM_021623177.1	XP_021478852.1 Cd209 antigen-like protein a isoform x1	1972	5.1e-156	80.63	1	C:GO:0016021	C:integral component of membrane			IPR001304 (SMART); IPR001304 (PFAM); IPR016186 (G3DSA:3.10.100.GENE3D); mobidb-lite (MOBIDB_LITE); PTHR22802:SF195 (PANTHER); PTHR22802 (PANTHER); IPR001304 (PROSITE_PROFILES); IPR016187 (SUPERFAMILY)	no GO terms	no GO terms	ENSDARG00000088023	47.5	141	4e-35	si:dkey-26c10.5	563797
XM_021585905.1	XP_021441580.1 Cklf-like marvel transmembrane domain-containing protein 4	3993	4.7e-108	93.08	1	C:GO:0016021	C:integral component of membrane			IPR008253 (PFAM); mobidb-lite (MOBIDB_LITE); PTHR22776:SF29 (PANTHER); PTHR22776 (PANTHER); IPR008253 (PROSITE_PROFILES)	C:GO:0016020	C:membrane	ENSDARG00000052020	79.7	207	9.2e-87	cmtm4	436765
XM_021581862.1	XP_021437535.1 Glucose 1,6-bisphosphate synthase-like isoform x1	3656	0	89.5	3	F:GO:0000287; P:GO:0005975; F:GO:0016868	F:magnesium ion binding; P:carbohydrate metabolic process; F:intramolecular transferase activity, phosphotransferases			IPR005841 (PRINTS); IPR005843 (PFAM); IPR005846 (PFAM); G3DSA:3.40.120.10 (GENE3D); IPR036900 (G3DSA:3.30.310.GENE3D); G3DSA:3.40.120.10 (GENE3D); G3DSA:3.40.120.10 (GENE3D); IPR005844 (PFAM); IPR005845 (PFAM); PTHR22573:SF42 (PANTHER); PTHR22573 (PANTHER); cd05799 (CDD); IPR016055 (SUPERFAMILY); IPR016055 (SUPERFAMILY); IPR036900 (SUPERFAMILY); IPR016055 (SUPERFAMILY)	P:GO:0005975; F:GO:0016868; P:GO:0071704	P:carbohydrate metabolic process; F:intramolecular transferase activity, phosphotransferases; P:organic substance metabolic process	ENSDARG00000014704	75.7	601	1.7e-244	pgm2l1	449945
XR_002468828.1	XP_020315970.1 Heat repeat-containing protein 1 isoform x2	1804	1.8e-67	46.18						no IPS match	no IPS match	no IPS match	ENSDARG00000099742	30.5	430	7.7e-33	heatr1	334446
XM_021620934.1	XP_021476609.1 Myocyte-specific enhancer factor 2c isoform x5	5317	6.2e-257	93.6	4	F:GO:0000977; C:GO:0005634; P:GO:0045944; F:GO:0046983	F:RNA polymerase II regulatory region sequence-specific DNA binding; C:nucleus; P:positive regulation of transcription by RNA polymerase II; F:protein dimerization activity			IPR002100 (PRINTS); IPR002100 (SMART); IPR002100 (PFAM); IPR022102 (PFAM); IPR036879 (G3DSA:3.40.1810.GENE3D); mobidb-lite (MOBIDB_LITE); mobidb-lite (MOBIDB_LITE); PTHR11945 (PANTHER); PTHR11945:SF356 (PANTHER); IPR002100 (PROSITE_PROFILES); IPR033896 (CDD); IPR036879 (SUPERFAMILY)	F:GO:0000977; F:GO:0003677; P:GO:0045944; F:GO:0046983	F:RNA polymerase II regulatory region sequence-specific DNA binding; F:DNA binding; P:positive regulation of transcription by RNA polymerase II; F:protein dimerization activity	ENSDARG00000009418	79.9	488	1.2e-203	mef2cb	798771
XM_021577095.1	XP_021432770.1 Myogenic factor 6-like	1145	7.1e-134	89.89	11	F:GO:0000978; F:GO:0000981; F:GO:0001228; C:GO:0005634; C:GO:0005667; P:GO:0035914; P:GO:0045663; P:GO:0045944; F:GO:0046983; P:GO:0048743; P:GO:1901741	F:RNA polymerase II proximal promoter sequence-specific DNA binding; F:DNA-binding transcription factor activity, RNA polymerase II-specific; F:DNA-binding transcription activator activity, RNA polymerase II-specific; C:nucleus; C:transcription factor complex; P:skeletal muscle cell differentiation; P:positive regulation of myoblast differentiation; P:positive regulation of transcription by RNA p…			IPR002546 (SMART); IPR011598 (SMART); IPR011598 (PFAM); IPR036638 (G3DSA:4.10.280.GENE3D); IPR002546 (PFAM); mobidb-lite (MOBIDB_LITE); mobidb-lite (MOBIDB_LITE); PTHR11534:SF4 (PANTHER); PTHR11534 (PANTHER); IPR011598 (PROSITE_PROFILES); IPR011598 (CDD); IPR036638 (SUPERFAMILY)	F:GO:0003677; C:GO:0005634; P:GO:0006355; P:GO:0007517; F:GO:0046983	F:DNA binding; C:nucleus; P:regulation of transcription, DNA-templated; P:muscle organ development; F:protein dimerization activity	ENSDARG00000029830	76.4	242	1.5e-98	myf6	404208
XR_002474753.1	XP_014065682.1 Predicted: uncharacterized protein loc106610709	2296	3.4e-42	57.5						no IPS match	no IPS match	no IPS match	ENSDARG00000101750	37.4	131	6.4e-16	si:ch211-196p9.1	563968
XR_002472108.1	XP_014064358.1 E3 ubiquitin-protein ligase mdm2-like isoform x1	262	1.7e-22	90.55	6	P:GO:0000122; C:GO:0005634; P:GO:0016567; F:GO:0016874; P:GO:0043066; P:GO:0071157	P:negative regulation of transcription by RNA polymerase II; C:nucleus; P:protein ubiquitination; F:ligase activity; P:negative regulation of apoptotic process; P:negative regulation of cell cycle arrest			IPR036885 (G3DSA:1.10.245.GENE3D); IPR015459 (PTHR13844:PANTHER); PTHR13844 (PANTHER); IPR036885 (SUPERFAMILY)	P:GO:0000122; F:GO:0005515; P:GO:0016567	P:negative regulation of transcription by RNA polymerase II; F:protein binding; P:protein ubiquitination	ENSDARG00000033443	68.8	48	1e-10	mdm2	30637
XM_021584125.1	XP_021439800.1 Transmembrane protein 144 isoform x1	1988	1.3e-231	85.07	3	F:GO:0015144; C:GO:0016021; P:GO:0034219	F:carbohydrate transmembrane transporter activity; C:integral component of membrane; P:carbohydrate transmembrane transport			IPR012435 (PFAM); IPR010651 (PANTHER); PTHR16119:SF17 (PANTHER); SSF103481 (SUPERFAMILY)	F:GO:0015144; C:GO:0016021; P:GO:0034219	F:carbohydrate transmembrane transporter activity; C:integral component of membrane; P:carbohydrate transmembrane transport	ENSDARG00000037409	60.7	346	3e-123	tmem144a	445495
XM_021577101.1	XP_021432776.1 Synaptotagmin-10-like isoform x2	1987	0	95.24	2	C:GO:0016021; P:GO:0017158	C:integral component of membrane; P:regulation of calcium ion-dependent exocytosis			IPR000008 (PRINTS); IPR001565 (PRINTS); IPR000008 (SMART); IPR035892 (G3DSA:2.60.40.GENE3D); IPR000008 (PFAM); mobidb-lite (MOBIDB_LITE); PTHR10024 (PANTHER); IPR028677 (PTHR10024:PANTHER); IPR000008 (PROSITE_PROFILES); IPR000008 (PROSITE_PROFILES); cd08385 (CDD); cd08403 (CDD); IPR035892 (SUPERFAMILY); IPR035892 (SUPERFAMILY)	C:GO:0016020; C:GO:0016021; P:GO:0017158	C:membrane; C:integral component of membrane; P:regulation of calcium ion-dependent exocytosis	ENSDARG00000045750	80.3	614	8.5e-275	syt10	564226
XM_021613265.1	XP_021468940.1 Coiled-coil domain-containing protein 24	6138	2e-267	71.39						IPR031367 (PFAM); mobidb-lite (MOBIDB_LITE); mobidb-lite (MOBIDB_LITE); PTHR28601 (PANTHER)	no GO terms	no GO terms	ENSDARG00000038793	55	200	3.4e-48	ccdc24	541495
XM_021566134.1	XP_021421809.1 Zinc transporter zip5-like	2632	9.2E-311	93.48	4	C:GO:0016021; P:GO:0030001; F:GO:0046873; P:GO:0055085	C:integral component of membrane; P:metal ion transport; F:metal ion transmembrane transporter activity; P:transmembrane transport			IPR003689 (PFAM); mobidb-lite (MOBIDB_LITE); mobidb-lite (MOBIDB_LITE); PTHR12191 (PANTHER); PTHR12191:SF17 (PANTHER)	C:GO:0016020; P:GO:0030001; F:GO:0046873; P:GO:0055085	C:membrane; P:metal ion transport; F:metal ion transmembrane transporter activity; P:transmembrane transport	ENSDARG00000079525	58.8	546	3.9e-158	slc39a5	561758
XM_021584858.1	XP_021440533.1 Iron-sulfur cluster assembly 2 homolog, mitochondrial-like	1031	5.5e-101	86.32	3	F:GO:0005198; F:GO:0051536; P:GO:0097428	F:structural molecule activity; F:iron-sulfur cluster binding; P:protein maturation by iron-sulfur cluster transfer			IPR000361 (PFAM); IPR016092 (TIGRFAM); IPR035903 (G3DSA:2.60.300.GENE3D); PTHR43011 (PANTHER); IPR035903 (SUPERFAMILY)	F:GO:0005198; F:GO:0051536; P:GO:0097428	F:structural molecule activity; F:iron-sulfur cluster binding; P:protein maturation by iron-sulfur cluster transfer	ENSDARG00000038154	73.4	124	7.5e-49	isca2	100150438
XR_002472954.1		897								no IPS match	no IPS match	no IPS match
XM_021625641.1	XP_021481316.1 Queuine trna-ribosyltransferase catalytic subunit 1-like	2715	4.3e-246	95	5	C:GO:0005741; F:GO:0008479; P:GO:0008616; F:GO:0046872; P:GO:0101030	C:mitochondrial outer membrane; F:queuine tRNA-ribosyltransferase activity; P:queuosine biosynthetic process; F:metal ion binding; P:tRNA-guanine transglycosylation	EC:2.4.2.29	tRNA-guanine(34) transglycosylase	IPR002616 (TIGRFAM); IPR004803 (TIGRFAM); IPR002616 (PFAM); IPR036511 (G3DSA:3.20.20.GENE3D); PTHR43530 (PANTHER); IPR004803 (HAMAP); IPR036511 (SUPERFAMILY)	P:GO:0006400; F:GO:0008479; F:GO:0016763; P:GO:0101030	P:tRNA modification; F:queuine tRNA-ribosyltransferase activity; F:transferase activity, transferring pentosyl groups; P:tRNA-guanine transglycosylation	ENSDARG00000043105	87.5	400	9e-211	qtrt1	393985
XM_021594004.1	XP_021449679.1 Partitioning defective 3 homolog b-like	825	4.9e-60	66.41						mobidb-lite (MOBIDB_LITE); PTHR16484:SF4 (PANTHER); PTHR16484 (PANTHER)	no GO terms	no GO terms	ENSDARG00000034555	65.2	46	3.6e-09	pard3bb
XM_021566456.1	XP_021422131.1 Semaphorin-3f-like isoform x2	4331	0	93.91						IPR003599 (SMART); IPR016201 (SMART); IPR001627 (SMART); IPR001627 (PFAM); IPR013783 (G3DSA:2.60.40.GENE3D); G3DSA:3.30.1680.10 (GENE3D); IPR015943 (G3DSA:2.130.10.GENE3D); mobidb-lite (MOBIDB_LITE); mobidb-lite (MOBIDB_LITE); PTHR11036:SF28 (PANTHER); IPR027231 (PANTHER); IPR007110 (PROSITE_PROFILES); IPR001627 (PROSITE_PROFILES); cd11254 (CDD); IPR036352 (SUPERFAMILY); IPR036179 (SUPERFAMILY); …	F:GO:0005515	F:protein binding	ENSDARG00000013607	86.8	741	0	sema3gb	544660
XR_002475011.1	XP_021473763.1 Microtubule-associated protein 6 homolog isoform x1	2207	8.7e-221	91.8	5	P:GO:0000226; F:GO:0005516; C:GO:0005874; F:GO:0008017; C:GO:0045298	P:microtubule cytoskeleton organization; F:calmodulin binding; C:microtubule; F:microtubule binding; C:tubulin complex			mobidb-lite (MOBIDB_LITE); IPR007882 (PANTHER); PTHR14759:SF13 (PANTHER)	P:GO:0000226; F:GO:0005516; C:GO:0005874; F:GO:0008017	P:microtubule cytoskeleton organization; F:calmodulin binding; C:microtubule; F:microtubule binding	ENSDARG00000074521	60.8	334	3.6e-101	map6a	100000844
XM_021558371.1	XP_014049345.1 Eukaryotic translation initiation factor 3 subunit d-like isoform x1	2047	0	99.2	9	P:GO:0001731; P:GO:0002191; F:GO:0003743; C:GO:0005840; C:GO:0005852; P:GO:0006446; C:GO:0016282; C:GO:0033290; F:GO:0098808	P:formation of translation preinitiation complex; P:cap-dependent translational initiation; F:translation initiation factor activity; C:ribosome; C:eukaryotic translation initiation factor 3 complex; P:regulation of translational initiation; C:eukaryotic 43S preinitiation complex; C:eukaryotic 48S preinitiation complex; F:mRNA cap binding			IPR007783 (PIRSF); IPR007783 (PFAM); IPR011989 (G3DSA:1.25.10.GENE3D); mobidb-lite (MOBIDB_LITE); IPR007783 (PANTHER); IPR007783 (HAMAP)	F:GO:0003743; C:GO:0005737; C:GO:0005852	F:translation initiation factor activity; C:cytoplasm; C:eukaryotic translation initiation factor 3 complex	ENSDARG00000021257	96.4	529	3.3e-306	eif3d	336498
XM_021609252.1	XP_021464927.1 Potassium voltage-gated channel subfamily a member 10-like	2696	2.5e-302	86.91	5	F:GO:0005249; C:GO:0008076; P:GO:0034765; P:GO:0051260; P:GO:0071805	F:voltage-gated potassium channel activity; C:voltage-gated potassium channel complex; P:regulation of ion transmembrane transport; P:protein homooligomerization; P:potassium ion transmembrane transport			IPR028325 (PRINTS); IPR003972 (PRINTS); IPR003968 (PRINTS); IPR000210 (SMART); G3DSA:1.10.287.70 (GENE3D); IPR005821 (PFAM); IPR003131 (PFAM); G3DSA:1.20.120.350 (GENE3D); G3DSA:1.20.5.110 (GENE3D); G3DSA:3.30.710.10 (GENE3D); mobidb-lite (MOBIDB_LITE); mobidb-lite (MOBIDB_LITE); PTHR11537:SF44 (PANTHER); IPR028325 (PANTHER); IPR011333 (SUPERFAMILY); SSF81324 (SUPERFAMILY)	F:GO:0005216; F:GO:0005249; F:GO:0005515; P:GO:0006811; P:GO:0006813; C:GO:0008076; C:GO:0016020; P:GO:0051260; P:GO:0055085	F:ion channel activity; F:voltage-gated potassium channel activity; F:protein binding; P:ion transport; P:potassium ion transport; C:voltage-gated potassium channel complex; C:membrane; P:protein homooligomerization; P:transmembrane transport	ENSDARG00000078650	68.7	396	5.5e-136	kcna4	559036
XM_021607444.1	XP_014009728.1 Homeobox protein emx2-like	2197	9.8e-140	97.46	5	C:GO:0005634; P:GO:0006355; P:GO:0007420; F:GO:0043565; P:GO:0060121	C:nucleus; P:regulation of transcription, DNA-templated; P:brain development; F:sequence-specific DNA binding; P:vestibular receptor cell stereocilium organization			IPR020479 (PRINTS); IPR001356 (SMART); G3DSA:1.10.10.60 (GENE3D); IPR001356 (PFAM); mobidb-lite (MOBIDB_LITE); PTHR24339 (PANTHER); PTHR24339:SF25 (PANTHER); IPR001356 (PROSITE_PROFILES); IPR001356 (CDD); IPR009057 (SUPERFAMILY)	F:GO:0003677	F:DNA binding	ENSDARG00000039701	96.4	249	1.2e-133	emx2	30537
XM_021576676.1	XP_021432351.1 Ankyrin repeat and fibronectin type-iii domain-containing protein 1-like	2705	0	73.56						IPR002110 (SMART); PF13637 (PFAM); IPR036770 (G3DSA:1.25.40.GENE3D); PTHR21437 (PANTHER); PTHR21437:SF3 (PANTHER); PTHR21437 (PANTHER); PTHR21437:SF3 (PANTHER); PTHR21437:SF3 (PANTHER); PTHR21437 (PANTHER); IPR020683 (PROSITE_PROFILES); IPR002110 (PROSITE_PROFILES); IPR020683 (CDD); IPR036770 (SUPERFAMILY)	F:GO:0005515	F:protein binding	ENSDARG00000060941	59.5	713	8.1e-212	ANKFN1	100333998
XM_021600732.1	XP_021456405.1 Sam and sh3 domain-containing protein 1-like isoform x4	7115	0	87.74						IPR001660 (SMART); IPR001452 (SMART); G3DSA:1.10.150.50 (GENE3D); IPR001660 (PFAM); G3DSA:1.10.150.50 (GENE3D); G3DSA:2.30.30.40 (GENE3D); IPR021090 (PFAM); IPR001452 (PFAM); mobidb-lite (MOBIDB_LITE); mobidb-lite (MOBIDB_LITE); mobidb-lite (MOBIDB_LITE); mobidb-lite (MOBIDB_LITE); mobidb-lite (MOBIDB_LITE); mobidb-lite (MOBIDB_LITE); mobidb-lite (MOBIDB_LITE); mobidb-lite (MOBIDB_LITE); PTHR1230…	F:GO:0005515	F:protein binding	ENSDARG00000007179	56.7	1406	0	sash1a	557132
XM_021622909.1	XP_021478584.1 Rod cgmp-specific 3',5'-cyclic phosphodiesterase subunit beta-like	5497	0	91.95	4	F:GO:0004114; P:GO:0006144; P:GO:0007165; F:GO:0046872	F:3',5'-cyclic-nucleotide phosphodiesterase activity; P:purine nucleobase metabolic process; P:signal transduction; F:metal ion binding	EC:3.1.4.17	3',5'-cyclic-nucleotide phosphodiesterase	IPR023088 (PRINTS); IPR003018 (SMART); IPR003607 (SMART); IPR003018 (PFAM); IPR002073 (PFAM); IPR029016 (G3DSA:3.30.450.GENE3D); IPR029016 (G3DSA:3.30.450.GENE3D); IPR036971 (G3DSA:1.10.1300.GENE3D); PTHR11347 (PANTHER); PTHR11347:SF73 (PANTHER); IPR003607 (CDD); IPR029016 (SUPERFAMILY); SSF109604 (SUPERFAMILY); IPR029016 (SUPERFAMILY)	F:GO:0004114; F:GO:0005515; P:GO:0007165; F:GO:0008081	F:3',5'-cyclic-nucleotide phosphodiesterase activity; F:protein binding; P:signal transduction; F:phosphoric diester hydrolase activity	ENSDARG00000011671	81.2	823	0	pde6b	559332
XM_021604165.1	XP_021459839.1 Oocyte zinc finger protein xlcof6-like isoform x1	2963	6.4e-94	88.66	1	F:GO:0003676	F:nucleic acid binding			IPR013087 (SMART); G3DSA:2.30.30.380 (GENE3D); G3DSA:3.30.160.60 (GENE3D); G3DSA:3.30.160.60 (GENE3D); G3DSA:3.30.160.60 (GENE3D); G3DSA:3.30.160.60 (GENE3D); PF00096 (PFAM); G3DSA:3.30.160.60 (GENE3D); G3DSA:3.30.160.60 (GENE3D); G3DSA:3.30.160.60 (GENE3D); G3DSA:3.30.160.60 (GENE3D); G3DSA:3.30.160.60 (GENE3D); G3DSA:3.30.160.60 (GENE3D); G3DSA:3.30.160.60 (GENE3D); G3DSA:2.10.110.10 (GENE3D); …	F:GO:0003676	F:nucleic acid binding	ENSDARG00000042969	44.4	45	1.6e-06	znf1035	504111
XM_021620056.1	XP_021475731.1 Serine/threonine-protein kinase greatwall-like	3458	0	86.26	4	F:GO:0004674; F:GO:0005524; P:GO:0006468; P:GO:0009069	F:protein serine/threonine kinase activity; F:ATP binding; P:protein phosphorylation; P:serine family amino acid metabolic process	EC:2.7.11	Transferring phosphorus-containing groups	IPR000719 (SMART); G3DSA:1.10.510.10 (GENE3D); G3DSA:3.30.200.20 (GENE3D); IPR000719 (PFAM); mobidb-lite (MOBIDB_LITE); mobidb-lite (MOBIDB_LITE); PTHR24356:SF308 (PANTHER); PTHR24356 (PANTHER); IPR000961 (PROSITE_PROFILES); IPR000719 (PROSITE_PROFILES); cd05610 (CDD); IPR011009 (SUPERFAMILY)	F:GO:0004672; F:GO:0004674; F:GO:0005524; P:GO:0006468	F:protein kinase activity; F:protein serine/threonine kinase activity; F:ATP binding; P:protein phosphorylation	ENSDARG00000055566	59.4	887	2.4e-264	mastl	445215
XM_021563803.1	XP_021419437.1 Transcription initiation factor tfiid subunit 12-like isoform x1	1392	1.8e-107	97.01	8	C:GO:0000124; F:GO:0003743; C:GO:0005669; C:GO:0005840; P:GO:0006352; P:GO:0006446; C:GO:0046695; F:GO:0046982	C:SAGA complex; F:translation initiation factor activity; C:transcription factor TFIID complex; C:ribosome; P:DNA-templated transcription, initiation; P:regulation of translational initiation; C:SLIK (SAGA-like) complex; F:protein heterodimerization activity			IPR003228 (PFAM); G3DSA:1.10.20.10 (GENE3D); PTHR12264 (PANTHER); PTHR12264:SF21 (PANTHER); IPR003228 (PRODOM); IPR003228 (CDD); IPR009072 (SUPERFAMILY)	C:GO:0005669; P:GO:0006352; F:GO:0046982	C:transcription factor TFIID complex; P:DNA-templated transcription, initiation; F:protein heterodimerization activity	ENSDARG00000104030	82.3	158	4.1e-66	taf12	386637
XR_002472695.1	XP_021430925.1 C-type lectin domain family 4 member m-like	1358	2.9e-102	73.59	2	C:GO:0016020; F:GO:0030246	C:membrane; F:carbohydrate binding			IPR001304 (SMART); IPR001304 (PFAM); IPR016186 (G3DSA:3.10.100.GENE3D); PTHR22802:SF195 (PANTHER); PTHR22802 (PANTHER); IPR001304 (PROSITE_PROFILES); IPR033989 (CDD); IPR016187 (SUPERFAMILY)	no GO terms	no GO terms	ENSDARG00000096624	50.8	124	9.6e-28	si:dkey-187i8.2	101882603
XM_021570396.1	XP_021426071.1 Regulator of g-protein signaling 13-like	578	1.2e-73	85.53						IPR016137 (PRINTS); IPR016137 (SMART); IPR024066 (G3DSA:1.10.196.GENE3D); G3DSA:1.10.167.10 (GENE3D); IPR016137 (PFAM); PTHR10845 (PANTHER); PTHR10845:SF193 (PANTHER); IPR016137 (PROSITE_PROFILES); IPR036305 (SUPERFAMILY)	no GO terms	no GO terms	ENSDARG00000028276	64.2	120	7.9e-40	si:ch211-196h16.12	562017
XM_021596610.1	XP_021452285.1 Discoidin, cub and lccl domain-containing protein 1-like isoform x1	2950	0	87.93	1	C:GO:0016021	C:integral component of membrane			IPR004043 (SMART); IPR000859 (SMART); IPR000421 (SMART); G3DSA:1.20.5.510 (GENE3D); IPR008979 (G3DSA:2.60.120.GENE3D); IPR000859 (PFAM); IPR000421 (PFAM); IPR036609 (G3DSA:2.170.130.GENE3D); IPR035914 (G3DSA:2.60.120.GENE3D); IPR004043 (PFAM); PTHR24543:SF274 (PANTHER); PTHR24543 (PANTHER); IPR000421 (PROSITE_PROFILES); IPR000859 (PROSITE_PROFILES); IPR004043 (PROSITE_PROFILES); IPR000859 (CDD); …	no GO terms	no GO terms	ENSDARG00000103181	54.4	658	3.6e-205	si:dkey-34d22.1	100535421
XM_021558558.1	XP_021414233.1 Cd97 antigen-like	3661	0	71.68	5	F:GO:0004930; F:GO:0005509; P:GO:0007166; P:GO:0007186; C:GO:0016021	F:G protein-coupled receptor activity; F:calcium ion binding; P:cell surface receptor signaling pathway; P:G protein-coupled receptor signaling pathway; C:integral component of membrane			IPR000832 (PRINTS); IPR003056 (PRINTS); IPR000742 (SMART); IPR001881 (SMART); IPR000203 (SMART); IPR000832 (PFAM); IPR000203 (PFAM); G3DSA:2.10.25.10 (GENE3D); IPR001881 (PFAM); G3DSA:2.10.25.10 (GENE3D); G3DSA:2.10.25.10 (GENE3D); G3DSA:2.40.155.10 (GENE3D); G3DSA:2.10.25.10 (GENE3D); G3DSA:1.20.1070.10 (GENE3D); G3DSA:2.10.25.10 (GENE3D); IPR013783 (G3DSA:2.60.40.GENE3D); mobidb-lite (MOBIDB_LI…	F:GO:0004888; F:GO:0004930; F:GO:0005509; P:GO:0007166; P:GO:0007186; C:GO:0016021	F:transmembrane signaling receptor activity; F:G protein-coupled receptor activity; F:calcium ion binding; P:cell surface receptor signaling pathway; P:G protein-coupled receptor signaling pathway; C:integral component of membrane	ENSDARG00000109898	48.8	763	3.1e-198	CR352221.1
XM_021596817.1	XP_021452492.1 Gpn-loop gtpase 2	1717	6.2e-182	97.12						G3DSA:3.40.50.300 (GENE3D); IPR004130 (PFAM); IPR004130 (PANTHER); IPR030231 (PTHR21231:PANTHER); IPR027417 (SUPERFAMILY)	no GO terms	no GO terms	ENSDARG00000103127	86.7	308	6.6e-159	gpn2	407722
XR_002475836.1	XP_021481506.1 Taste receptor type 1 member 1-like	3030	5.6e-303	71.65	4	F:GO:0004930; C:GO:0005886; P:GO:0007186; C:GO:0016021	F:G protein-coupled receptor activity; C:plasma membrane; P:G protein-coupled receptor signaling pathway; C:integral component of membrane			IPR000337 (PRINTS); IPR001828 (PFAM); G3DSA:3.40.50.2300 (GENE3D); PTHR24061:SF441 (PANTHER); PTHR24061 (PANTHER); IPR028082 (SUPERFAMILY)	F:GO:0004930; P:GO:0007186; C:GO:0016021	F:G protein-coupled receptor activity; P:G protein-coupled receptor signaling pathway; C:integral component of membrane	ENSDARG00000059397	44.9	461	8.5e-109	tas1r2.2	664686
XM_021561951.1	XP_021417624.1 Epsin-1-like isoform x1	4828	5.8e-137	99.51						IPR013809 (SMART); IPR013809 (PFAM); IPR008942 (G3DSA:1.25.40.GENE3D); mobidb-lite (MOBIDB_LITE); mobidb-lite (MOBIDB_LITE); PTHR12276 (PANTHER); PTHR12276:SF48 (PANTHER); IPR013809 (PROSITE_PROFILES); cd03571 (CDD); IPR008942 (SUPERFAMILY)	no GO terms	no GO terms	ENSDARG00000079847	69.5	246	6.1e-77	zgc:194578	792915
XM_021618478.1	XP_021474153.1 Roundabout homolog 2-like isoform x6	6293	0	97.39	5	P:GO:0001822; P:GO:0007411; C:GO:0016021; C:GO:0030673; P:GO:0035385	P:kidney development; P:axon guidance; C:integral component of membrane; C:axolemma; P:Roundabout signaling pathway			PR00014 (PRINTS); IPR003599 (SMART); IPR013106 (SMART); IPR003961 (SMART); IPR003598 (SMART); IPR013783 (G3DSA:2.60.40.GENE3D); IPR013783 (G3DSA:2.60.40.GENE3D); IPR013783 (G3DSA:2.60.40.GENE3D); PF13927 (PFAM); IPR013098 (PFAM); IPR013783 (G3DSA:2.60.40.GENE3D); G3DSA:2.20.25.10 (GENE3D); IPR013783 (G3DSA:2.60.40.GENE3D); IPR013783 (G3DSA:2.60.40.GENE3D); IPR013783 (G3DSA:2.60.40.GENE3D); IPR003…	P:GO:0001822; F:GO:0005515; P:GO:0007411; C:GO:0030673; P:GO:0035385	P:kidney development; F:protein binding; P:axon guidance; C:axolemma; P:Roundabout signaling pathway	ENSDARG00000014891	67.7	1284	0	robo2	60309
XM_021599482.1	XP_021455157.1 Bmp/retinoic acid-inducible neural-specific protein 3-like	3666	0	93.3	2	P:GO:0045666; P:GO:0045930	P:positive regulation of neuron differentiation; P:negative regulation of mitotic cell cycle			IPR020864 (SMART); IPR020864 (PFAM); PTHR15564:SF2 (PANTHER); IPR033237 (PANTHER)	P:GO:0045666; P:GO:0045930	P:positive regulation of neuron differentiation; P:negative regulation of mitotic cell cycle	ENSDARG00000061051	85.5	767	0	brinp3a.2	100001603
XM_021562545.1	XP_021418220.1 Aspartyl/asparaginyl beta-hydroxylase-like isoform x17	4825	0	92.47						IPR019734 (SMART); IPR007943 (PFAM); IPR011990 (G3DSA:1.25.40.GENE3D); IPR019734 (PFAM); IPR011990 (G3DSA:1.25.40.GENE3D); IPR007803 (PFAM); IPR027443 (G3DSA:2.60.120.GENE3D); PF13432 (PFAM); mobidb-lite (MOBIDB_LITE); mobidb-lite (MOBIDB_LITE); PTHR12366:SF31 (PANTHER); PTHR12366 (PANTHER); IPR019734 (PROSITE_PROFILES); IPR013026 (PROSITE_PROFILES); IPR019734 (PROSITE_PROFILES); IPR011990 (SUPER…	F:GO:0005515; C:GO:0016020; P:GO:0018193	F:protein binding; C:membrane; P:peptidyl-amino acid modification	ENSDARG00000078703	57.5	715	9.7e-216	unm_hu7910	559236
XM_021601144.1	XP_005449648.1 Neuroblastoma-amplified sequence isoform x1	990	1.2e-158	90.89						IPR013244 (PFAM); PTHR15922 (PANTHER); PTHR15922:SF2 (PANTHER)	P:GO:0006890	P:retrograde vesicle-mediated transport, Golgi to endoplasmic reticulum	ENSDARG00000008593	75.7	329	4e-140	nbas	556592
XM_021614997.1	NP_001117772.1 Novel immune-type receptor 3 precursor	1572	4.3e-206	82.81	1	C:GO:0016021	C:integral component of membrane			IPR003599 (SMART); IPR013106 (SMART); IPR013106 (PFAM); G3DSA:2.60.40.1290 (GENE3D); IPR013783 (G3DSA:2.60.40.GENE3D); IPR013783 (G3DSA:2.60.40.GENE3D); mobidb-lite (MOBIDB_LITE); PTHR19433 (PANTHER); PTHR19433:SF107 (PANTHER); IPR007110 (PROSITE_PROFILES); IPR036179 (SUPERFAMILY); IPR036179 (SUPERFAMILY)	no GO terms	no GO terms	ENSDARG00000077998	41.2	352	1.4e-62	nitr3a	60649
XM_021622031.1	XP_021477706.1 Uncharacterized protein c5orf34 homolog isoform x2	2789	2e-299	73.9						IPR027830 (PFAM); mobidb-lite (MOBIDB_LITE); mobidb-lite (MOBIDB_LITE); PTHR34531 (PANTHER)	no GO terms	no GO terms	ENSDARG00000092445	37	644	4.8e-90	zgc:153352	767733
XM_021592420.1	XP_021448095.1 Inositol hexakisphosphate and diphosphoinositol-pentakisphosphate kinase 2-like	587	5e-107	99.19	2	F:GO:0000829; P:GO:0016310	F:inositol heptakisphosphate kinase activity; P:phosphorylation			IPR029033 (G3DSA:3.40.50.GENE3D); IPR000560 (PFAM); PTHR12750:SF10 (PANTHER); PTHR12750 (PANTHER); IPR000560 (CDD); IPR029033 (SUPERFAMILY)	F:GO:0003993	F:acid phosphatase activity	ENSDARG00000076143	94.9	178	2.7e-96	ppip5k1a	556748
XM_021576457.1	XP_021432130.1 E3 sumo-protein ligase znf451-like isoform x1	3026	0	90.81	1	F:GO:0003676	F:nucleic acid binding			IPR013087 (SMART); G3DSA:3.30.160.60 (GENE3D); G3DSA:2.160.10.10 (GENE3D); G3DSA:3.30.160.60 (GENE3D); mobidb-lite (MOBIDB_LITE); mobidb-lite (MOBIDB_LITE); mobidb-lite (MOBIDB_LITE); mobidb-lite (MOBIDB_LITE); PTHR44559 (PANTHER); IPR013087 (PROSITE_PROFILES); IPR003903 (PROSITE_PROFILES); IPR013087 (PROSITE_PROFILES)	F:GO:0003676	F:nucleic acid binding	ENSDARG00000076939	52.4	790	4.8e-229	znf451	557758
XM_021615311.1	XP_021470986.1 Reticulon-3-like isoform x1	4322	0	69.13	2	C:GO:0005789; C:GO:0016021	C:endoplasmic reticulum membrane; C:integral component of membrane			IPR003388 (PFAM); mobidb-lite (MOBIDB_LITE); mobidb-lite (MOBIDB_LITE); mobidb-lite (MOBIDB_LITE); PTHR10994 (PANTHER); PTHR10994:SF1 (PANTHER); IPR003388 (PROSITE_PROFILES)	no GO terms	no GO terms	ENSDARG00000091348	73.3	191	1.8e-72	rtn3	394047
XM_021609610.1	XP_014022270.1 Protein fam19a4-like	1593	1.6e-75	94.44	1	C:GO:0016021	C:integral component of membrane			IPR020350 (PFAM); PTHR31770 (PANTHER); PTHR31770:SF7 (PANTHER); IPR020350 (PRODOM)	no GO terms	no GO terms	ENSDARG00000062471	82.2	135	4.4e-64	tafa4b	768127
XM_021572769.1	XP_021428444.1 Low density lipoprotein receptor adapter protein 1-a-like	519	6.8e-68	95.34						IPR011993 (G3DSA:2.30.29.GENE3D); IPR006020 (PFAM); PTHR11232:SF54 (PANTHER); PTHR11232 (PANTHER); IPR006020 (PROSITE_PROFILES); IPR011993 (SUPERFAMILY)	F:GO:0005515	F:protein binding	ENSDARG00000039750	75	132	6e-55	ldlrap1b	791153
XM_021596495.1	XP_021452170.1 Fc receptor-like protein 5	532	1.4e-97	93.12						IPR003599 (SMART); PF13927 (PFAM); IPR013783 (G3DSA:2.60.40.GENE3D); IPR013783 (G3DSA:2.60.40.GENE3D); IPR013783 (G3DSA:2.60.40.GENE3D); PTHR11481:SF91 (PANTHER); PTHR11481 (PANTHER); IPR007110 (PROSITE_PROFILES); IPR036179 (SUPERFAMILY); IPR036179 (SUPERFAMILY)	no GO terms	no GO terms	ENSDARG00000098570	58.5	171	1.2e-47	si:ch211-8c17.2
XM_021609534.1	XP_021465209.1 Dna-binding protein inhibitor id-1-like	1059	9.1e-67	93.46	7	F:GO:0003677; C:GO:0005634; C:GO:0005737; P:GO:0045664; P:GO:0045892; F:GO:0046983; P:GO:0050768	F:DNA binding; C:nucleus; C:cytoplasm; P:regulation of neuron differentiation; P:negative regulation of transcription, DNA-templated; F:protein dimerization activity; P:negative regulation of neurogenesis			IPR011598 (SMART); IPR036638 (G3DSA:4.10.280.GENE3D); IPR011598 (PFAM); PTHR11723:SF4 (PANTHER); IPR026052 (PANTHER); IPR011598 (PROSITE_PROFILES); IPR011598 (CDD); IPR036638 (SUPERFAMILY)	C:GO:0005634; C:GO:0005737; P:GO:0045892; F:GO:0046983	C:nucleus; C:cytoplasm; P:negative regulation of transcription, DNA-templated; F:protein dimerization activity	ENSDARG00000040764	86.3	131	4.1e-58	id1	30493
XR_002470921.1	XP_014067190.1 Golgin subfamily a member 5	1113	1.1e-11	92.51	2	P:GO:0007030; C:GO:0016021	P:Golgi organization; C:integral component of membrane			mobidb-lite (MOBIDB_LITE)	no GO terms	no GO terms	ENSDARG00000039279	84.2	38	9.7e-10	golga5	406720
XM_021602932.1	XP_013982682.1 Vesicle-associated membrane protein 7-like isoform x1	905	3.4e-30	97.82	2	C:GO:0016021; P:GO:0016192	C:integral component of membrane; P:vesicle-mediated transport			IPR001388 (PRINTS); IPR001388 (PFAM); G3DSA:1.20.5.110 (GENE3D); IPR016444 (PIRSF); PTHR21136:SF75 (PANTHER); PTHR21136 (PANTHER); IPR001388 (PROSITE_PROFILES); cd15868 (CDD); SSF58038 (SUPERFAMILY)	C:GO:0016021; P:GO:0016192	C:integral component of membrane; P:vesicle-mediated transport	ENSDARG00000086996	78.6	70	1.5e-21	si:ch73-234b20.5	449923
XM_021613078.1	XP_013995416.1 Proenkephalin-a-like	1568	3.7e-109	71.58	2	P:GO:0007218; C:GO:0097458	P:neuropeptide signaling pathway; C:neuron part			IPR006024 (PRINTS); IPR006024 (PFAM); IPR000703 (PTHR11438:PANTHER); IPR006024 (PANTHER)	P:GO:0007218	P:neuropeptide signaling pathway	ENSDARG00000004869	40.7	241	4.8e-23	penka	368228
XM_021573694.1	XP_021429369.1 Upf0568 protein c14orf166 homolog isoform x2	1371	2.4e-136	96.79						IPR019265 (PFAM); IPR019265 (PANTHER)	no GO terms	no GO terms	ENSDARG00000009253	87.2	242	1.6e-123	rtraf	393240
XM_021590092.1	XP_021445767.1 Inhibin beta a chain	3166	6.2e-228	76.45	6	F:GO:0005179; C:GO:0005576; F:GO:0008083; P:GO:0008283; P:GO:0010469; P:GO:0040007	F:hormone activity; C:extracellular region; F:growth factor activity; P:cell population proliferation; P:regulation of signaling receptor activity; P:growth			IPR001318 (PRINTS); IPR001839 (SMART); IPR029034 (G3DSA:2.10.90.GENE3D); IPR001839 (PFAM); IPR015615 (PANTHER); PTHR11848:SF133 (PANTHER); IPR001839 (PROSITE_PROFILES); IPR029034 (SUPERFAMILY)	F:GO:0005179; C:GO:0005576; F:GO:0008083	F:hormone activity; C:extracellular region; F:growth factor activity	ENSDARG00000024759	61.8	440	5e-144	inhbab	553816
XM_021604679.1	XP_021460354.1 Trmt1-like protein	2306	0	92.86	3	F:GO:0000049; F:GO:0004809; P:GO:0030488	F:tRNA binding; F:tRNA (guanine-N2-)-methyltransferase activity; P:tRNA methylation			G3DSA:3.40.50.150 (GENE3D); IPR002905 (PFAM); IPR002905 (PANTHER); PTHR10631:SF1 (PANTHER); IPR002905 (PROSITE_PROFILES); IPR013087 (PROSITE_PROFILES); cd02440 (CDD); IPR029063 (SUPERFAMILY)	F:GO:0003676; F:GO:0003723; F:GO:0004809; P:GO:0008033	F:nucleic acid binding; F:RNA binding; F:tRNA (guanine-N2-)-methyltransferase activity; P:tRNA processing	ENSDARG00000042057	84.2	556	7e-273	trmt1l	559583
XM_021587597.1	XP_021443272.1 Limbic system-associated membrane protein isoform x4	4024	4.8e-193	98.64	1	C:GO:0016021	C:integral component of membrane			IPR003598 (SMART); IPR003599 (SMART); IPR013098 (PFAM); IPR013783 (G3DSA:2.60.40.GENE3D); IPR013783 (G3DSA:2.60.40.GENE3D); PIRSF000615 (PIRSF); IPR013783 (G3DSA:2.60.40.GENE3D); PF13927 (PFAM); PTHR42757 (PANTHER); PTHR42757:SF22 (PANTHER); IPR007110 (PROSITE_PROFILES); IPR007110 (PROSITE_PROFILES); IPR007110 (PROSITE_PROFILES); cd00096 (CDD); IPR036179 (SUPERFAMILY); IPR036179 (SUPERFAMILY); IP…	no GO terms	no GO terms	ENSDARG00000013005	50	328	1.5e-89	opcml	449538
XM_021574986.1	XP_021430661.1 Cd276 antigen-like	681	2e-91	80.07	1	C:GO:0016021	C:integral component of membrane			IPR003599 (SMART); IPR013106 (PFAM); IPR013783 (G3DSA:2.60.40.GENE3D); PTHR24100 (PANTHER); PTHR24100:SF106 (PANTHER); IPR007110 (PROSITE_PROFILES); IPR036179 (SUPERFAMILY)	no GO terms	no GO terms	ENSDARG00000002509	60.2	108	5.9e-34	zgc:153911	768172
XM_021614314.1	XP_013996845.1 Lamin-a-like	1391	3.7e-145	89.99	2	F:GO:0005198; C:GO:0005882	F:structural molecule activity; C:intermediate filament			IPR001664 (SMART); G3DSA:1.10.287.620 (GENE3D); G3DSA:1.20.5.170 (GENE3D); IPR001664 (PFAM); G3DSA:1.20.5.170 (GENE3D); mobidb-lite (MOBIDB_LITE); IPR001664 (PANTHER); PTHR23239:SF158 (PANTHER); SSF64593 (SUPERFAMILY); SSF64593 (SUPERFAMILY)	F:GO:0005198; C:GO:0005882	F:structural molecule activity; C:intermediate filament	ENSDARG00000044299	45.5	358	1.4e-74	lmnb1	195816
XM_021621495.1	XP_021477170.1 Bone morphogenetic protein 1-like	4696	0	97.11	7	P:GO:0001503; F:GO:0004222; F:GO:0005509; P:GO:0006508; F:GO:0008270; P:GO:0033333; P:GO:0048264	P:ossification; F:metalloendopeptidase activity; F:calcium ion binding; P:proteolysis; F:zinc ion binding; P:fin development; P:determination of ventral identity	EC:3.4.24	Acting on peptide bonds (peptidases)	IPR001506 (PRINTS); IPR006026 (SMART); IPR000742 (SMART); IPR001881 (SMART); IPR000859 (SMART); IPR035914 (G3DSA:2.60.120.GENE3D); IPR024079 (G3DSA:3.40.390.GENE3D); IPR000859 (PFAM); IPR001506 (PFAM); G3DSA:2.10.25.10 (GENE3D); IPR015446 (PIRSF); PF14670 (PFAM); G3DSA:2.10.25.10 (GENE3D); IPR035914 (G3DSA:2.60.120.GENE3D); PTHR43978 (PANTHER); PTHR43978:SF1 (PANTHER); IPR000859 (PROSITE_PROFILES…	F:GO:0004222; F:GO:0005509; P:GO:0006508; F:GO:0008237; F:GO:0008270	F:metalloendopeptidase activity; F:calcium ion binding; P:proteolysis; F:metallopeptidase activity; F:zinc ion binding	ENSDARG00000028071	92.2	976	0	bmp1a	572452
XM_021612127.1	XP_021467802.1 Centrosomal protein of 170 kda protein b-like isoform x1	6877	0	89.91						IPR000253 (SMART); IPR029300 (PFAM); G3DSA:2.60.200.20 (GENE3D); IPR000253 (PFAM); mobidb-lite (MOBIDB_LITE); mobidb-lite (MOBIDB_LITE); mobidb-lite (MOBIDB_LITE); mobidb-lite (MOBIDB_LITE); mobidb-lite (MOBIDB_LITE); mobidb-lite (MOBIDB_LITE); mobidb-lite (MOBIDB_LITE); mobidb-lite (MOBIDB_LITE); PTHR15715 (PANTHER); PTHR15715:SF18 (PANTHER); IPR000253 (PROSITE_PROFILES); IPR000253 (CDD); IPR008…	F:GO:0005515	F:protein binding	ENSDARG00000078327	57.1	1845	0	CEP170B (1 of many)	100318353
XM_021582850.1	XP_021438524.1 Galactosylgalactosylxylosylprotein 3-beta-glucuronosyltransferase 1	4420	8.1e-194	99.51	6	C:GO:0000139; P:GO:0006486; F:GO:0015018; C:GO:0016021; P:GO:0030206; F:GO:0046872	C:Golgi membrane; P:protein glycosylation; F:galactosylgalactosylxylosylprotein 3-beta-glucuronosyltransferase activity; C:integral component of membrane; P:chondroitin sulfate biosynthetic process; F:metal ion binding	EC:2.4.1.17; EC:2.4.1.135	Glucuronosyltransferase; Galactosylgalactosylxylosylprotein 3-beta-glucuronosyltransferase	IPR005027 (PFAM); IPR029044 (G3DSA:3.90.550.GENE3D); PTHR10896:SF21 (PANTHER); IPR005027 (PANTHER); IPR005027 (CDD); IPR029044 (SUPERFAMILY)	F:GO:0015018; C:GO:0016020	F:galactosylgalactosylxylosylprotein 3-beta-glucuronosyltransferase activity; C:membrane	ENSDARG00000112270	95.5	335	8.7e-187	b3gat1a	548607
XM_021583769.1	XP_021439443.1 Eukaryotic peptide chain release factor subunit 1-like	1767	2.1e-254	99.44	5	F:GO:0003747; C:GO:0005840; P:GO:0006449; C:GO:0018444; P:GO:0051083	F:translation release factor activity; C:ribosome; P:regulation of translational termination; C:translation release factor complex; P:'de novo' cotranslational protein folding			IPR005140 (SMART); IPR004403 (TIGRFAM); IPR005141 (PFAM); G3DSA:1.20.5.170 (GENE3D); G3DSA:3.30.420.60 (GENE3D); IPR029064 (G3DSA:3.30.1330.GENE3D); IPR024049 (G3DSA:3.30.960.GENE3D); IPR005142 (PFAM); IPR005140 (PFAM); IPR004403 (PANTHER); SSF53137 (SUPERFAMILY); IPR024049 (SUPERFAMILY); IPR029064 (SUPERFAMILY)	F:GO:0003747; C:GO:0005737; P:GO:0006415	F:translation release factor activity; C:cytoplasm; P:translational termination	ENSDARG00000043976	95	443	5.3e-244	etf1b	266989
XM_021598186.1	XP_021453861.1 Serine/threonine-protein kinase ulk4	2190	0	68.98	5	F:GO:0004672; F:GO:0005524; P:GO:0006468; F:GO:0016301; P:GO:0016310	F:protein kinase activity; F:ATP binding; P:protein phosphorylation; F:kinase activity; P:phosphorylation			IPR000719 (SMART); IPR000719 (PFAM); IPR011989 (G3DSA:1.25.10.GENE3D); G3DSA:1.10.510.10 (GENE3D); G3DSA:3.30.200.20 (GENE3D); G3DSA:1.10.510.10 (GENE3D); mobidb-lite (MOBIDB_LITE); PTHR22983:SF15 (PANTHER); PTHR22983 (PANTHER); PTHR22983:SF15 (PANTHER); PTHR22983 (PANTHER); IPR000719 (PROSITE_PROFILES); cd14010 (CDD); IPR011009 (SUPERFAMILY); IPR016024 (SUPERFAMILY)	F:GO:0004672; F:GO:0005488; F:GO:0005524; P:GO:0006468	F:protein kinase activity; F:binding; F:ATP binding; P:protein phosphorylation	ENSDARG00000004176	55.6	792	7.7e-229	ulk4	561925
XM_021564075.1	XP_021419750.1 Prestin-like isoform x4	2243	0	97.03	4	P:GO:0007605; F:GO:0008271; C:GO:0016021; P:GO:1902358	P:sensory perception of sound; F:secondary active sulfate transmembrane transporter activity; C:integral component of membrane; P:sulfate transmembrane transport			IPR011547 (PFAM); IPR036513 (G3DSA:3.30.750.GENE3D); IPR001902 (TIGRFAM); IPR030282 (PTHR11814:PANTHER); IPR001902 (PANTHER)	P:GO:0007605; F:GO:0008271; P:GO:0008272; F:GO:0015116; C:GO:0016020; C:GO:0016021; P:GO:0055085	P:sensory perception of sound; F:secondary active sulfate transmembrane transporter activity; P:sulfate transport; F:sulfate transmembrane transporter activity; C:membrane; C:integral component of membrane; P:transmembrane transport	ENSDARG00000022424	71.6	609	5.8e-240	slc26a5	322846
XM_021596740.1	XP_014042976.1 Protein tyrosine phosphatase type iva 3-like	816	3.7e-44	96.84	2	P:GO:0006470; F:GO:0008138	P:protein dephosphorylation; F:protein tyrosine/serine/threonine phosphatase activity	EC:3.1.3.16; EC:3.1.3.41	Protein-serine/threonine phosphatase; 4-nitrophenylphosphatase	IPR029021 (G3DSA:3.90.190.GENE3D); PTHR23339:SF55 (PANTHER); PTHR23339 (PANTHER); IPR029021 (SUPERFAMILY)	no GO terms	no GO terms	ENSDARG00000039997	80.9	68	6e-25	ptp4a3a	406460
XM_021579375.1	XP_021435050.1 T-box transcription factor tbx15-like isoform x1	3380	0	94.45	5	F:GO:0003677; F:GO:0003700; C:GO:0005634; C:GO:0005667; P:GO:0006355	F:DNA binding; F:DNA-binding transcription factor activity; C:nucleus; C:transcription factor complex; P:regulation of transcription, DNA-templated			IPR001699 (PRINTS); IPR001699 (SMART); IPR036960 (G3DSA:2.60.40.GENE3D); IPR001699 (PFAM); mobidb-lite (MOBIDB_LITE); mobidb-lite (MOBIDB_LITE); mobidb-lite (MOBIDB_LITE); mobidb-lite (MOBIDB_LITE); PTHR11267:SF98 (PANTHER); IPR001699 (PANTHER); IPR001699 (PROSITE_PROFILES); IPR001699 (CDD); IPR008967 (SUPERFAMILY)	F:GO:0003700; C:GO:0005634; P:GO:0006355	F:DNA-binding transcription factor activity; C:nucleus; P:regulation of transcription, DNA-templated	ENSDARG00000002582	89.2	628	1.1e-298	tbx15	246222
XM_021611590.1	XP_021467265.1 Uncharacterized protein loc110529397	1451	1.1e-147	57.66	1	C:GO:0016021	C:integral component of membrane			IPR013783 (G3DSA:2.60.40.GENE3D)	no GO terms	no GO terms
XM_021567638.1	XP_021423313.1 Protein mon2 homolog	6133	0	98.08	1	P:GO:0015031	P:protein transport			IPR015403 (PFAM); IPR011989 (G3DSA:1.25.10.GENE3D); IPR032691 (PFAM); IPR032629 (PFAM); IPR032817 (PFAM); IPR026829 (PANTHER); IPR016024 (SUPERFAMILY); IPR016024 (SUPERFAMILY)	F:GO:0005488; P:GO:0015031	F:binding; P:protein transport	ENSDARG00000099798	87.8	1718	0	mon2	100334806
XM_021590698.1	XP_021446373.1 Proteinase-activated receptor 2-like isoform x1	1957	2e-216	91.73	5	P:GO:0007187; P:GO:0007596; F:GO:0015057; C:GO:0016021; P:GO:0070493	P:G protein-coupled receptor signaling pathway, coupled to cyclic nucleotide second messenger; P:blood coagulation; F:thrombin-activated receptor activity; C:integral component of membrane; P:thrombin-activated receptor signaling pathway			IPR002281 (PRINTS); IPR000276 (PRINTS); IPR003912 (PRINTS); G3DSA:1.20.1070.10 (GENE3D); IPR000276 (PFAM); PTHR24232:SF21 (PANTHER); PTHR24232 (PANTHER); IPR017452 (PROSITE_PROFILES); SSF81321 (SUPERFAMILY)	F:GO:0004930; P:GO:0007186; P:GO:0007596; F:GO:0015057; C:GO:0016021; P:GO:0070493	F:G protein-coupled receptor activity; P:G protein-coupled receptor signaling pathway; P:blood coagulation; F:thrombin-activated receptor activity; C:integral component of membrane; P:thrombin-activated receptor signaling pathway	ENSDARG00000068856	71.1	350	3.1e-144	f2rl1.1	794649
XM_021562618.1	XP_021418288.1 Serine/threonine-protein phosphatase 4 regulatory subunit 1-like isoform x1	4124	0	94.87	4	P:GO:0007165; F:GO:0019888; C:GO:0030289; P:GO:0043666	P:signal transduction; F:protein phosphatase regulator activity; C:protein phosphatase 4 complex; P:regulation of phosphoprotein phosphatase activity			IPR011989 (G3DSA:1.25.10.GENE3D); IPR011989 (G3DSA:1.25.10.GENE3D); IPR033461 (PFAM); IPR000357 (PFAM); mobidb-lite (MOBIDB_LITE); mobidb-lite (MOBIDB_LITE); mobidb-lite (MOBIDB_LITE); PTHR10648 (PANTHER); IPR031087 (PTHR10648:PANTHER); IPR021133 (PROSITE_PROFILES); IPR021133 (PROSITE_PROFILES); IPR016024 (SUPERFAMILY)	F:GO:0005488; F:GO:0005515; P:GO:0007165; F:GO:0019888; C:GO:0030289; P:GO:0050790	F:binding; F:protein binding; P:signal transduction; F:protein phosphatase regulator activity; C:protein phosphatase 4 complex; P:regulation of catalytic activity	ENSDARG00000101316	59.8	562	1e-141	ppp4r1	393230
XR_002471303.1	XP_021444591.1 Uncharacterized protein loc110508404 isoform x1	1091	1.1e-78	60.72						no IPS match	no IPS match	no IPS match	ENSDARG00000103000	28.5	158	8.5e-11	si:ch211-107p11.3	564100
XM_021587322.1	XP_021442997.1 Hepatocyte cell adhesion molecule-like isoform x1	2480	5.7e-221	81.65	1	C:GO:0016021	C:integral component of membrane			IPR003599 (SMART); IPR013106 (PFAM); IPR013783 (G3DSA:2.60.40.GENE3D); IPR013098 (PFAM); IPR013783 (G3DSA:2.60.40.GENE3D); mobidb-lite (MOBIDB_LITE); PTHR12080 (PANTHER); PTHR12080:SF59 (PANTHER); IPR007110 (PROSITE_PROFILES); IPR036179 (SUPERFAMILY); IPR036179 (SUPERFAMILY)	no GO terms	no GO terms	ENSDARG00000056934	52.9	431	1.4e-106	hepacama	100005952
XM_021618173.1	XP_021473847.1 Ap-4 complex subunit mu-1	1679	7e-255	95.5	3	P:GO:0006886; P:GO:0016192; C:GO:0030131	P:intracellular protein transport; P:vesicle-mediated transport; C:clathrin adaptor complex			IPR001392 (PRINTS); G3DSA:3.30.450.60 (GENE3D); G3DSA:2.60.40.1170 (GENE3D); G3DSA:2.60.40.1170 (GENE3D); IPR028565 (PFAM); IPR022775 (PFAM); IPR001392 (PIRSF); PTHR10529 (PANTHER); PTHR10529:SF270 (PANTHER); IPR028565 (PROSITE_PROFILES); cd09253 (CDD); IPR036168 (SUPERFAMILY); IPR011012 (SUPERFAMILY)	P:GO:0006810; P:GO:0006886; P:GO:0016192; C:GO:0030131	P:transport; P:intracellular protein transport; P:vesicle-mediated transport; C:clathrin adaptor complex	ENSDARG00000056871	83	442	2.7e-221	ap4m1	436945
XM_021593261.1	XP_021448936.1 Beta-1,3-n-acetylglucosaminyltransferase lunatic fringe-like	1548	1e-228	79.34	4	C:GO:0000139; P:GO:0009888; F:GO:0016757; P:GO:0048731	C:Golgi membrane; P:tissue development; F:transferase activity, transferring glycosyl groups; P:system development			IPR003378 (PFAM); IPR017374 (PIRSF); PTHR10811 (PANTHER); PTHR10811:SF7 (PANTHER)	P:GO:0007389; C:GO:0016020; F:GO:0016757; C:GO:0030173; F:GO:0033829	P:pattern specification process; C:membrane; F:transferase activity, transferring glycosyl groups; C:integral component of Golgi membrane; F:O-fucosylpeptide 3-beta-N-acetylglucosaminyltransferase activity	ENSDARG00000037879	61.7	379	1.4e-136	lfng	30158
XM_021589431.1	XP_014046019.1 Cadherin-6-like	2928	0	88.94	4	F:GO:0005509; C:GO:0005886; P:GO:0007156; C:GO:0016021	F:calcium ion binding; C:plasma membrane; P:homophilic cell adhesion via plasma membrane adhesion molecules; C:integral component of membrane			IPR002126 (PRINTS); IPR002126 (SMART); IPR021157 (G3DSA:1.20.5.GENE3D); G3DSA:2.60.350.10 (GENE3D); G3DSA:2.60.40.60 (GENE3D); IPR002126 (PFAM); IPR027397 (G3DSA:4.10.900.GENE3D); IPR000233 (PFAM); mobidb-lite (MOBIDB_LITE); PTHR24027:SF322 (PANTHER); PTHR24027 (PANTHER); PS50268 (PROSITE_PROFILES); PS50268 (PROSITE_PROFILES); PS50268 (PROSITE_PROFILES); PS50268 (PROSITE_PROFILES); PS50268 (PROSI…	F:GO:0005509; P:GO:0007156; C:GO:0016020	F:calcium ion binding; P:homophilic cell adhesion via plasma membrane adhesion molecules; C:membrane	ENSDARG00000014522	72.2	798	3.3e-307	cdh6	541393
XM_021568674.1	XP_021424349.1 Interferon-induced protein 44-like	1539	1.8e-164	87.31						G3DSA:3.40.50.300 (GENE3D); mobidb-lite (MOBIDB_LITE); PTHR14241:SF1 (PANTHER); PTHR14241 (PANTHER); cd00882 (CDD); IPR027417 (SUPERFAMILY)	no GO terms	no GO terms	ENSDARG00000010729	45.2	272	1e-62	CABZ01073795.1	795887
XM_021618981.1	XP_021474656.1 Serine/threonine-protein kinase 36 isoform x1	4259	0	89.27	3	F:GO:0004672; F:GO:0005524; P:GO:0006468	F:protein kinase activity; F:ATP binding; P:protein phosphorylation			IPR000719 (SMART); G3DSA:1.25.40.70 (GENE3D); G3DSA:3.30.200.20 (GENE3D); IPR000719 (PFAM); IPR011989 (G3DSA:1.25.10.GENE3D); G3DSA:1.10.510.10 (GENE3D); mobidb-lite (MOBIDB_LITE); mobidb-lite (MOBIDB_LITE); mobidb-lite (MOBIDB_LITE); mobidb-lite (MOBIDB_LITE); PTHR22983 (PANTHER); PTHR22983:SF6 (PANTHER); IPR000719 (PROSITE_PROFILES); cd14002 (CDD); IPR016024 (SUPERFAMILY); IPR011009 (SUPERFAMIL…	F:GO:0004672; F:GO:0005488; F:GO:0005524; P:GO:0006468	F:protein kinase activity; F:binding; F:ATP binding; P:protein phosphorylation	ENSDARG00000061095	48.5	1271	3.2e-287	stk36	566154
XM_021603902.1	XP_021459577.1 Signal-transducing adaptor protein 2-like isoform x1	2156	1.4e-228	83.48	1	C:GO:0005575	C:cellular_component			IPR001849 (SMART); IPR036860 (G3DSA:3.30.505.GENE3D); IPR011993 (G3DSA:2.30.29.GENE3D); mobidb-lite (MOBIDB_LITE); PTHR16186 (PANTHER); PTHR16186 (PANTHER); PTHR16186:SF16 (PANTHER); IPR000980 (PROSITE_PROFILES); IPR036860 (SUPERFAMILY); IPR011993 (SUPERFAMILY)	no GO terms	no GO terms	ENSDARG00000092810	67.4	282	1e-108	stap2a	327172
XM_021624139.1	XP_021479814.1 Rho gtpase-activating protein 26-like	3893	0	91.28	4	F:GO:0005096; P:GO:0030036; P:GO:0043547; P:GO:0051056	F:GTPase activator activity; P:actin cytoskeleton organization; P:positive regulation of GTPase activity; P:regulation of small GTPase mediated signal transduction			IPR000198 (SMART); IPR001849 (SMART); IPR001452 (SMART); IPR008936 (G3DSA:1.10.555.GENE3D); IPR001849 (PFAM); PF16746 (PFAM); IPR000198 (PFAM); IPR027267 (G3DSA:1.20.1270.GENE3D); IPR001452 (PFAM); G3DSA:2.30.30.40 (GENE3D); IPR011993 (G3DSA:2.30.29.GENE3D); mobidb-lite (MOBIDB_LITE); mobidb-lite (MOBIDB_LITE); PTHR12552 (PANTHER); PTHR12552 (PANTHER); IPR030061 (PTHR12552:PANTHER); IPR001452 (PR…	F:GO:0005096; F:GO:0005515; P:GO:0007165; P:GO:0030036; P:GO:0051056	F:GTPase activator activity; F:protein binding; P:signal transduction; P:actin cytoskeleton organization; P:regulation of small GTPase mediated signal transduction	ENSDARG00000078326	52	808	6.2e-213	arhgap10	692277
XM_021582779.1	XP_021438454.1 Tumor necrosis factor receptor superfamily member 19-like isoform x1	3152	3.5e-239	83.55	1	C:GO:0016021	C:integral component of membrane			IPR022342 (PRINTS); IPR001368 (SMART); IPR001368 (PFAM); G3DSA:2.10.50.10 (GENE3D); G3DSA:2.10.50.10 (GENE3D); G3DSA:2.10.50.10 (GENE3D); G3DSA:2.10.50.10 (GENE3D); mobidb-lite (MOBIDB_LITE); IPR022342 (PTHR12120:PANTHER); PTHR12120 (PANTHER); IPR001368 (PROSITE_PROFILES); IPR001368 (PROSITE_PROFILES); IPR034047 (CDD)	F:GO:0005515	F:protein binding	ENSDARG00000041869	57.5	367	5.5e-111	tnfrsf19	559725
XR_002470943.1	XP_021441400.1 Ras association domain-containing protein 7-like	800	1.3e-44	80.05	2	P:GO:0007165; P:GO:0070507	P:signal transduction; P:regulation of microtubule cytoskeleton organization			IPR000159 (SMART); G3DSA:3.10.20.90 (GENE3D); IPR033631 (PTHR15286:PANTHER); IPR033593 (PANTHER); IPR029071 (SUPERFAMILY)	P:GO:0007165; P:GO:0070507	P:signal transduction; P:regulation of microtubule cytoskeleton organization	ENSDARG00000079917	68	100	7.1e-31	rassf7a	564485
XM_021565887.1	XP_021421562.1 Receptor tyrosine-protein kinase erbb-3-like	5046	0	79.25	5	F:GO:0004714; F:GO:0005524; P:GO:0007169; C:GO:0016021; P:GO:0018108	F:transmembrane receptor protein tyrosine kinase activity; F:ATP binding; P:transmembrane receptor protein tyrosine kinase signaling pathway; C:integral component of membrane; P:peptidyl-tyrosine phosphorylation	EC:2.7.10; EC:2.7.10.1; EC:2.7.11	Transferring phosphorus-containing groups; Receptor protein-tyrosine kinase; Transferring phosphorus-containing groups	IPR001245 (PRINTS); IPR006212 (SMART); G3DSA:2.10.220.10 (GENE3D); IPR036941 (G3DSA:3.80.20.GENE3D); IPR006211 (PFAM); IPR032778 (PFAM); IPR036941 (G3DSA:3.80.20.GENE3D); IPR016245 (PIRSF); IPR001245 (PFAM); G3DSA:3.30.200.20 (GENE3D); G3DSA:4.10.1140.10 (GENE3D); IPR000494 (PFAM); G3DSA:2.10.220.10 (GENE3D); G3DSA:2.10.220.10 (GENE3D); IPR036941 (G3DSA:3.80.20.GENE3D); G3DSA:1.10.510.10 (GENE3D)…	F:GO:0004672; F:GO:0004714; F:GO:0004716; F:GO:0005524; P:GO:0006468; P:GO:0007169; C:GO:0016020; C:GO:0016021	F:protein kinase activity; F:transmembrane receptor protein tyrosine kinase activity; F:obsolete signal transducer, downstream of receptor, with protein tyrosine kinase activity; F:ATP binding; P:protein phosphorylation; P:transmembrane receptor protein tyrosine kinase signaling pathway; C:membrane; C:integral component of membrane	ENSDARG00000036993	52.1	1447	0	erbb3b	100149258
XM_021575046.1	XP_021430721.1 Probable e3 ubiquitin-protein ligase herc6	3512	0	82.18	3	F:GO:0004842; P:GO:0016567; F:GO:0016874	F:ubiquitin-protein transferase activity; P:protein ubiquitination; F:ligase activity			IPR000408 (PRINTS); IPR000569 (SMART); IPR009091 (G3DSA:2.130.10.GENE3D); G3DSA:3.90.1750.10 (GENE3D); IPR000408 (PFAM); IPR009091 (G3DSA:2.130.10.GENE3D); G3DSA:3.30.2410.10 (GENE3D); IPR000569 (PFAM); IPR009091 (G3DSA:2.130.10.GENE3D); PTHR11254:SF315 (PANTHER); PTHR11254 (PANTHER); IPR000408 (PROSITE_PROFILES); IPR000408 (PROSITE_PROFILES); IPR000408 (PROSITE_PROFILES); IPR000408 (PROSITE_PROF…	F:GO:0004842	F:ubiquitin-protein transferase activity	ENSDARG00000075785	37.1	910	6.3e-148	si:ch73-190m4.1	559981
XM_021599936.1	XP_021455611.1 Adhesion g protein-coupled receptor l2 isoform x10	6764	0	96.71	5	F:GO:0004930; P:GO:0007166; P:GO:0007186; C:GO:0016021; F:GO:0030246	F:G protein-coupled receptor activity; P:cell surface receptor signaling pathway; P:G protein-coupled receptor signaling pathway; C:integral component of membrane; F:carbohydrate binding			IPR000832 (PRINTS); IPR003924 (PRINTS); IPR000203 (SMART); IPR003112 (SMART); IPR001879 (SMART); IPR000203 (PFAM); IPR032471 (PFAM); IPR003334 (PFAM); G3DSA:1.20.1070.10 (GENE3D); IPR000832 (PFAM); IPR000922 (PFAM); IPR003112 (PFAM); IPR001879 (PFAM); mobidb-lite (MOBIDB_LITE); mobidb-lite (MOBIDB_LITE); mobidb-lite (MOBIDB_LITE); IPR031240 (PTHR12011:PANTHER); PTHR12011 (PANTHER); IPR000922 (PRO…	F:GO:0004888; F:GO:0004930; P:GO:0007166; P:GO:0007186; C:GO:0016020; C:GO:0016021; F:GO:0030246	F:transmembrane signaling receptor activity; F:G protein-coupled receptor activity; P:cell surface receptor signaling pathway; P:G protein-coupled receptor signaling pathway; C:membrane; C:integral component of membrane; F:carbohydrate binding	ENSDARG00000069356	77.8	1507	0	adgrl2a	57987
XR_002474161.1	XP_020338458.1 Protein kinase c and casein kinase substrate in neurons protein 1-like isoform x1	777	1.5e-10	94.74						mobidb-lite (MOBIDB_LITE)	no GO terms	no GO terms
XM_021591595.1	XP_021447270.1 Sulfatase-modifying factor 2	1316	2.1e-174	91.87						IPR005532 (PFAM); G3DSA:3.90.1580.10 (GENE3D); PTHR23150 (PANTHER); PTHR23150:SF31 (PANTHER); PS51257 (PROSITE_PROFILES); IPR016187 (SUPERFAMILY)	no GO terms	no GO terms	ENSDARG00000069497	77.1	288	3.2e-137	sumf2	449807
XR_002470955.1	XP_003445808.2 Cadherin-16	1252	4e-13	81.87	4	F:GO:0005509; C:GO:0005886; P:GO:0007156; C:GO:0016021	F:calcium ion binding; C:plasma membrane; P:homophilic cell adhesion via plasma membrane adhesion molecules; C:integral component of membrane			PTHR44603:SF1 (PANTHER); PTHR44603 (PANTHER)	no GO terms	no GO terms	ENSDARG00000077570	69.8	53	2.2e-10	cdh16
XR_002470833.1	XP_014038218.1 Serine/threonine-protein kinase nek9	2433	4.8e-71	48.71	5	F:GO:0004672; F:GO:0005524; P:GO:0006468; F:GO:0016301; P:GO:0016310	F:protein kinase activity; F:ATP binding; P:protein phosphorylation; F:kinase activity; P:phosphorylation			IPR009091 (G3DSA:2.130.10.GENE3D); IPR000408 (PFAM); PTHR44535 (PANTHER); IPR000408 (PROSITE_PROFILES); IPR009091 (SUPERFAMILY)	no GO terms	no GO terms	ENSDARG00000037158	30.1	103	3.7e-06	rcc1	406457
XM_021611339.1	XP_021467014.1 Inverted formin-2-like	4683	0	82.85	3	F:GO:0003779; F:GO:0017048; P:GO:0030036	F:actin binding; F:Rho GTPase binding; P:actin cytoskeleton organization			IPR010473 (SMART); IPR010472 (SMART); IPR015425 (SMART); IPR015425 (PFAM); IPR010472 (PFAM); IPR010473 (PFAM); IPR011989 (G3DSA:1.25.10.GENE3D); mobidb-lite (MOBIDB_LITE); mobidb-lite (MOBIDB_LITE); mobidb-lite (MOBIDB_LITE); IPR027649 (PTHR23213:PANTHER); PTHR23213 (PANTHER); IPR015425 (PROSITE_PROFILES); IPR014768 (PROSITE_PROFILES); SSF101447 (SUPERFAMILY); IPR016024 (SUPERFAMILY)	F:GO:0003779; F:GO:0005488; P:GO:0016043; F:GO:0017048; P:GO:0030036	F:actin binding; F:binding; P:cellular component organization; F:Rho GTPase binding; P:actin cytoskeleton organization	ENSDARG00000117069	72.8	239	5.4e-94	CABZ01060373.1	792715
XM_021598296.1	XP_021453969.1 E3 ubiquitin-protein ligase rnf115-like isoform x1	1947	6.6e-164	90.39	1	F:GO:0016874	F:ligase activity			IPR001841 (SMART); IPR001841 (PFAM); IPR013083 (G3DSA:3.30.40.GENE3D); mobidb-lite (MOBIDB_LITE); mobidb-lite (MOBIDB_LITE); PTHR44445 (PANTHER); IPR001841 (PROSITE_PROFILES); SSF57850 (SUPERFAMILY)	no GO terms	no GO terms	ENSDARG00000062450	81.5	325	3.4e-135	rnf115	790928
XR_002475290.1	XP_021476474.1 Dna topoisomerase 2-binding protein 1-like isoform x5	1653	7.6e-153	87.78	1	F:GO:0016853	F:isomerase activity			IPR036420 (G3DSA:3.40.50.GENE3D); IPR036420 (G3DSA:3.40.50.GENE3D); IPR036420 (G3DSA:3.40.50.GENE3D); mobidb-lite (MOBIDB_LITE); PTHR13561 (PANTHER); PTHR13561:SF20 (PANTHER); PTHR13561:SF20 (PANTHER); IPR036420 (SUPERFAMILY)	no GO terms	no GO terms	ENSDARG00000059322	68.1	207	7.5e-75	topbp1	407679
XM_021587181.1	XP_014039560.1 Focal adhesion kinase 1-like	600	9e-64	83.36	3	C:GO:0005856; F:GO:0016301; P:GO:0016310	C:cytoskeleton; F:kinase activity; P:phosphorylation			G3DSA:3.10.20.90 (GENE3D); PTHR24418:SF78 (PANTHER); PTHR24418 (PANTHER); IPR029071 (SUPERFAMILY)	no GO terms	no GO terms	ENSDARG00000004672	67.8	149	2.1e-51	ptk2ab	142986
XM_021581495.1	XP_021437170.1 Phosphatidylinositol 4,5-bisphosphate 3-kinase catalytic subunit beta isoform-like	4268	0	95.8	5	C:GO:0005622; F:GO:0016303; P:GO:0036092; P:GO:0046854; P:GO:0048015	C:intracellular; F:1-phosphatidylinositol-3-kinase activity; P:phosphatidylinositol-3-phosphate biosynthetic process; P:phosphatidylinositol phosphorylation; P:phosphatidylinositol-mediated signaling	EC:2.7.1.137	Phosphatidylinositol 3-kinase	IPR000403 (SMART); IPR003113 (SMART); IPR001263 (SMART); IPR000341 (SMART); IPR002420 (SMART); G3DSA:3.10.20.90 (GENE3D); IPR003113 (PFAM); IPR008290 (PIRSF); IPR000403 (PFAM); IPR001263 (PFAM); IPR035892 (G3DSA:2.60.40.GENE3D); IPR000341 (PFAM); G3DSA:3.30.1010.10 (GENE3D); G3DSA:3.10.20.90 (GENE3D); G3DSA:1.25.40.70 (GENE3D); IPR002420 (PFAM); IPR036940 (G3DSA:1.10.1070.GENE3D); IPR015433 (PANT…	F:GO:0005488; F:GO:0016301; F:GO:0016303; P:GO:0046854; P:GO:0048015	F:binding; F:kinase activity; F:1-phosphatidylinositol-3-kinase activity; P:phosphatidylinositol phosphorylation; P:phosphatidylinositol-mediated signaling	ENSDARG00000075253	81.1	1087	0	pik3cb	100002263
XR_002471264.1	XP_021445827.1 Udp-glucuronosyltransferase 1-1-like	295	2.2e-39	90.64						IPR002213 (PFAM); G3DSA:3.40.50.2000 (GENE3D); G3DSA:3.40.50.2000 (GENE3D); IPR002213 (PANTHER); PTHR11926:SF759 (PANTHER); SSF53756 (SUPERFAMILY)	P:GO:0008152; F:GO:0016758	P:metabolic process; F:transferase activity, transferring hexosyl groups	ENSDARG00000101176	66.2	80	1.8e-27	ugt1b7	795261
XM_021595247.1	XP_012427144.1 Dolichyl-diphosphooligosaccharide--protein glycosyltransferase subunit stt3b	597	5.9e-63	88.19	9	F:GO:0004579; P:GO:0006516; P:GO:0006986; C:GO:0008250; C:GO:0016021; P:GO:0018279; P:GO:0030433; P:GO:0043686; P:GO:0043687	F:dolichyl-diphosphooligosaccharide-protein glycotransferase activity; P:glycoprotein catabolic process; P:response to unfolded protein; C:oligosaccharyltransferase complex; C:integral component of membrane; P:protein N-linked glycosylation via asparagine; P:ubiquitin-dependent ERAD pathway; P:co-translational protein modification; P:post-translational protein modification	EC:2.4.1.119	Glycosyltransferases	PTHR13872:SF38 (PANTHER); PTHR13872 (PANTHER)	no GO terms	no GO terms	ENSDARG00000001890	83.3	144	9.6e-65	stt3b	323918
XM_021600795.1	XP_021456470.1 Heme-binding protein 2-like	1157	3.6e-109	85.05						IPR006917 (PFAM); PTHR11220:SF31 (PANTHER); IPR006917 (PANTHER); IPR011256 (SUPERFAMILY)	no GO terms	no GO terms	ENSDARG00000042630	68.1	191	4.3e-77	hebp2	393167
XM_021571972.1	XP_021427647.1 Inosine-5'-monophosphate dehydrogenase 1b-like isoform x2	3282	0	96.78	8	F:GO:0000166; F:GO:0003938; C:GO:0005634; P:GO:0006144; P:GO:0006177; C:GO:0042720; F:GO:0046872; P:GO:0055114	F:nucleotide binding; F:IMP dehydrogenase activity; C:nucleus; P:purine nucleobase metabolic process; P:GMP biosynthetic process; C:mitochondrial inner membrane peptidase complex; F:metal ion binding; P:oxidation-reduction process	EC:1.1.1.205	IMP dehydrogenase	IPR000644 (SMART); SM01240 (SMART); IPR013785 (G3DSA:3.20.20.GENE3D); IPR005990 (TIGRFAM); IPR001093 (PFAM); IPR000644 (PFAM); IPR013785 (G3DSA:3.20.20.GENE3D); mobidb-lite (MOBIDB_LITE); PTHR11911 (PANTHER); PTHR11911:SF119 (PANTHER); IPR005990 (HAMAP); IPR000644 (PROSITE_PROFILES); IPR000644 (PROSITE_PROFILES); IPR001093 (CDD); cd04602 (CDD); SSF51412 (SUPERFAMILY); SSF51412 (SUPERFAMILY)	F:GO:0003824; F:GO:0003938; P:GO:0006164; P:GO:0055114	F:catalytic activity; F:IMP dehydrogenase activity; P:purine nucleotide biosynthetic process; P:oxidation-reduction process	ENSDARG00000042336	96.5	512	1.4e-282	impdh1a	431724
XM_021601602.1	XP_021457277.1 Chromodomain-helicase-dna-binding protein 1	7459	0	88.84	4	F:GO:0003677; F:GO:0004386; F:GO:0005524; C:GO:0005634	F:DNA binding; F:helicase activity; F:ATP binding; C:nucleus	EC:3.6.1.15	Nucleoside-triphosphate phosphatase	IPR001650 (SMART); IPR000953 (SMART); IPR014001 (SMART); IPR025260 (SMART); G3DSA:2.40.50.40 (GENE3D); G3DSA:3.40.50.300 (GENE3D); G3DSA:3.40.50.10810 (GENE3D); IPR025260 (PFAM); IPR001650 (PFAM); IPR000330 (PFAM); G3DSA:2.40.50.40 (GENE3D); IPR023780 (PFAM); mobidb-lite (MOBIDB_LITE); mobidb-lite (MOBIDB_LITE); mobidb-lite (MOBIDB_LITE); mobidb-lite (MOBIDB_LITE); PTHR10799 (PANTHER); PTHR10799:…	F:GO:0005524	F:ATP binding	ENSDARG00000103787	83.6	1606	0	chd1	563236
XR_002471714.1	XP_020355532.1 Telomerase reverse transcriptase	202	4.1e-29	93.71	8	F:GO:0003677; F:GO:0003721; C:GO:0005697; P:GO:0007004; P:GO:0007283; P:GO:0007571; P:GO:0043249; P:GO:0060729	F:DNA binding; F:telomerase RNA reverse transcriptase activity; C:telomerase holoenzyme complex; P:telomere maintenance via telomerase; P:spermatogenesis; P:age-dependent general metabolic decline; P:erythrocyte maturation; P:intestinal epithelial structure maintenance	EC:2.7.7.49	RNA-directed DNA polymerase	no IPS match	no IPS match	no IPS match
XM_021561002.1	XP_021416677.1 Protocadherin gamma-a11-like	2592	0	91.73	4	F:GO:0005509; C:GO:0005886; P:GO:0007156; C:GO:0016021	F:calcium ion binding; C:plasma membrane; P:homophilic cell adhesion via plasma membrane adhesion molecules; C:integral component of membrane			IPR002126 (PRINTS); IPR002126 (SMART); IPR032455 (PFAM); IPR002126 (PFAM); G3DSA:2.60.350.10 (GENE3D); G3DSA:2.60.40.60 (GENE3D); G3DSA:2.60.40.60 (GENE3D); G3DSA:2.60.40.60 (GENE3D); IPR013164 (PFAM); mobidb-lite (MOBIDB_LITE); PTHR24028 (PANTHER); PTHR24028:SF114 (PANTHER); PS50268 (PROSITE_PROFILES); cd11304 (CDD); cd11304 (CDD); cd11304 (CDD); cd11304 (CDD); cd11304 (CDD); IPR015919 (SUPERFAM…	F:GO:0005509; P:GO:0007156; C:GO:0016020	F:calcium ion binding; P:homophilic cell adhesion via plasma membrane adhesion molecules; C:membrane	ENSDARG00000098788	73.9	790	0	pcdh2g28	554060
XM_021585005.1	XP_021440680.1 Map/microtubule affinity-regulating kinase 3-like	3323	0	90.64	6	P:GO:0000226; F:GO:0004674; F:GO:0005524; P:GO:0006468; P:GO:0009069; P:GO:0030010	P:microtubule cytoskeleton organization; F:protein serine/threonine kinase activity; F:ATP binding; P:protein phosphorylation; P:serine family amino acid metabolic process; P:establishment of cell polarity	EC:2.7.11	Transferring phosphorus-containing groups	IPR015940 (SMART); IPR000719 (SMART); IPR000719 (PFAM); G3DSA:1.10.8.10 (GENE3D); G3DSA:3.30.200.20 (GENE3D); G3DSA:1.10.510.10 (GENE3D); IPR001772 (PFAM); G3DSA:3.30.310.80 (GENE3D); mobidb-lite (MOBIDB_LITE); mobidb-lite (MOBIDB_LITE); mobidb-lite (MOBIDB_LITE); mobidb-lite (MOBIDB_LITE); IPR033628 (PTHR24346:PANTHER); IPR033624 (PANTHER); IPR033628 (PTHR24346:PANTHER); IPR015940 (PROSITE_PROFI…	P:GO:0000226; F:GO:0004672; F:GO:0004674; F:GO:0005524; P:GO:0006468; P:GO:0030010	P:microtubule cytoskeleton organization; F:protein kinase activity; F:protein serine/threonine kinase activity; F:ATP binding; P:protein phosphorylation; P:establishment of cell polarity	ENSDARG00000026630	75	811	0	mark3b	767634
XM_021603996.1	XP_020354657.1 Pleckstrin homology domain-containing family b member 2-like	2613	1.6e-109	80.28						IPR001849 (SMART); IPR001849 (PFAM); IPR011993 (G3DSA:2.30.29.GENE3D); PTHR14309:SF8 (PANTHER); PTHR14309 (PANTHER); IPR001849 (PROSITE_PROFILES); cd13265 (CDD); IPR011993 (SUPERFAMILY)	no GO terms	no GO terms	ENSDARG00000013928	60.7	224	4.6e-71	plekhb2	100003431
XM_021622739.1	XP_021478413.1 Disabled homolog 2-like isoform x1	3120	0	87.63						IPR006020 (SMART); IPR011993 (G3DSA:2.30.29.GENE3D); IPR006020 (PFAM); mobidb-lite (MOBIDB_LITE); mobidb-lite (MOBIDB_LITE); mobidb-lite (MOBIDB_LITE); mobidb-lite (MOBIDB_LITE); PTHR11232 (PANTHER); PTHR11232:SF30 (PANTHER); IPR006020 (PROSITE_PROFILES); cd01215 (CDD); IPR011993 (SUPERFAMILY)	F:GO:0005515	F:protein binding	ENSDARG00000031761	50.8	727	2e-137	dab2	404040
XM_021601080.1	XP_021456755.1 Dna helicase ino80	2643	0	89.71						IPR014001 (SMART); IPR020838 (PFAM); G3DSA:3.40.50.10810 (GENE3D); IPR000330 (PFAM); mobidb-lite (MOBIDB_LITE); PTHR10799 (PANTHER); IPR031047 (PTHR10799:PANTHER); IPR020838 (PROSITE_PROFILES); IPR014001 (PROSITE_PROFILES); cd00046 (CDD); IPR027417 (SUPERFAMILY)	F:GO:0003677; F:GO:0005524; C:GO:0005634; P:GO:0006281; P:GO:0006338; P:GO:0006351; F:GO:0016887; C:GO:0031011	F:DNA binding; F:ATP binding; C:nucleus; P:DNA repair; P:chromatin remodeling; P:transcription, DNA-templated; F:ATPase activity; C:Ino80 complex	ENSDARG00000070432	76.4	725	5.2e-280	ino80	566768
XR_002472005.1	XP_021447497.1 Fc receptor-like protein 5	336	1.7e-51	85.9	1	C:GO:0016021	C:integral component of membrane			IPR013783 (G3DSA:2.60.40.GENE3D); PTHR11481:SF91 (PANTHER); PTHR11481 (PANTHER); IPR036179 (SUPERFAMILY)	no GO terms	no GO terms	ENSDARG00000098570	53.7	95	1.1e-20	si:ch211-8c17.2
XM_021621420.1	XP_021477095.1 Bcl2/adenovirus e1b 19 kda protein-interacting protein 3-like	2936	1.2e-124	85.98	3	C:GO:0005740; C:GO:0016021; P:GO:0043065	C:mitochondrial envelope; C:integral component of membrane; P:positive regulation of apoptotic process			IPR010548 (PFAM); mobidb-lite (MOBIDB_LITE); PTHR15186:SF7 (PANTHER); IPR010548 (PANTHER)	C:GO:0005740; C:GO:0016021; P:GO:0043065	C:mitochondrial envelope; C:integral component of membrane; P:positive regulation of apoptotic process	ENSDARG00000025468	73	233	5.7e-86	bnip3la	323563
XM_021577536.1	XP_021433211.1 Lamina-associated polypeptide 2-like isoform x6	3070	2.5e-290	82.81	2	F:GO:0003677; C:GO:0016021	F:DNA binding; C:integral component of membrane			IPR003887 (SMART); IPR013146 (SMART); IPR003887 (PFAM); IPR013146 (PFAM); IPR011015 (G3DSA:1.10.720.GENE3D); IPR011015 (G3DSA:1.10.720.GENE3D); mobidb-lite (MOBIDB_LITE); mobidb-lite (MOBIDB_LITE); mobidb-lite (MOBIDB_LITE); mobidb-lite (MOBIDB_LITE); PTHR12019:SF5 (PANTHER); PTHR12019 (PANTHER); IPR013146 (PROSITE_PROFILES); IPR003887 (PROSITE_PROFILES); cd12935 (CDD); cd12940 (CDD); IPR011015 (…	F:GO:0003677	F:DNA binding	ENSDARG00000007315	45.3	686	5.2e-98	tmpoa	352907
XM_021610830.1	XP_010742577.2 Fibulin-2-like	4071	0	50.9	2	P:GO:0030198; C:GO:0031012	P:extracellular matrix organization; C:extracellular matrix			G3DSA:2.10.70.10 (GENE3D); mobidb-lite (MOBIDB_LITE); mobidb-lite (MOBIDB_LITE); mobidb-lite (MOBIDB_LITE); IPR037286 (PANTHER)	F:GO:0005515; P:GO:0030198; C:GO:0031012	F:protein binding; P:extracellular matrix organization; C:extracellular matrix	ENSDARG00000015156	31.9	904	1.2e-81	fbln2	553503
XM_021584257.1	XP_021439932.1 Serine/threonine-protein phosphatase 2a 56 kda regulatory subunit gamma isoform-like isoform x1	2622	1.6e-306	98.76						IPR011989 (G3DSA:1.25.10.GENE3D); IPR002554 (PIRSF); IPR002554 (PFAM); mobidb-lite (MOBIDB_LITE); IPR002554 (PANTHER); PTHR10257:SF19 (PANTHER); IPR016024 (SUPERFAMILY)	C:GO:0000159; F:GO:0005488; P:GO:0007165; F:GO:0019888	C:protein phosphatase type 2A complex; F:binding; P:signal transduction; F:protein phosphatase regulator activity	ENSDARG00000031200	81.6	523	1.4e-240	ppp2r5cb	557208
XM_021556536.1	XP_021412211.1 Lysosomal-associated transmembrane protein 4b-like isoform x2	2154	3.5e-126	94.06	1	C:GO:0016021	C:integral component of membrane			IPR004687 (PFAM); IPR018401 (PTHR12479:PANTHER); PTHR12479 (PANTHER)	C:GO:0016021	C:integral component of membrane	ENSDARG00000035870	74.8	222	6.7e-92	laptm4b	368911
XM_021610918.1	XP_021466593.1 Rab gtpase-activating protein 1-like	2714	3.9e-146	59.94						mobidb-lite (MOBIDB_LITE)	no GO terms	no GO terms	ENSDARG00000061757	33.9	322	5.6e-27	rabgap1l	555272
XM_021592383.1	XP_021414691.1 Trna-dihydrouridine(16/17) synthase [nad(p)(+)]-like	710	3.4e-41	96.04	4	P:GO:0002943; F:GO:0017150; F:GO:0050660; P:GO:0055114	P:tRNA dihydrouridine synthesis; F:tRNA dihydrouridine synthase activity; F:flavin adenine dinucleotide binding; P:oxidation-reduction process			IPR001269 (PANTHER); PTHR11082:SF33 (PANTHER)	P:GO:0008033; F:GO:0017150; F:GO:0050660; P:GO:0055114	P:tRNA processing; F:tRNA dihydrouridine synthase activity; F:flavin adenine dinucleotide binding; P:oxidation-reduction process	ENSDARG00000089260	75.6	82	2.1e-34	dus1l	322715
XM_021572440.1	XP_021428115.1 Cd9 antigen-like isoform x2	1868	4e-126	93.52	1	C:GO:0016021	C:integral component of membrane			IPR000301 (PRINTS); IPR000301 (PIRSF); IPR018499 (PFAM); IPR008952 (G3DSA:1.10.1450.GENE3D); PTHR19282:SF369 (PANTHER); PTHR19282 (PANTHER); cd03152 (CDD); IPR008952 (SUPERFAMILY)	C:GO:0016021	C:integral component of membrane	ENSDARG00000005842	73	226	7.1e-98	cd9a	322455
XM_021572125.1	XP_021427798.1 Synaptotagmin-11-like isoform x1	6310	1.6e-264	89.57	10	F:GO:0005509; F:GO:0005544; C:GO:0005886; P:GO:0006906; C:GO:0016021; P:GO:0017158; F:GO:0019905; F:GO:0030276; P:GO:0048791; C:GO:0098793	F:calcium ion binding; F:calcium-dependent phospholipid binding; C:plasma membrane; P:vesicle fusion; C:integral component of membrane; P:regulation of calcium ion-dependent exocytosis; F:syntaxin binding; F:clathrin binding; P:calcium ion-regulated exocytosis of neurotransmitter; C:presynapse			IPR001565 (PRINTS); IPR000008 (SMART); IPR035892 (G3DSA:2.60.40.GENE3D); IPR000008 (PFAM); mobidb-lite (MOBIDB_LITE); mobidb-lite (MOBIDB_LITE); IPR028699 (PTHR10024:PANTHER); PTHR10024 (PANTHER); IPR000008 (PROSITE_PROFILES); IPR000008 (PROSITE_PROFILES); cd08404 (CDD); IPR035892 (SUPERFAMILY); IPR035892 (SUPERFAMILY)	C:GO:0016020	C:membrane	ENSDARG00000057913	78.8	480	3.2e-211	syt11a	406769
XM_021607301.1	XP_021462976.1 Alpha-parvin-like isoform x1	2299	3.4e-212	91.65	4	F:GO:0003779; P:GO:0007155; C:GO:0016021; P:GO:0031532	F:actin binding; P:cell adhesion; C:integral component of membrane; P:actin cytoskeleton reorganization			IPR036872 (G3DSA:1.10.418.GENE3D); IPR036872 (G3DSA:1.10.418.GENE3D); IPR028433 (PIRSF); IPR001715 (PFAM); mobidb-lite (MOBIDB_LITE); IPR028433 (PANTHER); PTHR12114:SF6 (PANTHER); IPR001715 (PROSITE_PROFILES); IPR036872 (SUPERFAMILY)	F:GO:0003779; F:GO:0005515; P:GO:0007155; P:GO:0031532	F:actin binding; F:protein binding; P:cell adhesion; P:actin cytoskeleton reorganization	ENSDARG00000035629	83.5	399	8.5e-178	parvab	567123
XM_021576265.1	XP_020311231.1 Non-canonical poly(a) rna polymerase papd5-like isoform x1	3690	0	82.9	1	F:GO:0016779	F:nucleotidyltransferase activity			G3DSA:1.10.1410.10 (GENE3D); IPR002058 (PFAM); IPR002934 (PFAM); mobidb-lite (MOBIDB_LITE); mobidb-lite (MOBIDB_LITE); PTHR23092:SF26 (PANTHER); PTHR23092 (PANTHER); cd05402 (CDD); SSF81631 (SUPERFAMILY); SSF81301 (SUPERFAMILY)	F:GO:0016779	F:nucleotidyltransferase activity	ENSDARG00000060071	61.5	545	4.1e-174	tent4b	568678
XM_021601025.1	XP_021456700.1 Coiled-coil domain-containing protein 85c-a-like isoform x1	2468	8.3e-188	89.69						IPR019359 (PFAM); mobidb-lite (MOBIDB_LITE); PTHR13546:SF14 (PANTHER); PTHR13546 (PANTHER)	no GO terms	no GO terms	ENSDARG00000079555	74	416	5.1e-128	ccdc85cb	436901
XM_021609720.1	XP_021465395.1 6-phosphofructo-2-kinase/fructose-2,6-bisphosphatase 2-like isoform x2	2585	0	95.98	6	F:GO:0003873; F:GO:0005524; P:GO:0006000; P:GO:0006003; P:GO:0006013; P:GO:0046835	F:6-phosphofructo-2-kinase activity; F:ATP binding; P:fructose metabolic process; P:fructose 2,6-bisphosphate metabolic process; P:mannose metabolic process; P:carbohydrate phosphorylation	EC:2.7.1.105	6-phosphofructo-2-kinase	IPR003094 (PRINTS); IPR013078 (SMART); PIRSF000709 (PIRSF); G3DSA:3.40.50.300 (GENE3D); IPR013078 (PFAM); IPR029033 (G3DSA:3.40.50.GENE3D); IPR013079 (PFAM); PTHR10606:SF48 (PANTHER); IPR003094 (PANTHER); IPR013078 (CDD); IPR027417 (SUPERFAMILY); IPR029033 (SUPERFAMILY)	F:GO:0003824; F:GO:0003873; F:GO:0005524; P:GO:0006000; P:GO:0006003	F:catalytic activity; F:6-phosphofructo-2-kinase activity; F:ATP binding; P:fructose metabolic process; P:fructose 2,6-bisphosphate metabolic process	ENSDARG00000002037	82.8	548	9.4e-258	pfkfb2b	564852
XM_021601489.1	XP_021457164.1 Leucine-rich repeat-containing protein 19-like	2392	5.5e-213	87.42	5	F:GO:0003735; C:GO:0005840; P:GO:0006412; F:GO:0019843; P:GO:0042254	F:structural constituent of ribosome; C:ribosome; P:translation; F:rRNA binding; P:ribosome biogenesis			PR00019 (PRINTS); IPR003591 (SMART); IPR032675 (G3DSA:3.80.10.GENE3D); IPR001611 (PFAM); PF15176 (PFAM); IPR032675 (G3DSA:3.80.10.GENE3D); mobidb-lite (MOBIDB_LITE); mobidb-lite (MOBIDB_LITE); PTHR44992 (PANTHER); IPR001611 (PROSITE_PROFILES); IPR001611 (PROSITE_PROFILES); IPR001611 (PROSITE_PROFILES); IPR001611 (PROSITE_PROFILES); IPR001611 (PROSITE_PROFILES); IPR032675 (SUPERFAMILY)	F:GO:0005515	F:protein binding	ENSDARG00000037350	91.5	94	1.3e-43	rpl9	336702
XM_021574253.1	XP_021429928.1 Tubulin alpha chain-like	1598	1.2e-267	96.74	7	F:GO:0003924; F:GO:0005200; F:GO:0005525; C:GO:0005737; C:GO:0005874; P:GO:0007010; P:GO:0007017	F:GTPase activity; F:structural constituent of cytoskeleton; F:GTP binding; C:cytoplasm; C:microtubule; P:cytoskeleton organization; P:microtubule-based process	EC:3.6.1.15	Nucleoside-triphosphate phosphatase	IPR002452 (PRINTS); IPR000217 (PRINTS); IPR003008 (SMART); IPR018316 (SMART); IPR037103 (G3DSA:3.30.1330.GENE3D); IPR036525 (G3DSA:3.40.50.GENE3D); IPR018316 (PFAM); G3DSA:1.10.287.600 (GENE3D); IPR003008 (PFAM); IPR000217 (PANTHER); PTHR11588:SF53 (PANTHER); cd02186 (CDD); IPR008280 (SUPERFAMILY); IPR036525 (SUPERFAMILY)	F:GO:0003924; F:GO:0005200; F:GO:0005525; C:GO:0005874; P:GO:0007017	F:GTPase activity; F:structural constituent of cytoskeleton; F:GTP binding; C:microtubule; P:microtubule-based process	ENSDARG00000074289	93.1	450	2.8e-252	tuba4l	327377
XM_021586168.1	XP_021441840.1 Nuclear factor of activated t-cells 5 isoform x2	5784	0	95.52	5	F:GO:0000978; F:GO:0003700; C:GO:0005667; P:GO:0006355; P:GO:0006366	F:RNA polymerase II proximal promoter sequence-specific DNA binding; F:DNA-binding transcription factor activity; C:transcription factor complex; P:regulation of transcription, DNA-templated; P:transcription by RNA polymerase II			IPR008366 (PRINTS); IPR002909 (SMART); IPR013783 (G3DSA:2.60.40.GENE3D); G3DSA:3.40.50.300 (GENE3D); IPR037059 (G3DSA:2.60.40.GENE3D); IPR032397 (PFAM); mobidb-lite (MOBIDB_LITE); mobidb-lite (MOBIDB_LITE); mobidb-lite (MOBIDB_LITE); mobidb-lite (MOBIDB_LITE); mobidb-lite (MOBIDB_LITE); mobidb-lite (MOBIDB_LITE); mobidb-lite (MOBIDB_LITE); mobidb-lite (MOBIDB_LITE); IPR015646 (PTHR12533:PANTHER);…	F:GO:0000978; F:GO:0003677; F:GO:0003700; P:GO:0006355; P:GO:0006366	F:RNA polymerase II proximal promoter sequence-specific DNA binding; F:DNA binding; F:DNA-binding transcription factor activity; P:regulation of transcription, DNA-templated; P:transcription by RNA polymerase II	ENSDARG00000102556	60	1204	4.3e-295	nfat5b	555802
XM_021576880.1	XP_021432555.1 Aurora kinase b-like isoform x1	2314	1e-195	91.89	5	F:GO:0004674; F:GO:0005524; P:GO:0006468; P:GO:0007049; P:GO:0009069	F:protein serine/threonine kinase activity; F:ATP binding; P:protein phosphorylation; P:cell cycle; P:serine family amino acid metabolic process	EC:2.7.11	Transferring phosphorus-containing groups	IPR000719 (SMART); PIRSF000654 (PIRSF); G3DSA:1.10.510.10 (GENE3D); IPR000719 (PFAM); G3DSA:3.30.200.20 (GENE3D); G3DSA:1.10.510.10 (GENE3D); mobidb-lite (MOBIDB_LITE); IPR030616 (PANTHER); PTHR24350:SF19 (PANTHER); IPR000719 (PROSITE_PROFILES); IPR011009 (SUPERFAMILY)	F:GO:0004672; F:GO:0005524; P:GO:0006468; P:GO:0007049	F:protein kinase activity; F:ATP binding; P:protein phosphorylation; P:cell cycle	ENSDARG00000037640	79.6	328	2.6e-150	aurkb	791894
XM_021572972.1	XP_021428647.1 Probable phosphatase phospho2	859	2.4e-86	94.35	2	P:GO:0016311; F:GO:0016791	P:dephosphorylation; F:phosphatase activity	EC:3.1.3.41	4-nitrophenylphosphatase	IPR016965 (PIRSF); IPR023214 (G3DSA:3.40.50.GENE3D); IPR016965 (PFAM); IPR006384 (TIGRFAM); IPR016965 (PANTHER); PTHR20889:SF1 (PANTHER); IPR036412 (SUPERFAMILY)	F:GO:0016791	F:phosphatase activity	ENSDARG00000102202	67.1	146	7.3e-58	phospho2	799638
XM_021586729.1	XP_021442405.1 Stabilizer of axonemal microtubules 2 isoform x2	2718	1.3e-117	76.64	2	F:GO:0008017; C:GO:0045298	F:microtubule binding; C:tubulin complex			mobidb-lite (MOBIDB_LITE); PTHR31516:SF6 (PANTHER); IPR033336 (PANTHER)	F:GO:0008017	F:microtubule binding	ENSDARG00000006474	45	169	2e-37	saxo2	641580
XM_021602225.1	XP_021457900.1 Tumor necrosis factor receptor superfamily member 10b-like	4274	1e-230	74.43	2	P:GO:0007165; C:GO:0016021	P:signal transduction; C:integral component of membrane			IPR001368 (SMART); G3DSA:2.10.50.10 (GENE3D); G3DSA:1.10.533.10 (GENE3D); IPR001368 (PFAM); G3DSA:2.10.50.10 (GENE3D); IPR000488 (PFAM); G3DSA:2.10.50.10 (GENE3D); mobidb-lite (MOBIDB_LITE); PTHR23097 (PANTHER); PTHR23097:SF141 (PANTHER); IPR001368 (PROSITE_PROFILES); PS51257 (PROSITE_PROFILES); IPR000488 (PROSITE_PROFILES); IPR001368 (PROSITE_PROFILES); IPR034029 (CDD); IPR034024 (CDD); SSF57586…	F:GO:0005515; P:GO:0007165	F:protein binding; P:signal transduction	ENSDARG00000004451	46.7	452	2.5e-66	tnfrsfa	114461
XM_021556521.1	XP_021412194.1 M-phase inducer phosphatase 1-like isoform x1	2766	2.2e-269	85.18	5	F:GO:0004725; C:GO:0005622; P:GO:0006570; P:GO:0035335; P:GO:1902751	F:protein tyrosine phosphatase activity; C:intracellular; P:tyrosine metabolic process; P:peptidyl-tyrosine dephosphorylation; P:positive regulation of cell cycle G2/M phase transition	EC:3.1.3.16; EC:3.1.3.48; EC:3.1.3.41	Protein-serine/threonine phosphatase; Protein-tyrosine-phosphatase; 4-nitrophenylphosphatase	IPR000751 (PRINTS); IPR001763 (SMART); IPR036873 (G3DSA:3.40.250.GENE3D); mobidb-lite (MOBIDB_LITE); mobidb-lite (MOBIDB_LITE); mobidb-lite (MOBIDB_LITE); mobidb-lite (MOBIDB_LITE); PTHR10828 (PANTHER); PTHR10828:SF17 (PANTHER); IPR001763 (PROSITE_PROFILES); IPR036873 (SUPERFAMILY)	F:GO:0004725; C:GO:0005622; P:GO:0006470; P:GO:1902751	F:protein tyrosine phosphatase activity; C:intracellular; P:protein dephosphorylation; P:positive regulation of cell cycle G2/M phase transition	ENSDARG00000075599	41.2	410	1.6e-66	cdc25d	558053
XM_021583999.1	XP_021439673.1 Zinc finger protein with krab and scan domains 1-like isoform x1	2265	2.7e-262	93.04	1	F:GO:0003676	F:nucleic acid binding			IPR013087 (SMART); G3DSA:2.20.28.10 (GENE3D); G3DSA:3.30.160.60 (GENE3D); PF13913 (PFAM); G3DSA:3.30.160.60 (GENE3D); G3DSA:3.30.160.60 (GENE3D); PF00096 (PFAM); G3DSA:3.30.160.60 (GENE3D); G3DSA:2.20.28.30 (GENE3D); mobidb-lite (MOBIDB_LITE); mobidb-lite (MOBIDB_LITE); mobidb-lite (MOBIDB_LITE); mobidb-lite (MOBIDB_LITE); PTHR24377:SF319 (PANTHER); PTHR24377 (PANTHER); PTHR24377 (PANTHER); PTHR2…	F:GO:0003676	F:nucleic acid binding	ENSDARG00000086245	40.9	423	1.3e-56	si:dkeyp-121d2.7	100536535
XM_021580336.1	XP_021436010.1 Synapse differentiation-inducing gene protein 1-like	2989	1e-155	88.83	2	P:GO:0009607; C:GO:0016021	P:response to biotic stimulus; C:integral component of membrane			IPR007593 (PFAM); mobidb-lite (MOBIDB_LITE); PTHR14768:SF3 (PANTHER); PTHR14768 (PANTHER)	P:GO:0009607; C:GO:0016021	P:response to biotic stimulus; C:integral component of membrane	ENSDARG00000100751	67.7	248	2.7e-83	SYNDIG1
XM_021579641.1	XP_014020853.1 Semaphorin-5b isoform x2	6728	0	94.16	1	C:GO:0016021	C:integral component of membrane			PR01705 (PRINTS); IPR000884 (SMART); IPR016201 (SMART); IPR001627 (SMART); IPR015943 (G3DSA:2.130.10.GENE3D); G3DSA:3.30.1680.10 (GENE3D); IPR036383 (G3DSA:2.20.100.GENE3D); IPR000884 (PFAM); IPR036383 (G3DSA:2.20.100.GENE3D); IPR001627 (PFAM); IPR027231 (PANTHER); PTHR11036:SF39 (PANTHER); IPR000884 (PROSITE_PROFILES); IPR000884 (PROSITE_PROFILES); IPR000884 (PROSITE_PROFILES); IPR000884 (PROSIT…	F:GO:0005515	F:protein binding	ENSDARG00000061471	81.2	1131	0	sema5ba	556471
XM_021580407.1	XP_021436075.1 Collagen alpha-1(xiii) chain-like isoform x1	3075	2.9e-57	94.33						IPR008160 (PFAM); IPR016133 (G3DSA:2.160.20.GENE3D); mobidb-lite (MOBIDB_LITE); mobidb-lite (MOBIDB_LITE); PTHR44988 (PANTHER)	no GO terms	no GO terms
XM_021572893.1	XP_021428568.1 Solute carrier family 45 member 4-like	3158	0	86.02	1	C:GO:0016021	C:integral component of membrane			PF13347 (PFAM); G3DSA:1.20.1250.20 (GENE3D); G3DSA:1.20.1250.20 (GENE3D); mobidb-lite (MOBIDB_LITE); PTHR19432:SF7 (PANTHER); PTHR19432 (PANTHER); IPR020846 (CDD); IPR020846 (CDD); IPR036259 (SUPERFAMILY)	no GO terms	no GO terms	ENSDARG00000077326	57.2	694	1.6e-198	slc45a4	557721
XM_021612801.1	XP_021468476.1 Carboxyl-terminal pdz ligand of neuronal nitric oxide synthase protein-like	2578	5.1e-273	78.43						IPR006020 (SMART); IPR011993 (G3DSA:2.30.29.GENE3D); IPR006020 (PFAM); mobidb-lite (MOBIDB_LITE); mobidb-lite (MOBIDB_LITE); mobidb-lite (MOBIDB_LITE); mobidb-lite (MOBIDB_LITE); PTHR11232 (PANTHER); PTHR11232:SF55 (PANTHER); IPR006020 (PROSITE_PROFILES); cd01270 (CDD); IPR011993 (SUPERFAMILY)	F:GO:0005515	F:protein binding	ENSDARG00000105071	52.6	534	3.8e-110	nos1apa	553539
XR_002473538.1		1286								no IPS match	no IPS match	no IPS match
XM_021600443.1	XP_021456116.1 Sprt-like domain-containing protein spartan isoform x1	3187	0	73.91	2	F:GO:0003677; P:GO:0006281	F:DNA binding; P:DNA repair			IPR006640 (SMART); IPR006642 (SMART); IPR006640 (PFAM); mobidb-lite (MOBIDB_LITE); mobidb-lite (MOBIDB_LITE); mobidb-lite (MOBIDB_LITE); mobidb-lite (MOBIDB_LITE); mobidb-lite (MOBIDB_LITE); mobidb-lite (MOBIDB_LITE); PTHR21220 (PANTHER)	F:GO:0003677; P:GO:0006281	F:DNA binding; P:DNA repair	ENSDARG00000104709	42.2	729	1.6e-137	sprtn	101886162
XM_021618552.1	XP_021474227.1 Gamma-aminobutyric acid receptor subunit alpha-3-like	3025	8.2e-246	87.14	7	F:GO:0004890; F:GO:0005230; C:GO:0005886; P:GO:0006821; P:GO:0007214; C:GO:0016021; P:GO:0034220	F:GABA-A receptor activity; F:extracellular ligand-gated ion channel activity; C:plasma membrane; P:chloride transport; P:gamma-aminobutyric acid signaling pathway; C:integral component of membrane; P:ion transmembrane transport			IPR006201 (PRINTS); IPR006028 (PRINTS); IPR001390 (PRINTS); IPR036734 (G3DSA:2.70.170.GENE3D); IPR006201 (TIGRFAM); IPR006029 (PFAM); IPR006202 (PFAM); IPR036719 (G3DSA:1.20.58.GENE3D); PTHR18945:SF216 (PANTHER); IPR006201 (PANTHER); IPR036719 (SUPERFAMILY); IPR036734 (SUPERFAMILY)	F:GO:0004890; F:GO:0005216; F:GO:0005230; P:GO:0006811; C:GO:0016020; C:GO:0016021	F:GABA-A receptor activity; F:ion channel activity; F:extracellular ligand-gated ion channel activity; P:ion transport; C:membrane; C:integral component of membrane	ENSDARG00000091459	63.2	427	2.5e-145	gabra2a	100150704
XM_021605069.1	XP_021460744.1 Citron rho-interacting kinase-like	6876	0	89.55	5	C:GO:0005622; F:GO:0016301; P:GO:0016310; P:GO:0035556; F:GO:0046872	C:intracellular; F:kinase activity; P:phosphorylation; P:intracellular signal transduction; F:metal ion binding			IPR001180 (SMART); IPR002219 (SMART); IPR001849 (SMART); G3DSA:1.20.120.330 (GENE3D); G3DSA:1.10.287.620 (GENE3D); IPR011993 (G3DSA:2.30.29.GENE3D); G3DSA:1.20.5.50 (GENE3D); IPR001849 (PFAM); G3DSA:3.30.60.20 (GENE3D); IPR001180 (PFAM); G3DSA:1.10.287.510 (GENE3D); G3DSA:1.20.1170.10 (GENE3D); mobidb-lite (MOBIDB_LITE); mobidb-lite (MOBIDB_LITE); PTHR22988 (PANTHER); IPR017405 (PTHR22988:PANTHER…	P:GO:0035556	P:intracellular signal transduction	ENSDARG00000088825	68.7	1646	0	citb	100333880
XM_021572218.1	XP_021427893.1 Synaptic vesicle glycoprotein 2a-like	4297	0	93.25	4	P:GO:0007268; C:GO:0016021; F:GO:0022857; P:GO:0055085	P:chemical synaptic transmission; C:integral component of membrane; F:transmembrane transporter activity; P:transmembrane transport			G3DSA:1.20.1250.20 (GENE3D); IPR011701 (PFAM); IPR005828 (PFAM); IPR022308 (TIGRFAM); mobidb-lite (MOBIDB_LITE); PTHR23511:SF11 (PANTHER); PTHR23511 (PANTHER); IPR020846 (PROSITE_PROFILES); IPR020846 (CDD); IPR020846 (CDD); IPR036259 (SUPERFAMILY); SSF141571 (SUPERFAMILY); IPR036259 (SUPERFAMILY)	F:GO:0005215; P:GO:0006810; C:GO:0016020; C:GO:0016021; F:GO:0022857; P:GO:0055085	F:transporter activity; P:transport; C:membrane; C:integral component of membrane; F:transmembrane transporter activity; P:transmembrane transport	ENSDARG00000059945	85.2	736	9.5e-313	sv2a	568033
XM_021563584.1	XP_021419257.1 Solute carrier organic anion transporter family member 1c1-like isoform x1	3211	0	94.51	5	F:GO:0005215; C:GO:0005886; P:GO:0006811; C:GO:0016021; P:GO:0055085	F:transporter activity; C:plasma membrane; P:ion transport; C:integral component of membrane; P:transmembrane transport			G3DSA:1.20.1250.20 (GENE3D); IPR004156 (PFAM); IPR004156 (TIGRFAM); G3DSA:1.20.1250.20 (GENE3D); IPR002350 (PFAM); mobidb-lite (MOBIDB_LITE); PTHR11388:SF133 (PANTHER); IPR004156 (PANTHER); IPR002350 (PROSITE_PROFILES); IPR020846 (PROSITE_PROFILES); cd01330 (CDD); IPR020846 (CDD); IPR036259 (SUPERFAMILY); IPR036058 (SUPERFAMILY)	F:GO:0005215; F:GO:0005515; P:GO:0006810; C:GO:0016020	F:transporter activity; F:protein binding; P:transport; C:membrane	ENSDARG00000016749	75.6	684	5.5e-300	slco1c1	562772
XM_021604661.1	XP_021460336.1 Origin recognition complex subunit 1 isoform x3	3684	0	82.31	3	C:GO:0000785; F:GO:0003682; F:GO:0005524	C:chromatin; F:chromatin binding; F:ATP binding			IPR001025 (SMART); IPR015163 (SMART); IPR003593 (SMART); IPR015163 (PFAM); IPR003959 (PFAM); G3DSA:1.10.8.60 (GENE3D); IPR036388 (G3DSA:1.10.10.GENE3D); G3DSA:3.40.50.300 (GENE3D); IPR001025 (PFAM); mobidb-lite (MOBIDB_LITE); mobidb-lite (MOBIDB_LITE); mobidb-lite (MOBIDB_LITE); PTHR10763 (PANTHER); IPR020793 (PTHR10763:PANTHER); IPR001025 (PROSITE_PROFILES); cd00009 (CDD); IPR015163 (CDD); cd047…	F:GO:0003682; F:GO:0005524	F:chromatin binding; F:ATP binding	ENSDARG00000115400	61.8	944	5.5e-296	orc1	554509
XM_021564130.1	XP_021419805.1 Uncharacterized protein loc110490656 isoform x2	1422	1.8e-158	96.97						mobidb-lite (MOBIDB_LITE)	no GO terms	no GO terms
XM_021614021.1	XP_020322528.1 Eukaryotic translation initiation factor 3 subunit f-like	1147	6.4e-151	96.36	7	P:GO:0001731; F:GO:0003743; C:GO:0005840; C:GO:0005852; P:GO:0006446; C:GO:0016282; C:GO:0033290	P:formation of translation preinitiation complex; F:translation initiation factor activity; C:ribosome; C:eukaryotic translation initiation factor 3 complex; P:regulation of translational initiation; C:eukaryotic 43S preinitiation complex; C:eukaryotic 48S preinitiation complex			IPR000555 (SMART); G3DSA:3.40.140.10 (GENE3D); IPR024969 (PFAM); IPR000555 (PFAM); IPR027531 (PTHR10540:PANTHER); PTHR10540 (PANTHER); IPR027531 (HAMAP); IPR027531 (CDD)	F:GO:0003743; F:GO:0005515; C:GO:0005737; C:GO:0005852	F:translation initiation factor activity; F:protein binding; C:cytoplasm; C:eukaryotic translation initiation factor 3 complex	ENSDARG00000077533	88.8	278	4.3e-138	eif3f	557270
XM_021578177.1	XP_021433852.1 Cellular tumor antigen p53-like isoform x1	2518	5.6e-240	84.41	10	F:GO:0003700; C:GO:0005634; C:GO:0005667; C:GO:0005737; P:GO:0006355; P:GO:0006915; P:GO:0007049; F:GO:0044212; F:GO:0046872; P:GO:0051262	F:DNA-binding transcription factor activity; C:nucleus; C:transcription factor complex; C:cytoplasm; P:regulation of transcription, DNA-templated; P:apoptotic process; P:cell cycle; F:transcription regulatory region DNA binding; F:metal ion binding; P:protein tetramerization			IPR002117 (PRINTS); IPR036674 (G3DSA:4.10.170.GENE3D); IPR012346 (G3DSA:2.60.40.GENE3D); IPR010991 (PFAM); IPR011615 (PFAM); mobidb-lite (MOBIDB_LITE); mobidb-lite (MOBIDB_LITE); mobidb-lite (MOBIDB_LITE); PTHR11447:SF6 (PANTHER); IPR002117 (PANTHER); IPR011615 (CDD); IPR008967 (SUPERFAMILY); IPR036674 (SUPERFAMILY)	F:GO:0003677; F:GO:0003700; C:GO:0005634; P:GO:0006355; P:GO:0006915; F:GO:0044212; P:GO:0051262	F:DNA binding; F:DNA-binding transcription factor activity; C:nucleus; P:regulation of transcription, DNA-templated; P:apoptotic process; F:transcription regulatory region DNA binding; P:protein tetramerization	ENSDARG00000035559	51.7	414	9.6e-98	tp53	30590
XM_021603288.1	XP_021458963.1 39s ribosomal protein l47, mitochondrial isoform x3	1238	2.5e-124	86.79	4	F:GO:0003735; C:GO:0005761; P:GO:0006412; P:GO:0042254	F:structural constituent of ribosome; C:mitochondrial ribosome; P:translation; P:ribosome biogenesis			IPR010729 (PFAM); G3DSA:1.10.287.310 (GENE3D); IPR010729 (PANTHER)	F:GO:0003735; C:GO:0005761; P:GO:0006412	F:structural constituent of ribosome; C:mitochondrial ribosome; P:translation	ENSDARG00000075743	67.2	195	4.4e-72	mrpl47	557789
XR_002468484.1	XP_020308587.1 Acidic fibroblast growth factor intracellular-binding protein b-like	1399	2e-122	72.27	1	F:GO:0017134	F:fibroblast growth factor binding			IPR008614 (PFAM); IPR008614 (PANTHER)	F:GO:0017134	F:fibroblast growth factor binding	ENSDARG00000016058	62.9	340	3.5e-110	fibpa	393381
XM_021625063.1	XP_021480738.1 Rna binding protein fox-1 homolog 2-like isoform x5	5072	2.3e-240	93.08						IPR000504 (SMART); IPR000504 (PFAM); IPR025670 (PFAM); G3DSA:3.30.70.330 (GENE3D); IPR017325 (PIRSF); mobidb-lite (MOBIDB_LITE); mobidb-lite (MOBIDB_LITE); PTHR15597 (PANTHER); PTHR15597:SF31 (PANTHER); IPR000504 (PROSITE_PROFILES); IPR034237 (CDD); IPR035979 (SUPERFAMILY)	F:GO:0003676; F:GO:0003723; P:GO:0043484	F:nucleic acid binding; F:RNA binding; P:regulation of RNA splicing	ENSDARG00000014746	66.2	287	3.2e-92	rbfox1	449554
XM_021624120.1	XP_021479795.1 Gamma-aminobutyric acid receptor subunit gamma-2-like isoform x2	4206	3.2e-280	98.1	7	F:GO:0004890; F:GO:0005230; C:GO:0005886; P:GO:0006821; P:GO:0007214; C:GO:0016021; P:GO:0034220	F:GABA-A receptor activity; F:extracellular ligand-gated ion channel activity; C:plasma membrane; P:chloride transport; P:gamma-aminobutyric acid signaling pathway; C:integral component of membrane; P:ion transmembrane transport			IPR006201 (PRINTS); IPR005437 (PRINTS); IPR006028 (PRINTS); IPR006202 (PFAM); IPR006201 (TIGRFAM); IPR006029 (PFAM); IPR036719 (G3DSA:1.20.58.GENE3D); IPR036734 (G3DSA:2.70.170.GENE3D); PTHR18945:SF498 (PANTHER); IPR006201 (PANTHER); IPR036719 (SUPERFAMILY); IPR036734 (SUPERFAMILY)	F:GO:0004890; F:GO:0005216; F:GO:0005230; P:GO:0006811; P:GO:0006821; P:GO:0007214; C:GO:0016021	F:GABA-A receptor activity; F:ion channel activity; F:extracellular ligand-gated ion channel activity; P:ion transport; P:chloride transport; P:gamma-aminobutyric acid signaling pathway; C:integral component of membrane	ENSDARG00000053665	93.3	477	5.4e-263	gabrg2	553402
XM_021609214.1	XP_020338473.1 Synaptotagmin-2-like isoform x2	5865	4.4e-195	99.63	4	F:GO:0005544; P:GO:0007269; C:GO:0008021; C:GO:0016021	F:calcium-dependent phospholipid binding; P:neurotransmitter secretion; C:synaptic vesicle; C:integral component of membrane			IPR001565 (PRINTS); IPR000008 (PRINTS); IPR000008 (SMART); IPR000008 (PFAM); G3DSA:1.20.5.900 (GENE3D); IPR035892 (G3DSA:2.60.40.GENE3D); mobidb-lite (MOBIDB_LITE); PTHR10024 (PANTHER); IPR015428 (PTHR10024:PANTHER); IPR000008 (PROSITE_PROFILES); IPR000008 (PROSITE_PROFILES); cd08402 (CDD); cd08385 (CDD); IPR035892 (SUPERFAMILY); IPR035892 (SUPERFAMILY)	F:GO:0005544; P:GO:0007269; C:GO:0008021; C:GO:0016020	F:calcium-dependent phospholipid binding; P:neurotransmitter secretion; C:synaptic vesicle; C:membrane	ENSDARG00000025206	79.6	437	4.6e-151	syt2a	567877
XM_021614797.1	XP_021470472.1 Leukotriene b4 receptor 1-like	1824	1.9e-213	83.27	4	F:GO:0004974; P:GO:0007187; C:GO:0016021; P:GO:0061737	F:leukotriene receptor activity; P:G protein-coupled receptor signaling pathway, coupled to cyclic nucleotide second messenger; C:integral component of membrane; P:leukotriene signaling pathway			IPR003981 (PRINTS); IPR000276 (PRINTS); G3DSA:1.20.1070.10 (GENE3D); IPR000276 (PFAM); mobidb-lite (MOBIDB_LITE); PTHR24230 (PANTHER); PTHR24230:SF86 (PANTHER); IPR017452 (PROSITE_PROFILES); SSF81321 (SUPERFAMILY)	F:GO:0004930; F:GO:0004974; P:GO:0007186; C:GO:0016021	F:G protein-coupled receptor activity; F:leukotriene receptor activity; P:G protein-coupled receptor signaling pathway; C:integral component of membrane	ENSDARG00000088615	62.3	358	1.1e-106	ltb4r2a	100535026
XM_021611311.1	XP_014010143.1 Gamma-adducin	4006	0	95.26	1	C:GO:0005856	C:cytoskeleton			IPR001303 (SMART); IPR036409 (G3DSA:3.40.225.GENE3D); IPR001303 (PFAM); mobidb-lite (MOBIDB_LITE); PTHR10672 (PANTHER); IPR027772 (PTHR10672:PANTHER); IPR036409 (SUPERFAMILY)	C:GO:0005856	C:cytoskeleton	ENSDARG00000040874	62.6	685	1.5e-230	add3a	556762
XR_002475565.1	XP_011665139.1 Predicted: uncharacterized protein loc105438693 isoform x1	3065	2e-26	49.74	1	F:GO:0008270	F:zinc ion binding			no IPS match	no IPS match	no IPS match
XM_021612328.1	XP_021468003.1 Leucine-rich repeat and fibronectin type-iii domain-containing protein 2-like	5426	0	90.49	1	C:GO:0016021	C:integral component of membrane			IPR000483 (SMART); IPR003599 (SMART); IPR003591 (SMART); IPR003598 (SMART); IPR032675 (G3DSA:3.80.10.GENE3D); IPR003961 (PFAM); IPR032675 (G3DSA:3.80.10.GENE3D); IPR013098 (PFAM); IPR013783 (G3DSA:2.60.40.GENE3D); IPR001611 (PFAM); IPR013783 (G3DSA:2.60.40.GENE3D); mobidb-lite (MOBIDB_LITE); mobidb-lite (MOBIDB_LITE); PTHR24373:SF138 (PANTHER); PTHR24373 (PANTHER); IPR001611 (PROSITE_PROFILES); I…	F:GO:0005515	F:protein binding	ENSDARG00000077489	75.5	803	2.3e-258	lrfn2b	558484
XM_021618186.1	XP_020323588.1 Brain-specific homeobox/pou domain protein 3-like	2519	8e-170	88.4	5	F:GO:0003700; C:GO:0005634; C:GO:0005667; P:GO:0006355; F:GO:0043565	F:DNA-binding transcription factor activity; C:nucleus; C:transcription factor complex; P:regulation of transcription, DNA-templated; F:sequence-specific DNA binding			IPR013847 (PRINTS); IPR000327 (SMART); IPR001356 (SMART); G3DSA:1.10.260.40 (GENE3D); IPR001356 (PFAM); IPR000327 (PFAM); G3DSA:1.10.10.60 (GENE3D); mobidb-lite (MOBIDB_LITE); mobidb-lite (MOBIDB_LITE); PTHR11636 (PANTHER); PTHR11636:SF44 (PANTHER); IPR001356 (PROSITE_PROFILES); IPR000327 (PROSITE_PROFILES); IPR001387 (CDD); IPR001356 (CDD); IPR010982 (SUPERFAMILY); IPR009057 (SUPERFAMILY)	F:GO:0003677; F:GO:0003700; P:GO:0006355; F:GO:0043565	F:DNA binding; F:DNA-binding transcription factor activity; P:regulation of transcription, DNA-templated; F:sequence-specific DNA binding	ENSDARG00000044375	86.6	350	1.5e-151	zgc:158291	572084
XM_021574226.1	XP_021429901.1 Kinesin light chain 1-like isoform x6	3021	4.1e-173	98.14	4	F:GO:0003777; C:GO:0005871; C:GO:0005874; P:GO:0007017	F:microtubule motor activity; C:kinesin complex; C:microtubule; P:microtubule-based process	EC:3.6.1.15	Nucleoside-triphosphate phosphatase	IPR002151 (PRINTS); IPR019734 (SMART); PF13374 (PFAM); IPR036388 (G3DSA:1.10.10.GENE3D); PF13424 (PFAM); G3DSA:1.20.1250.10 (GENE3D); G3DSA:1.20.58.280 (GENE3D); mobidb-lite (MOBIDB_LITE); mobidb-lite (MOBIDB_LITE); PTHR19959:SF203 (PANTHER); PTHR19959 (PANTHER); IPR019734 (PROSITE_PROFILES); IPR019734 (PROSITE_PROFILES); IPR013026 (PROSITE_PROFILES); IPR019734 (PROSITE_PROFILES); IPR019734 (PROS…	F:GO:0003777; F:GO:0005515; C:GO:0005871	F:microtubule motor activity; F:protein binding; C:kinesin complex	ENSDARG00000009796	85.6	549	3.3e-145	klc1a	393928
XM_021596242.1	XP_021451917.1 Clathrin interactor 1-like	287	1.6e-42	87.77	3	C:GO:0005794; C:GO:0016020; P:GO:0016192	C:Golgi apparatus; C:membrane; P:vesicle-mediated transport			mobidb-lite (MOBIDB_LITE); mobidb-lite (MOBIDB_LITE); PTHR12276 (PANTHER); IPR030544 (PTHR12276:PANTHER)	C:GO:0005794; C:GO:0016020; P:GO:0016192	C:Golgi apparatus; C:membrane; P:vesicle-mediated transport	ENSDARG00000025535	61	82	2.2e-19	clint1a	323870
XM_021579703.1	XP_021435378.1 Cyclic amp-responsive element-binding protein 1-like isoform x2	4670	2.5e-161	94.67	5	F:GO:0003677; F:GO:0003700; C:GO:0005634; C:GO:0005667; P:GO:0006355	F:DNA binding; F:DNA-binding transcription factor activity; C:nucleus; C:transcription factor complex; P:regulation of transcription, DNA-templated			IPR001630 (PRINTS); IPR004827 (SMART); IPR003102 (PFAM); IPR004827 (PFAM); IPR008917 (G3DSA:1.10.880.GENE3D); G3DSA:1.20.5.170 (GENE3D); mobidb-lite (MOBIDB_LITE); PTHR22952 (PANTHER); IPR029802 (PTHR22952:PANTHER); IPR003102 (PROSITE_PROFILES); IPR004827 (PROSITE_PROFILES); cd14690 (CDD); SSF57959 (SUPERFAMILY)	F:GO:0003677; F:GO:0003700; F:GO:0005515; C:GO:0005634; P:GO:0006355	F:DNA binding; F:DNA-binding transcription factor activity; F:protein binding; C:nucleus; P:regulation of transcription, DNA-templated	ENSDARG00000053586	85.7	329	1.3e-129	creb1a	573207
XM_021615979.1	XP_014001447.1 Syntenin-1-like	1843	4.6e-167	94.33	10	P:GO:0001666; C:GO:0005622; P:GO:0007268; P:GO:0007416; P:GO:0030036; P:GO:0035556; P:GO:0042246; F:GO:0043325; F:GO:0045545; P:GO:0055113	P:response to hypoxia; C:intracellular; P:chemical synaptic transmission; P:synapse assembly; P:actin cytoskeleton organization; P:intracellular signal transduction; P:tissue regeneration; F:phosphatidylinositol-3,4-bisphosphate binding; F:syndecan binding; P:epiboly involved in gastrulation with mouth forming second			IPR001478 (SMART); G3DSA:2.30.42.10 (GENE3D); G3DSA:2.30.42.10 (GENE3D); IPR001478 (PFAM); IPR030528 (PTHR12345:PANTHER); PTHR12345 (PANTHER); IPR001478 (PROSITE_PROFILES); cd00992 (CDD); cd00992 (CDD); IPR036034 (SUPERFAMILY); IPR036034 (SUPERFAMILY)	F:GO:0005515; P:GO:0007268; P:GO:0030036; P:GO:0035556	F:protein binding; P:chemical synaptic transmission; P:actin cytoskeleton organization; P:intracellular signal transduction	ENSDARG00000012513	84.1	302	6.7e-141	sdcbp2	325004
XM_021568154.1	XP_021423829.1 E3 ubiquitin-protein ligase pellino homolog 1	3060	2e-263	95.1	5	P:GO:0006955; P:GO:0008063; F:GO:0016874; F:GO:0061630; P:GO:0070936	P:immune response; P:Toll signaling pathway; F:ligase activity; F:ubiquitin protein ligase activity; P:protein K48-linked ubiquitination			IPR006800 (PFAM); IPR006800 (PIRSF); IPR013083 (G3DSA:3.30.40.GENE3D); mobidb-lite (MOBIDB_LITE); PTHR12098:SF4 (PANTHER); IPR006800 (PANTHER)	P:GO:0008063	P:Toll signaling pathway	ENSDARG00000044083	86.9	436	3.4e-230	peli1b	558420
XM_021566041.1	XP_021421716.1 Teashirt homolog 2-like isoform x1	4268	0	90.74	2	F:GO:0003677; P:GO:0010468	F:DNA binding; P:regulation of gene expression			IPR013087 (SMART); IPR001356 (SMART); G3DSA:3.30.160.60 (GENE3D); IPR013083 (G3DSA:3.30.40.GENE3D); G3DSA:3.30.160.60 (GENE3D); G3DSA:1.10.10.60 (GENE3D); mobidb-lite (MOBIDB_LITE); mobidb-lite (MOBIDB_LITE); mobidb-lite (MOBIDB_LITE); mobidb-lite (MOBIDB_LITE); mobidb-lite (MOBIDB_LITE); mobidb-lite (MOBIDB_LITE); IPR027010 (PTHR12487:PANTHER); IPR027008 (PANTHER); IPR013087 (PROSITE_PROFILES); …	F:GO:0003676; F:GO:0003677; P:GO:0010468	F:nucleic acid binding; F:DNA binding; P:regulation of gene expression	ENSDARG00000079201	75.1	1037	0	tshz2	100332862
XM_021607144.1	XP_021462819.1 Putative solute carrier family 22 member 31 isoform x1	3792	0	91.44	3	C:GO:0016021; F:GO:0022857; P:GO:0055085	C:integral component of membrane; F:transmembrane transporter activity; P:transmembrane transport			G3DSA:1.20.1250.20 (GENE3D); G3DSA:1.20.1250.20 (GENE3D); IPR011701 (PFAM); PTHR24064 (PANTHER); PTHR24064:SF196 (PANTHER); IPR020846 (PROSITE_PROFILES); IPR036259 (SUPERFAMILY)	C:GO:0016021; P:GO:0055085	C:integral component of membrane; P:transmembrane transport	ENSDARG00000078882	75.3	373	1.2e-149	slc22a31	570565
XR_002470075.1	XP_020307915.1 Glycogen [starch] synthase, liver isoform x1	2752	2.2e-88	56.8	4	F:GO:0004373; P:GO:0005978; F:GO:0016740; F:GO:0016757	F:glycogen (starch) synthase activity; P:glycogen biosynthetic process; F:transferase activity; F:transferase activity, transferring glycosyl groups			IPR008631 (PFAM); PTHR10176:SF1 (PANTHER); IPR008631 (PANTHER)	F:GO:0004373; P:GO:0005978	F:glycogen (starch) synthase activity; P:glycogen biosynthetic process	ENSDARG00000004904	46.3	378	9.2e-78	gys2	373082
XM_021595220.1	XP_021450895.1 Tripartite motif-containing protein 16-like	2260	1.2e-278	86.9	2	C:GO:0005622; F:GO:0008270	C:intracellular; F:zinc ion binding			IPR003879 (PRINTS); IPR006574 (SMART); IPR001841 (SMART); IPR003877 (SMART); IPR000315 (SMART); G3DSA:1.20.5.1230 (GENE3D); IPR000315 (PFAM); IPR006574 (PFAM); IPR003877 (PFAM); IPR013083 (G3DSA:3.30.40.GENE3D); IPR013083 (G3DSA:3.30.40.GENE3D); IPR027370 (PFAM); PTHR44230 (PANTHER); IPR000315 (PROSITE_PROFILES); IPR001841 (PROSITE_PROFILES); IPR001870 (PROSITE_PROFILES); IPR000315 (CDD); cd16040…	F:GO:0005515; C:GO:0005622; F:GO:0008270	F:protein binding; C:intracellular; F:zinc ion binding	ENSDARG00000053293	52.4	544	1.6e-149	ftr14	692298
XR_002469686.1	XP_021429397.1 Cathepsin b-like	220	3.7e-39	91.64	4	F:GO:0004197; C:GO:0005764; P:GO:0006508; P:GO:0050790	F:cysteine-type endopeptidase activity; C:lysosome; P:proteolysis; P:regulation of catalytic activity	EC:3.4.22	Acting on peptide bonds (peptidases)	SSF54001 (SUPERFAMILY)	no GO terms	no GO terms	ENSDARG00000055120	77.1	70	8.8e-32	ctsba	406645
XM_021620088.1	XP_021475763.1 Zinc finger homeobox protein 4-like isoform x3	7610	0	87.17	3	C:GO:0005634; P:GO:0006355; F:GO:0043565	C:nucleus; P:regulation of transcription, DNA-templated; F:sequence-specific DNA binding			IPR001356 (SMART); IPR013087 (SMART); G3DSA:1.10.10.60 (GENE3D); G3DSA:3.30.160.60 (GENE3D); G3DSA:1.10.10.60 (GENE3D); IPR001356 (PFAM); PF12874 (PFAM); G3DSA:2.20.28.10 (GENE3D); G3DSA:3.30.160.60 (GENE3D); G3DSA:1.10.10.60 (GENE3D); mobidb-lite (MOBIDB_LITE); mobidb-lite (MOBIDB_LITE); mobidb-lite (MOBIDB_LITE); mobidb-lite (MOBIDB_LITE); mobidb-lite (MOBIDB_LITE); mobidb-lite (MOBIDB_LITE); m…	F:GO:0003676; F:GO:0003677	F:nucleic acid binding; F:DNA binding	ENSDARG00000075542	21	543	4e-14	zfhx4	556453
XM_021614051.1	XP_021469724.1 Uncharacterized protein loc110530786 isoform x2	4133	7.5e-258	72.83						mobidb-lite (MOBIDB_LITE); mobidb-lite (MOBIDB_LITE); mobidb-lite (MOBIDB_LITE); mobidb-lite (MOBIDB_LITE); mobidb-lite (MOBIDB_LITE); mobidb-lite (MOBIDB_LITE); mobidb-lite (MOBIDB_LITE); mobidb-lite (MOBIDB_LITE); PTHR15917 (PANTHER)	no GO terms	no GO terms
XM_021619926.1	XP_021475601.1 Citron rho-interacting kinase-like	7689	0	79.92	5	C:GO:0005622; F:GO:0016301; P:GO:0016310; P:GO:0035556; F:GO:0046872	C:intracellular; F:kinase activity; P:phosphorylation; P:intracellular signal transduction; F:metal ion binding			IPR002219 (SMART); IPR001180 (SMART); IPR001849 (SMART); IPR001180 (PFAM); IPR001849 (PFAM); G3DSA:1.20.1170.10 (GENE3D); G3DSA:3.30.60.20 (GENE3D); G3DSA:1.20.5.50 (GENE3D); IPR011993 (G3DSA:2.30.29.GENE3D); G3DSA:1.10.287.620 (GENE3D); mobidb-lite (MOBIDB_LITE); mobidb-lite (MOBIDB_LITE); mobidb-lite (MOBIDB_LITE); mobidb-lite (MOBIDB_LITE); PTHR22988 (PANTHER); PTHR22988 (PANTHER); IPR017405 (…	P:GO:0035556	P:intracellular signal transduction	ENSDARG00000088825	65	1589	0	citb	100333880
XM_021595864.1	XP_021451539.1 Wd and tetratricopeptide repeats protein 1-like isoform x1	4333	0	99.39						IPR001680 (SMART); IPR019734 (SMART); IPR015943 (G3DSA:2.130.10.GENE3D); IPR015943 (G3DSA:2.130.10.GENE3D); G3DSA:1.10.150.160 (GENE3D); IPR011990 (G3DSA:1.25.40.GENE3D); IPR001680 (PFAM); PF14559 (PFAM); mobidb-lite (MOBIDB_LITE); PTHR15574:SF40 (PANTHER); PTHR15574 (PANTHER); IPR001680 (PROSITE_PROFILES); IPR001680 (PROSITE_PROFILES); IPR013026 (PROSITE_PROFILES); IPR001680 (PROSITE_PROFILES); …	F:GO:0005515	F:protein binding	ENSDARG00000059760	89.1	677	0	wdtc1	570606
XM_021603651.1	XP_021459326.1 Scaffold attachment factor b2-like isoform x2	4109	0	77.21	3	F:GO:0003723; P:GO:0006355; P:GO:0050684	F:RNA binding; P:regulation of transcription, DNA-templated; P:regulation of mRNA processing			IPR003034 (SMART); IPR000504 (SMART); IPR003034 (PFAM); IPR000504 (PFAM); G3DSA:3.30.70.330 (GENE3D); IPR036361 (G3DSA:1.10.720.GENE3D); mobidb-lite (MOBIDB_LITE); mobidb-lite (MOBIDB_LITE); mobidb-lite (MOBIDB_LITE); mobidb-lite (MOBIDB_LITE); IPR034782 (PTHR15683:PANTHER); PTHR15683 (PANTHER); IPR003034 (PROSITE_PROFILES); IPR000504 (PROSITE_PROFILES); IPR036361 (SUPERFAMILY); IPR035979 (SUPERF…	F:GO:0003676; P:GO:0006355; P:GO:0050684	F:nucleic acid binding; P:regulation of transcription, DNA-templated; P:regulation of mRNA processing	ENSDARG00000020467	51.5	877	3.4e-92	safb	321979
XM_021557598.1	XP_021413273.1 Nuclear receptor subfamily 1 group d member 1-like	2384	1.3e-278	81.92	13	C:GO:0000785; F:GO:0001227; F:GO:0003707; F:GO:0004879; C:GO:0005634; P:GO:0006355; P:GO:0006914; F:GO:0008270; P:GO:0030522; P:GO:0032922; P:GO:0043401; F:GO:0043565; P:GO:1904059	C:chromatin; F:DNA-binding transcription repressor activity, RNA polymerase II-specific; F:steroid hormone receptor activity; F:nuclear receptor activity; C:nucleus; P:regulation of transcription, DNA-templated; P:autophagy; F:zinc ion binding; P:intracellular receptor signaling pathway; P:circadian regulation of gene expression; P:steroid hormone mediated signaling pathway; F:sequence-specific D…			IPR001723 (PRINTS); IPR001728 (PRINTS); IPR001628 (PRINTS); IPR000536 (SMART); IPR001628 (SMART); IPR001628 (PFAM); IPR035500 (G3DSA:1.10.565.GENE3D); IPR013088 (G3DSA:3.30.50.GENE3D); IPR000536 (PFAM); mobidb-lite (MOBIDB_LITE); mobidb-lite (MOBIDB_LITE); PTHR24082:SF113 (PANTHER); PTHR24082 (PANTHER); IPR001628 (PROSITE_PROFILES); PS51257 (PROSITE_PROFILES); cd07166 (CDD); IPR035500 (SUPERFAMIL…	F:GO:0003677; F:GO:0003700; F:GO:0003707; F:GO:0004879; C:GO:0005634; P:GO:0006355; F:GO:0008270; P:GO:0043401; F:GO:0043565	F:DNA binding; F:DNA-binding transcription factor activity; F:steroid hormone receptor activity; F:nuclear receptor activity; C:nucleus; P:regulation of transcription, DNA-templated; F:zinc ion binding; P:steroid hormone mediated signaling pathway; F:sequence-specific DNA binding	ENSDARG00000033160	73	640	4.1e-191	nr1d1	494487
XM_021558802.1	XP_020325525.1 Guanine nucleotide-binding protein g(i)/g(s)/g(o) subunit gamma-12-like	1180	1.5e-30	96.15	3	F:GO:0004871; C:GO:0005834; P:GO:0007186	F:obsolete signal transducer activity; C:heterotrimeric G-protein complex; P:G protein-coupled receptor signaling pathway			IPR001770 (PRINTS); SM01224 (SMART); IPR015898 (SMART); IPR015898 (PFAM); G3DSA:4.10.260.10 (GENE3D); PTHR13809:SF9 (PANTHER); IPR001770 (PANTHER); IPR015898 (PROSITE_PROFILES); IPR015898 (CDD); IPR036284 (SUPERFAMILY)	F:GO:0004871; C:GO:0005834; P:GO:0007186	F:obsolete signal transducer activity; C:heterotrimeric G-protein complex; P:G protein-coupled receptor signaling pathway	ENSDARG00000062537	80.6	67	2.8e-23	si:dkey-117i10.1	100330260
XM_021572491.1	XP_021428162.1 Swi/snf complex subunit smarcc1-like isoform x1	504	1.2e-53	89.9	3	F:GO:0003677; C:GO:0016514; P:GO:0043044	F:DNA binding; C:SWI/SNF complex; P:ATP-dependent chromatin remodeling			IPR032450 (PFAM); IPR036420 (G3DSA:3.40.50.GENE3D)	no GO terms	no GO terms	ENSDARG00000017397	63.1	103	6.1e-36	smarcc1a	403020
XM_021560274.1	XP_021415949.1 Phosphatase and actin regulator 4a-like isoform x1	5182	0	82.62						IPR004018 (SMART); IPR004018 (PFAM); mobidb-lite (MOBIDB_LITE); mobidb-lite (MOBIDB_LITE); mobidb-lite (MOBIDB_LITE); mobidb-lite (MOBIDB_LITE); PTHR12751:SF28 (PANTHER); PTHR12751 (PANTHER); PTHR12751:SF28 (PANTHER); PTHR12751 (PANTHER); IPR004018 (PROSITE_PROFILES); IPR004018 (PROSITE_PROFILES); IPR004018 (PROSITE_PROFILES)	no GO terms	no GO terms	ENSDARG00000015552	55.4	1107	1.1e-58	phactr4a	569383
XR_002475722.1	XP_014035337.1 Transcription elongation factor 1 homolog	2876	4.1e-69	90.45	6	F:GO:0003746; C:GO:0005634; C:GO:0005840; P:GO:0006355; P:GO:0006448; F:GO:0046872	F:translation elongation factor activity; C:nucleus; C:ribosome; P:regulation of transcription, DNA-templated; P:regulation of translational elongation; F:metal ion binding			no IPS match	no IPS match	no IPS match	ENSDARG00000099453	92.8	83	3e-39	elof1	393357
XM_021593634.1	XP_021449309.1 Homeobox protein hmx3-like	2537	2.1e-170	84.54	3	C:GO:0005634; P:GO:0006355; F:GO:0043565	C:nucleus; P:regulation of transcription, DNA-templated; F:sequence-specific DNA binding			IPR020479 (PRINTS); IPR001356 (SMART); G3DSA:1.10.10.60 (GENE3D); IPR001356 (PFAM); mobidb-lite (MOBIDB_LITE); mobidb-lite (MOBIDB_LITE); PTHR24326:SF291 (PANTHER); PTHR24326 (PANTHER); IPR001356 (PROSITE_PROFILES); IPR001356 (CDD); IPR009057 (SUPERFAMILY)	F:GO:0003677	F:DNA binding	ENSDARG00000070955	66.9	299	6.2e-97	hmx3a	60310
XM_021561303.1	XP_021416975.1 Tbc1 domain family member 2a isoform x1	3650	0	92.82						IPR000195 (SMART); IPR001849 (SMART); G3DSA:1.10.8.270 (GENE3D); IPR011993 (G3DSA:2.30.29.GENE3D); IPR001849 (PFAM); IPR000195 (PFAM); mobidb-lite (MOBIDB_LITE); mobidb-lite (MOBIDB_LITE); PTHR22957:SF249 (PANTHER); PTHR22957 (PANTHER); IPR000195 (PROSITE_PROFILES); IPR001849 (PROSITE_PROFILES); cd01265 (CDD); IPR035969 (SUPERFAMILY); IPR035969 (SUPERFAMILY); IPR011993 (SUPERFAMILY)	no GO terms	no GO terms	ENSDARG00000071304	58.5	911	1.1e-283	tbc1d2	561110
XM_021585973.1	XP_021441648.1 Mtss1-like protein isoform x5	7621	0	92.11	3	F:GO:0003779; P:GO:0007009; P:GO:0097178	F:actin binding; P:plasma membrane organization; P:ruffle assembly			IPR013606 (PFAM); IPR027267 (G3DSA:1.20.1270.GENE3D); mobidb-lite (MOBIDB_LITE); mobidb-lite (MOBIDB_LITE); mobidb-lite (MOBIDB_LITE); mobidb-lite (MOBIDB_LITE); IPR030127 (PANTHER); IPR030059 (PTHR15708:PANTHER); IPR013606 (PROSITE_PROFILES); IPR003124 (PROSITE_PROFILES); cd07643 (CDD); IPR027267 (SUPERFAMILY)	F:GO:0003779; P:GO:0007009; P:GO:0097178	F:actin binding; P:plasma membrane organization; P:ruffle assembly	ENSDARG00000087260	82.6	758	0	mtss1lb	564555
XM_021573362.1	XP_021429037.1 Nephronectin isoform x1	1427	7.7e-162	91.86	2	F:GO:0005509; C:GO:0016020	F:calcium ion binding; C:membrane			IPR000742 (SMART); IPR001881 (SMART); G3DSA:2.10.25.10 (GENE3D); G3DSA:2.10.25.10 (GENE3D); G3DSA:2.40.155.10 (GENE3D); G3DSA:2.170.300.10 (GENE3D); G3DSA:2.10.25.10 (GENE3D); IPR001881 (PFAM); PTHR24050 (PANTHER); PD968187 (PRODOM); IPR000742 (PROSITE_PROFILES); IPR000742 (PROSITE_PROFILES); IPR000742 (PROSITE_PROFILES); IPR000742 (PROSITE_PROFILES); cd00054 (CDD); IPR009030 (SUPERFAMILY); SSF57…	F:GO:0005509	F:calcium ion binding	ENSDARG00000018721	73.8	286	4.7e-110	npnta	563273
XM_021603123.1	XP_021458798.1 Plasminogen receptor (kt) isoform x2	1108	4.2e-75	92.29	1	C:GO:0016021	C:integral component of membrane			IPR019319 (PFAM); IPR019319 (PANTHER); PTHR13411:SF6 (PANTHER)	no GO terms	no GO terms	ENSDARG00000100789	63.8	149	1.5e-47	plgrkt	606662
XR_002473249.1	XP_014060306.1 Predicted: uncharacterized protein loc106607655 isoform x2	813	1.1e-59	91.2						no IPS match	no IPS match	no IPS match
XM_021615509.1	XP_021471184.1 Prickle-like protein 2	2944	0	88.63	1	F:GO:0008270	F:zinc ion binding			IPR001781 (SMART); G3DSA:2.10.110.10 (GENE3D); G3DSA:2.10.110.10 (GENE3D); IPR010442 (PFAM); G3DSA:2.10.110.10 (GENE3D); IPR001781 (PFAM); mobidb-lite (MOBIDB_LITE); mobidb-lite (MOBIDB_LITE); mobidb-lite (MOBIDB_LITE); PTHR24211:SF18 (PANTHER); PTHR24211 (PANTHER); IPR001781 (PROSITE_PROFILES); IPR001781 (PROSITE_PROFILES); IPR010442 (PROSITE_PROFILES); IPR001781 (PROSITE_PROFILES); IPR033725 (C…	F:GO:0008270	F:zinc ion binding	ENSDARG00000020982	61.6	812	2.4e-241	prickle2a	777736
XM_021598389.1	XP_021454064.1 F-box only protein 25 isoform x1	1865	3.3e-221	94.84						G3DSA:1.20.1280.50 (GENE3D); PTHR13123 (PANTHER); PTHR13123:SF8 (PANTHER); IPR036047 (SUPERFAMILY)	F:GO:0005515	F:protein binding	ENSDARG00000075172	83.8	365	8.7e-189	fbxo25	403037
XM_021579189.1	XP_020353914.1 T-cell surface glycoprotein cd4-like	2362	2.2e-230	74.72	2	C:GO:0016020; P:GO:0050896	C:membrane; P:response to stimulus			IPR003599 (SMART); IPR013783 (G3DSA:2.60.40.GENE3D); IPR013783 (G3DSA:2.60.40.GENE3D); IPR013783 (G3DSA:2.60.40.GENE3D); PTHR11422 (PANTHER); PTHR11422 (PANTHER); IPR000973 (PTHR11422:PANTHER); IPR007110 (PROSITE_PROFILES); IPR007110 (PROSITE_PROFILES); IPR036179 (SUPERFAMILY); IPR036179 (SUPERFAMILY)	P:GO:0006955; F:GO:0015026; C:GO:0016020	P:immune response; F:coreceptor activity; C:membrane	ENSDARG00000115309	33.2	365	3.2e-39	cd4-1	799982
XM_021560728.1	XP_021416403.1 N(g),n(g)-dimethylarginine dimethylaminohydrolase 2-like	1289	5.6e-119	96.74	4	P:GO:0000052; P:GO:0006527; F:GO:0016403; P:GO:0045429	P:citrulline metabolic process; P:arginine catabolic process; F:dimethylargininase activity; P:positive regulation of nitric oxide biosynthetic process	EC:3.5.3.18	Dimethylargininase	PF02274 (PFAM); G3DSA:3.75.10.10 (GENE3D); IPR033202 (PTHR12737:PANTHER); IPR033199 (PANTHER); SSF55909 (SUPERFAMILY)	P:GO:0000052; P:GO:0006527; F:GO:0016403; P:GO:0045429	P:citrulline metabolic process; P:arginine catabolic process; F:dimethylargininase activity; P:positive regulation of nitric oxide biosynthetic process	ENSDARG00000105009	79.8	208	3.2e-89	ddah2	799954
XM_021576316.1	XP_021431991.1 Phosphatase and actin regulator 2-like isoform x3	4116	3.2e-261	84.74	3	F:GO:0003779; F:GO:0004864; P:GO:0032515	F:actin binding; F:protein phosphatase inhibitor activity; P:negative regulation of phosphoprotein phosphatase activity			IPR004018 (SMART); IPR004018 (PFAM); mobidb-lite (MOBIDB_LITE); mobidb-lite (MOBIDB_LITE); PTHR12751 (PANTHER); IPR029991 (PTHR12751:PANTHER); IPR004018 (PROSITE_PROFILES); IPR004018 (PROSITE_PROFILES); IPR004018 (PROSITE_PROFILES); IPR004018 (PROSITE_PROFILES)	no GO terms	no GO terms	ENSDARG00000027172	52.7	621	2.1e-70	phactr2	570136
XM_021591241.1	XP_013984405.1 Ubiquitin-like protein fubi isoform x1	913	2.2e-101	90.78	4	F:GO:0003735; C:GO:0005840; P:GO:0006412; P:GO:0042254	F:structural constituent of ribosome; C:ribosome; P:translation; P:ribosome biogenesis			IPR000626 (SMART); IPR000626 (PFAM); IPR006846 (PFAM); G3DSA:3.10.20.90 (GENE3D); mobidb-lite (MOBIDB_LITE); PTHR12650 (PANTHER); PTHR12650:SF15 (PANTHER); IPR000626 (PROSITE_PROFILES); cd01793 (CDD); IPR029071 (SUPERFAMILY)	F:GO:0003735; F:GO:0005515; C:GO:0005622; C:GO:0005840; P:GO:0006412	F:structural constituent of ribosome; F:protein binding; C:intracellular; C:ribosome; P:translation	ENSDARG00000043663	80.5	133	1.5e-53	faub	550564
XM_021588310.1	XP_021443985.1 Rna-binding protein musashi homolog 2-like isoform x6	6039	7.9e-216	95.47						IPR000504 (SMART); IPR000504 (PFAM); G3DSA:3.30.70.330 (GENE3D); mobidb-lite (MOBIDB_LITE); mobidb-lite (MOBIDB_LITE); PTHR44774 (PANTHER); IPR000504 (PROSITE_PROFILES); IPR000504 (PROSITE_PROFILES); IPR034126 (CDD); IPR034130 (CDD); IPR035979 (SUPERFAMILY); IPR035979 (SUPERFAMILY)	F:GO:0003676; F:GO:0003723	F:nucleic acid binding; F:RNA binding	ENSDARG00000032614	85.7	350	8.8e-166	msi2b	394084
XM_021575727.1	XP_021431402.1 Protocadherin-15-like isoform x3	6420	0	97.68	7	F:GO:0005509; C:GO:0005886; P:GO:0007156; P:GO:0007605; C:GO:0016021; C:GO:0032420; P:GO:0048839	F:calcium ion binding; C:plasma membrane; P:homophilic cell adhesion via plasma membrane adhesion molecules; P:sensory perception of sound; C:integral component of membrane; C:stereocilium; P:inner ear development			IPR002126 (PRINTS); IPR002126 (SMART); G3DSA:2.60.40.60 (GENE3D); G3DSA:2.60.40.60 (GENE3D); G3DSA:2.60.40.60 (GENE3D); G3DSA:2.60.350.10 (GENE3D); IPR002126 (PFAM); mobidb-lite (MOBIDB_LITE); mobidb-lite (MOBIDB_LITE); IPR030718 (PTHR24028:PANTHER); PTHR24028 (PANTHER); PS50268 (PROSITE_PROFILES); PS50268 (PROSITE_PROFILES); PS50268 (PROSITE_PROFILES); PS50268 (PROSITE_PROFILES); PS50268 (PROSIT…	F:GO:0005509; P:GO:0007155; P:GO:0007156; P:GO:0007605; C:GO:0016020; C:GO:0032420; P:GO:0048839	F:calcium ion binding; P:cell adhesion; P:homophilic cell adhesion via plasma membrane adhesion molecules; P:sensory perception of sound; C:membrane; C:stereocilium; P:inner ear development	ENSDARG00000098257	68.7	1745	0	pcdh15a	368476
NM_001195410.1	NP_001182339.1 Parvalbumin isoform 1d	330	3.2e-55	92.81	2	F:GO:0005509; C:GO:0016528	F:calcium ion binding; C:sarcoplasm			PR01697 (PRINTS); IPR002048 (SMART); G3DSA:1.10.238.10 (GENE3D); IPR002048 (PFAM); G3DSA:1.10.238.10 (GENE3D); PTHR11653:SF11 (PANTHER); IPR008080 (PANTHER); IPR002048 (PROSITE_PROFILES); cd16255 (CDD); IPR011992 (SUPERFAMILY)	F:GO:0005509	F:calcium ion binding	ENSDARG00000024433	73.1	108	3.6e-37	pvalb4	337731
XM_021613449.1	XP_020326730.1 Zinc finger cchc domain-containing protein 24-like	2053	1.3e-141	98.51	2	F:GO:0003676; F:GO:0008270	F:nucleic acid binding; F:zinc ion binding			IPR027377 (SMART); IPR025829 (PFAM); IPR036875 (G3DSA:4.10.60.GENE3D); IPR033446 (PFAM); PTHR15439:SF4 (PANTHER); PTHR15439 (PANTHER); IPR001878 (PROSITE_PROFILES); IPR036875 (SUPERFAMILY)	F:GO:0003676; F:GO:0008270	F:nucleic acid binding; F:zinc ion binding	ENSDARG00000078026	95.8	238	9.1e-139	zcchc24	562028
XM_021596853.1	XP_021452528.1 Zinc finger protein zfpm1-like isoform x3	4397	0	80.31	3	F:GO:0003676; P:GO:0006351; P:GO:0006355	F:nucleic acid binding; P:transcription, DNA-templated; P:regulation of transcription, DNA-templated			IPR013087 (SMART); G3DSA:3.30.160.60 (GENE3D); G3DSA:3.30.160.60 (GENE3D); G3DSA:2.10.69.10 (GENE3D); G3DSA:3.30.160.60 (GENE3D); PF12874 (PFAM); G3DSA:2.20.28.10 (GENE3D); IPR013083 (G3DSA:3.30.40.GENE3D); PF00096 (PFAM); mobidb-lite (MOBIDB_LITE); mobidb-lite (MOBIDB_LITE); mobidb-lite (MOBIDB_LITE); mobidb-lite (MOBIDB_LITE); mobidb-lite (MOBIDB_LITE); mobidb-lite (MOBIDB_LITE); PTHR12958 (PAN…	F:GO:0003676	F:nucleic acid binding	ENSDARG00000041572	60	1232	0	zfpm1	407655
XM_021565947.1	XP_021421622.1 Zinc finger protein 740-like isoform x2	4138	1e-105	95.51	1	F:GO:0003676	F:nucleic acid binding			IPR013087 (SMART); G3DSA:3.30.160.60 (GENE3D); G3DSA:3.30.160.60 (GENE3D); G3DSA:3.30.160.60 (GENE3D); PF00096 (PFAM); mobidb-lite (MOBIDB_LITE); mobidb-lite (MOBIDB_LITE); mobidb-lite (MOBIDB_LITE); mobidb-lite (MOBIDB_LITE); PTHR44966 (PANTHER); IPR013087 (PROSITE_PROFILES); IPR013087 (PROSITE_PROFILES); IPR013087 (PROSITE_PROFILES); IPR036236 (SUPERFAMILY); IPR036236 (SUPERFAMILY)	F:GO:0003676	F:nucleic acid binding	ENSDARG00000061174	64.9	285	6.7e-48	znf740b	767693
XM_021562886.1	XP_021418559.1 Anion exchange protein 2-like isoform x1	6152	0	99.32	5	F:GO:0005452; P:GO:0006821; P:GO:0015701; C:GO:0016021; P:GO:0098656	F:inorganic anion exchanger activity; P:chloride transport; P:bicarbonate transport; C:integral component of membrane; P:anion transmembrane transport			IPR001717 (PRINTS); IPR003020 (PRINTS); IPR003020 (TIGRFAM); G3DSA:1.10.287.570 (GENE3D); IPR013769 (PFAM); IPR016152 (G3DSA:3.40.930.GENE3D); IPR011531 (PFAM); mobidb-lite (MOBIDB_LITE); mobidb-lite (MOBIDB_LITE); mobidb-lite (MOBIDB_LITE); mobidb-lite (MOBIDB_LITE); mobidb-lite (MOBIDB_LITE); mobidb-lite (MOBIDB_LITE); IPR003020 (PANTHER); IPR002978 (PTHR11453:PANTHER); IPR016152 (SUPERFAMILY)	F:GO:0005215; F:GO:0005452; P:GO:0006810; P:GO:0006820; F:GO:0008509; C:GO:0016020; C:GO:0016021	F:transporter activity; F:inorganic anion exchanger activity; P:transport; P:anion transport; F:anion transmembrane transporter activity; C:membrane; C:integral component of membrane	ENSDARG00000052330	79.5	1236	0	slc4a2b	570716
XM_021562463.1	XP_021418137.1 Transcription factor 24 isoform x1	2283	5.6e-98	94.03	1	F:GO:0046983	F:protein dimerization activity			IPR011598 (SMART); IPR036638 (G3DSA:4.10.280.GENE3D); IPR011598 (PFAM); mobidb-lite (MOBIDB_LITE); mobidb-lite (MOBIDB_LITE); mobidb-lite (MOBIDB_LITE); PTHR23349 (PANTHER); PTHR23349:SF48 (PANTHER); IPR011598 (PROSITE_PROFILES); IPR011598 (CDD); IPR036638 (SUPERFAMILY)	F:GO:0046983	F:protein dimerization activity	ENSDARG00000086944	80.3	183	5.9e-70	TCF24
XM_021621489.1	XP_020345528.1 Ras-related protein rab-7a-like isoform x1	1771	2.6e-119	98.37	3	F:GO:0003924; F:GO:0005525; C:GO:0070062	F:GTPase activity; F:GTP binding; C:extracellular exosome	EC:3.6.1.15	Nucleoside-triphosphate phosphatase	PR00449 (PRINTS); SM00173 (SMART); SM00176 (SMART); SM00175 (SMART); SM00174 (SMART); IPR001806 (PFAM); G3DSA:3.40.50.300 (GENE3D); G3DSA:3.30.70.1390 (GENE3D); IPR005225 (TIGRFAM); PTHR24073:SF556 (PANTHER); PTHR24073 (PANTHER); PS51419 (PROSITE_PROFILES); cd01862 (CDD); IPR027417 (SUPERFAMILY)	F:GO:0003924; F:GO:0005525	F:GTPase activity; F:GTP binding	ENSDARG00000087243	96.6	205	2.5e-113	zgc:100918	449549
XM_021598750.1	XP_021454425.1 Small acidic protein-like isoform x2	808	5.2e-46	94.22						mobidb-lite (MOBIDB_LITE)	no GO terms	no GO terms	ENSDARG00000022564	81.5	54	6.3e-19	zgc:56106	393163
XM_021601068.1	XP_021456727.1 Predicted gpi-anchored protein 58	662	5.9e-16	91						mobidb-lite (MOBIDB_LITE)	no GO terms	no GO terms
XM_021597108.1	XP_021452783.1 Cysteine/serine-rich nuclear protein 3	4209	2.3e-302	91.92						IPR023260 (PRINTS); IPR031972 (PFAM); mobidb-lite (MOBIDB_LITE); mobidb-lite (MOBIDB_LITE); mobidb-lite (MOBIDB_LITE); IPR023260 (PANTHER); PTHR13580:SF13 (PANTHER)	no GO terms	no GO terms	ENSDARG00000079741	62.6	644	8.3e-163	CSRNP3	100332048
XM_021562635.1	XP_021418310.1 Serine/threonine-protein kinase mak isoform x3	3513	0	94.28	3	F:GO:0004672; F:GO:0005524; P:GO:0006468	F:protein kinase activity; F:ATP binding; P:protein phosphorylation			IPR000719 (SMART); G3DSA:3.30.200.20 (GENE3D); G3DSA:1.10.510.10 (GENE3D); IPR000719 (PFAM); mobidb-lite (MOBIDB_LITE); mobidb-lite (MOBIDB_LITE); mobidb-lite (MOBIDB_LITE); PTHR24055 (PANTHER); PTHR24055:SF194 (PANTHER); IPR000719 (PROSITE_PROFILES); cd07830 (CDD); IPR011009 (SUPERFAMILY)	F:GO:0004672; F:GO:0005524; P:GO:0006468	F:protein kinase activity; F:ATP binding; P:protein phosphorylation	ENSDARG00000059287	70.5	658	9.4e-253	mak	335339
XM_021581449.1	XP_014070398.1 Semaphorin-4g-like	6728	0	81.05	1	C:GO:0016021	C:integral component of membrane			IPR001627 (SMART); IPR016201 (SMART); IPR003599 (SMART); IPR001627 (PFAM); IPR013783 (G3DSA:2.60.40.GENE3D); IPR002165 (PFAM); G3DSA:3.30.1680.10 (GENE3D); IPR015943 (G3DSA:2.130.10.GENE3D); mobidb-lite (MOBIDB_LITE); mobidb-lite (MOBIDB_LITE); mobidb-lite (MOBIDB_LITE); PTHR11036:SF17 (PANTHER); PTHR11036:SF17 (PANTHER); IPR027231 (PANTHER); IPR007110 (PROSITE_PROFILES); IPR001627 (PROSITE_PROFI…	F:GO:0005515	F:protein binding	ENSDARG00000076595	61.9	936	0	sema4ga	563785
XM_021614300.1	XP_021469975.1 Insulin receptor	5015	0	69.57	7	F:GO:0000166; F:GO:0004713; F:GO:0005515; P:GO:0006468; C:GO:0016020; P:GO:0043009; P:GO:0048589	F:nucleotide binding; F:protein tyrosine kinase activity; F:protein binding; P:protein phosphorylation; C:membrane; P:chordate embryonic development; P:developmental growth	EC:2.7.10	Transferring phosphorus-containing groups	IPR020635 (SMART); IPR003961 (SMART); IPR006212 (SMART); IPR036941 (G3DSA:3.80.20.GENE3D); IPR036941 (G3DSA:3.80.20.GENE3D); IPR000494 (PFAM); IPR013783 (G3DSA:2.60.40.GENE3D); G3DSA:2.10.220.10 (GENE3D); IPR006211 (PFAM); IPR013783 (G3DSA:2.60.40.GENE3D); G3DSA:1.10.510.10 (GENE3D); IPR013783 (G3DSA:2.60.40.GENE3D); IPR001245 (PFAM); mobidb-lite (MOBIDB_LITE); mobidb-lite (MOBIDB_LITE); PTHR2441…	F:GO:0004672; F:GO:0004713; F:GO:0004714; F:GO:0005515; F:GO:0005524; P:GO:0006468; P:GO:0007169; C:GO:0016020	F:protein kinase activity; F:protein tyrosine kinase activity; F:transmembrane receptor protein tyrosine kinase activity; F:protein binding; F:ATP binding; P:protein phosphorylation; P:transmembrane receptor protein tyrosine kinase signaling pathway; C:membrane	ENSDARG00000011948	59.1	1400	0	insra	245699
XM_021620118.1	XP_021475793.1 Bone morphogenetic protein 7-like	2224	7.8e-254	90.62	6	C:GO:0005576; F:GO:0008083; P:GO:0008283; P:GO:0010469; C:GO:0016021; P:GO:0040007	C:extracellular region; F:growth factor activity; P:cell population proliferation; P:regulation of signaling receptor activity; C:integral component of membrane; P:growth			IPR001839 (SMART); IPR029034 (G3DSA:2.10.90.GENE3D); IPR001111 (PFAM); IPR001839 (PFAM); mobidb-lite (MOBIDB_LITE); IPR015615 (PANTHER); PTHR11848:SF137 (PANTHER); IPR001839 (PROSITE_PROFILES); IPR029034 (SUPERFAMILY)	F:GO:0008083	F:growth factor activity	ENSDARG00000015686	72.5	426	2.8e-178	bmp6	503761
XM_021611083.1	XP_021466758.1 Protocadherin-15-like isoform x2	6423	0	90.58	4	F:GO:0005509; C:GO:0005886; P:GO:0007156; C:GO:0016021	F:calcium ion binding; C:plasma membrane; P:homophilic cell adhesion via plasma membrane adhesion molecules; C:integral component of membrane			IPR002126 (PRINTS); IPR002126 (SMART); G3DSA:2.60.40.60 (GENE3D); IPR002126 (PFAM); G3DSA:2.60.350.10 (GENE3D); G3DSA:2.60.40.60 (GENE3D); mobidb-lite (MOBIDB_LITE); PTHR24028 (PANTHER); PTHR24028:SF140 (PANTHER); PS50268 (PROSITE_PROFILES); cd11304 (CDD); cd11304 (CDD); cd11304 (CDD); cd11304 (CDD); cd11304 (CDD); cd11304 (CDD); cd11304 (CDD); cd11304 (CDD); cd11304 (CDD); cd11304 (CDD); cd11304…	F:GO:0005509; P:GO:0007156; C:GO:0016020	F:calcium ion binding; P:homophilic cell adhesion via plasma membrane adhesion molecules; C:membrane	ENSDARG00000098257	72.3	1755	0	pcdh15a	368476
XM_021559978.1	XP_013998289.1 Syndetin isoform x2	4677	0	93.64						IPR019514 (PFAM); IPR019515 (PFAM); mobidb-lite (MOBIDB_LITE); mobidb-lite (MOBIDB_LITE); mobidb-lite (MOBIDB_LITE); PTHR13258 (PANTHER)	no GO terms	no GO terms	ENSDARG00000002880	86.6	976	0	vps50	100034394
XM_021618178.1	XP_021473853.1 E3 ubiquitin-protein ligase siah2-like isoform x2	3498	1.2e-144	95	6	C:GO:0005634; P:GO:0006511; P:GO:0007275; F:GO:0008270; P:GO:0016567; F:GO:0016874	C:nucleus; P:ubiquitin-dependent protein catabolic process; P:multicellular organism development; F:zinc ion binding; P:protein ubiquitination; F:ligase activity			IPR013083 (G3DSA:3.30.40.GENE3D); IPR008974 (G3DSA:2.60.210.GENE3D); IPR018121 (PFAM); IPR004162 (PANTHER); PTHR10315:SF11 (PANTHER); IPR013010 (PROSITE_PROFILES); cd03829 (CDD); IPR008974 (SUPERFAMILY)	F:GO:0005515; C:GO:0005634; P:GO:0006511; P:GO:0007275; F:GO:0008270	F:protein binding; C:nucleus; P:ubiquitin-dependent protein catabolic process; P:multicellular organism development; F:zinc ion binding	ENSDARG00000044381	97.8	184	9.2e-107	siah2l	378728
XM_021566391.1	XP_021422066.1 Cation-transporting atpase 13a2 isoform x2	4464	0	90.17	5	F:GO:0005524; P:GO:0006812; C:GO:0016021; F:GO:0016887; F:GO:0046872	F:ATP binding; P:cation transport; C:integral component of membrane; F:ATPase activity; F:metal ion binding	EC:3.6.1.3; EC:3.6.1.15	Adenosinetriphosphatase; Nucleoside-triphosphate phosphatase	PR00119 (PRINTS); G3DSA:1.20.1110.10 (GENE3D); IPR006544 (PFAM); G3DSA:2.70.150.10 (GENE3D); IPR006544 (TIGRFAM); PF00122 (PFAM); PF00702 (PFAM); IPR023299 (G3DSA:3.40.1110.GENE3D); IPR001757 (TIGRFAM); mobidb-lite (MOBIDB_LITE); PTHR24093:SF300 (PANTHER); PTHR24093 (PANTHER); cd07542 (CDD); IPR023299 (SUPERFAMILY); IPR023298 (SUPERFAMILY); IPR036412 (SUPERFAMILY); IPR008250 (SUPERFAMILY)	F:GO:0000166; P:GO:0006812; C:GO:0016021; F:GO:0016887	F:nucleotide binding; P:cation transport; C:integral component of membrane; F:ATPase activity	ENSDARG00000061890	72.3	1159	0	atp13a2	568666
XM_021610360.1	XP_021466035.1 U3 small nucleolar rna-interacting protein 2-like	1854	9.2e-224	90.7	3	P:GO:0006364; F:GO:0030515; C:GO:0032040	P:rRNA processing; F:snoRNA binding; C:small-subunit processome			IPR020472 (PRINTS); IPR001680 (SMART); IPR015943 (G3DSA:2.130.10.GENE3D); IPR001680 (PFAM); mobidb-lite (MOBIDB_LITE); PTHR19865 (PANTHER); PTHR19865:SF0 (PANTHER); IPR017986 (PROSITE_PROFILES); IPR001680 (PROSITE_PROFILES); cd00200 (CDD); IPR036322 (SUPERFAMILY)	F:GO:0005515	F:protein binding	ENSDARG00000041991	65.5	475	3.2e-119	rrp9	402808
XM_021610191.1	XP_021465866.1 Intestinal-type alkaline phosphatase-like isoform x2	1883	4.9E-310	85.1	2	P:GO:0016311; F:GO:0016791	P:dephosphorylation; F:phosphatase activity	EC:3.1.3.41	4-nitrophenylphosphatase	IPR001952 (PRINTS); IPR001952 (SMART); IPR001952 (PFAM); IPR017849 (G3DSA:3.40.720.GENE3D); IPR001952 (PANTHER); PTHR11596:SF37 (PANTHER); IPR001952 (CDD); IPR017850 (SUPERFAMILY)	F:GO:0003824; P:GO:0008152; F:GO:0016791	F:catalytic activity; P:metabolic process; F:phosphatase activity	ENSDARG00000053774	69.5	515	4.2e-207	alpi.2	574009
XM_021569616.1	XP_021425289.1 Prickle-like protein 2	3785	0	94.47	1	F:GO:0008270	F:zinc ion binding			IPR001781 (SMART); IPR001781 (PFAM); G3DSA:2.10.110.10 (GENE3D); G3DSA:2.10.110.10 (GENE3D); G3DSA:2.10.110.10 (GENE3D); IPR010442 (PFAM); mobidb-lite (MOBIDB_LITE); mobidb-lite (MOBIDB_LITE); mobidb-lite (MOBIDB_LITE); mobidb-lite (MOBIDB_LITE); mobidb-lite (MOBIDB_LITE); mobidb-lite (MOBIDB_LITE); mobidb-lite (MOBIDB_LITE); PTHR24211 (PANTHER); PTHR24211:SF18 (PANTHER); IPR001781 (PROSITE_PROFI…	F:GO:0008270	F:zinc ion binding	ENSDARG00000037593	75.6	898	0	prickle2b	368250
XM_021583793.1	XP_014067668.1 Ubiquitin-conjugating enzyme e2 d2-like isoform x2	1694	1.3e-83	99.32	1	F:GO:0005524	F:ATP binding			SM00212 (SMART); IPR016135 (G3DSA:3.10.110.GENE3D); IPR000608 (PFAM); PTHR24068:SF48 (PANTHER); PTHR24068 (PANTHER); IPR000608 (PROSITE_PROFILES); IPR000608 (CDD); IPR016135 (SUPERFAMILY)	no GO terms	no GO terms	ENSDARG00000043484	98	147	1.4e-84	ube2d2	393934
XM_021605398.1	XP_021461073.1 Aldehyde dehydrogenase family 3 member b1-like isoform x3	2293	8.8e-293	93.8	8	F:GO:0004030; P:GO:0006081; P:GO:0006094; P:GO:0006096; P:GO:0006547; P:GO:0006558; P:GO:0006570; P:GO:0055114	F:aldehyde dehydrogenase [NAD(P)+] activity; P:cellular aldehyde metabolic process; P:gluconeogenesis; P:glycolytic process; P:histidine metabolic process; P:L-phenylalanine metabolic process; P:tyrosine metabolic process; P:oxidation-reduction process	EC:1.2.1.5	Aldehyde dehydrogenase (NAD(P)(+))	IPR012394 (PIRSF); IPR015590 (PFAM); G3DSA:3.40.309.10 (GENE3D); IPR016162 (G3DSA:3.40.605.GENE3D); PTHR43570 (PANTHER); PTHR43570:SF7 (PANTHER); IPR016161 (SUPERFAMILY)	F:GO:0004030; P:GO:0006081; P:GO:0008152; F:GO:0016491; P:GO:0055114	F:aldehyde dehydrogenase [NAD(P)+] activity; P:cellular aldehyde metabolic process; P:metabolic process; F:oxidoreductase activity; P:oxidation-reduction process	ENSDARG00000035606	72	503	2.1e-213	aldh3b2	557008
XM_021607324.1	XP_021462999.1 Sorbin and sh3 domain-containing protein 1-like isoform x2	9669	0	87.21	1	P:GO:0007015	P:actin filament organization			IPR001452 (PRINTS); PR00499 (PRINTS); IPR003127 (SMART); IPR001452 (SMART); G3DSA:2.30.30.40 (GENE3D); IPR001452 (PFAM); G3DSA:2.30.30.40 (GENE3D); IPR003127 (PFAM); G3DSA:2.30.30.40 (GENE3D); IPR001452 (PFAM); mobidb-lite (MOBIDB_LITE); mobidb-lite (MOBIDB_LITE); mobidb-lite (MOBIDB_LITE); mobidb-lite (MOBIDB_LITE); mobidb-lite (MOBIDB_LITE); mobidb-lite (MOBIDB_LITE); mobidb-lite (MOBIDB_LITE);…	F:GO:0005515; P:GO:0007015	F:protein binding; P:actin filament organization	ENSDARG00000103435	37	1457	1.2e-217	sorbs1	100002756
XR_002470303.1	XP_018933615.1 Putative nuclease harbi1	290	1.3e-47	99.74						mobidb-lite (MOBIDB_LITE); mobidb-lite (MOBIDB_LITE)	no GO terms	no GO terms	ENSDARG00000103000	41.7	96	9.8e-15	si:ch211-107p11.3	564100
XM_021583717.1	XP_021439392.1 Protocadherin gamma-a4-like	1253	7.4e-60	97.29	4	F:GO:0005509; C:GO:0005886; P:GO:0007156; C:GO:0016021	F:calcium ion binding; C:plasma membrane; P:homophilic cell adhesion via plasma membrane adhesion molecules; C:integral component of membrane			IPR031904 (PFAM); mobidb-lite (MOBIDB_LITE); mobidb-lite (MOBIDB_LITE); PTHR24028 (PANTHER); PTHR24028:SF236 (PANTHER)	no GO terms	no GO terms	ENSDARG00000098788	82.1	117	7e-49	pcdh2g28	554060
XM_021615594.1	XP_021471269.1 Collagen alpha-3(ix) chain-like	3374	1.6e-16	97.56	1	C:GO:0005581	C:collagen trimer			IPR016133 (G3DSA:2.160.20.GENE3D); IPR008160 (PFAM); mobidb-lite (MOBIDB_LITE); mobidb-lite (MOBIDB_LITE); mobidb-lite (MOBIDB_LITE); mobidb-lite (MOBIDB_LITE); PTHR44865 (PANTHER)	no GO terms	no GO terms	ENSDARG00000037845	92.9	28	2.1e-07	col9a3	567110
XM_021593623.1	XP_021449298.1 Uncharacterized protein loc110514034 isoform x1	1761	1.9e-77	78.83	2	C:GO:0016020; C:GO:0016021	C:membrane; C:integral component of membrane			no IPS match	no IPS match	no IPS match
XM_021581637.1	XP_021437312.1 Protein-tyrosine sulfotransferase 1 isoform x1	2126	3.5e-243	93.29	2	P:GO:0006478; F:GO:0008476	P:peptidyl-tyrosine sulfation; F:protein-tyrosine sulfotransferase activity	EC:2.8.2.20	Protein-tyrosine sulfotransferase	PF13469 (PFAM); G3DSA:3.40.50.300 (GENE3D); mobidb-lite (MOBIDB_LITE); IPR026634 (PANTHER); PTHR12788:SF4 (PANTHER); IPR027417 (SUPERFAMILY)	P:GO:0006478; F:GO:0008476	P:peptidyl-tyrosine sulfation; F:protein-tyrosine sulfotransferase activity	ENSDARG00000073872	84.9	377	1.9e-184	tpst1	30677
XR_002473095.1	XP_010789181.1 Predicted: uncharacterized protein loc104962440	1511	0.00011	75						no IPS match	no IPS match	no IPS match	ENSDARG00000115208	57.5	40	1.2e-07	LO018680.1
XM_021602966.1	XP_021458641.1 Liprin-beta-2-like isoform x6	3395	0	91.09						IPR001660 (SMART); G3DSA:1.10.150.50 (GENE3D); G3DSA:1.10.150.50 (GENE3D); IPR001660 (PFAM); IPR001660 (PFAM); G3DSA:1.10.150.50 (GENE3D); G3DSA:1.20.120.330 (GENE3D); G3DSA:1.20.5.340 (GENE3D); mobidb-lite (MOBIDB_LITE); mobidb-lite (MOBIDB_LITE); IPR029515 (PANTHER); IPR030435 (PTHR12587:PANTHER); IPR001660 (PROSITE_PROFILES); cd09566 (CDD); cd09569 (CDD); cd09563 (CDD); IPR013761 (SUPERFAMILY)…	F:GO:0005515	F:protein binding	ENSDARG00000029168	67.6	991	0	ppfibp2b	100003048
XM_021581185.1	XP_021436860.1 Eukaryotic elongation factor 2 kinase-like isoform x1	2918	0	89.83	8	F:GO:0003746; F:GO:0004686; F:GO:0005509; F:GO:0005516; F:GO:0005524; C:GO:0005840; P:GO:0006448; P:GO:0006468	F:translation elongation factor activity; F:elongation factor-2 kinase activity; F:calcium ion binding; F:calmodulin binding; F:ATP binding; C:ribosome; P:regulation of translational elongation; P:protein phosphorylation	EC:2.7.11; EC:2.7.11.17; EC:2.7.11.20	Transferring phosphorus-containing groups; Calcium/calmodulin-dependent protein kinase; [Elongation factor 2] kinase	IPR004166 (SMART); IPR004166 (PFAM); G3DSA:3.20.200.10 (GENE3D); G3DSA:2.60.40.1180 (GENE3D); IPR017400 (PIRSF); mobidb-lite (MOBIDB_LITE); mobidb-lite (MOBIDB_LITE); PTHR14187 (PANTHER); PTHR14187:SF56 (PANTHER); IPR004166 (PROSITE_PROFILES); SSF81901 (SUPERFAMILY); IPR011009 (SUPERFAMILY)	F:GO:0004674; F:GO:0004686; F:GO:0005509; F:GO:0005516; F:GO:0005524; P:GO:0006468	F:protein serine/threonine kinase activity; F:elongation factor-2 kinase activity; F:calcium ion binding; F:calmodulin binding; F:ATP binding; P:protein phosphorylation	ENSDARG00000035835	66.3	805	7.5e-296	eef2k	437013
XM_021617117.1	XP_021472792.1 Cytoplasmic aconitate hydratase-like	1568	2.7e-59	87.91	7	F:GO:0003994; C:GO:0005737; P:GO:0006879; P:GO:0010040; P:GO:0019643; P:GO:0046487; F:GO:0051539	F:aconitate hydratase activity; C:cytoplasm; P:cellular iron ion homeostasis; P:response to iron(II) ion; P:reductive tricarboxylic acid cycle; P:glyoxylate metabolic process; F:4 iron, 4 sulfur cluster binding	EC:4.2.1.3	Aconitate hydratase	IPR000573 (PFAM); IPR015928 (G3DSA:3.20.19.GENE3D); IPR006249 (PANTHER); IPR029784 (PTHR11670:PANTHER); SSF52016 (SUPERFAMILY)	F:GO:0003994; P:GO:0006879; P:GO:0008152; P:GO:0010040; F:GO:0051539	F:aconitate hydratase activity; P:cellular iron ion homeostasis; P:metabolic process; P:response to iron(II) ion; F:4 iron, 4 sulfur cluster binding	ENSDARG00000026376	79.2	101	2.6e-37	aco1	568448
XM_021605179.1	XP_020326138.1 Ring finger protein 223-like	1764	3.8e-102	82.13	2	C:GO:0016021; F:GO:0046872	C:integral component of membrane; F:metal ion binding			IPR001841 (SMART); IPR013083 (G3DSA:3.30.40.GENE3D); IPR027370 (PFAM); PTHR22791 (PANTHER); PTHR22791:SF4 (PANTHER); IPR001841 (PROSITE_PROFILES); SSF57850 (SUPERFAMILY)	no GO terms	no GO terms	ENSDARG00000068851	48.6	111	7.6e-25	rnf183	767730
XM_021576844.1	XP_021432519.1 Cytidine monophosphate-n-acetylneuraminic acid hydroxylase-like	3021	0	94.14	3	F:GO:0016491; F:GO:0051537; P:GO:0055114	F:oxidoreductase activity; F:2 iron, 2 sulfur cluster binding; P:oxidation-reduction process			IPR014044 (SMART); IPR035940 (G3DSA:3.40.33.GENE3D); IPR017941 (PFAM); IPR036866 (G3DSA:3.60.15.GENE3D); IPR036922 (G3DSA:2.102.10.GENE3D); IPR014044 (PFAM); PF13483 (PFAM); PTHR15032 (PANTHER); IPR027033 (PTHR15032:PANTHER); IPR017941 (PROSITE_PROFILES); cd03473 (CDD); IPR035940 (SUPERFAMILY); IPR036922 (SUPERFAMILY); IPR036866 (SUPERFAMILY)	F:GO:0016491; F:GO:0051537; P:GO:0055114	F:oxidoreductase activity; F:2 iron, 2 sulfur cluster binding; P:oxidation-reduction process	ENSDARG00000057714	74.6	587	3.2e-281	cmah	431739
XM_021614318.1	XP_021469993.1 Retinal-specific atp-binding cassette transporter-like	5557	0	66.18						IPR003593 (SMART); IPR003439 (PFAM); G3DSA:3.40.50.300 (GENE3D); PF12698 (PFAM); G3DSA:3.40.50.300 (GENE3D); mobidb-lite (MOBIDB_LITE); mobidb-lite (MOBIDB_LITE); mobidb-lite (MOBIDB_LITE); PTHR19229:SF190 (PANTHER); PTHR19229:SF190 (PANTHER); IPR026082 (PANTHER); PTHR19229:SF190 (PANTHER); PTHR19229:SF190 (PANTHER); IPR026082 (PANTHER); IPR026082 (PANTHER); IPR003439 (PROSITE_PROFILES); IPR00343…	F:GO:0005215; F:GO:0005524; P:GO:0006810; C:GO:0016021; F:GO:0016887	F:transporter activity; F:ATP binding; P:transport; C:integral component of membrane; F:ATPase activity	ENSDARG00000062661	55.9	2330	0	abca4b	555506
XM_021590539.1	XP_021446214.1 F-bar domain only protein 2 isoform x8	6303	0	86.18	1	P:GO:0072583	P:clathrin-dependent endocytosis			IPR001060 (SMART); IPR001060 (PFAM); IPR018808 (PFAM); IPR027267 (G3DSA:1.20.1270.GENE3D); mobidb-lite (MOBIDB_LITE); mobidb-lite (MOBIDB_LITE); mobidb-lite (MOBIDB_LITE); IPR030122 (PTHR23065:PANTHER); PTHR23065 (PANTHER); IPR028565 (PROSITE_PROFILES); IPR031160 (PROSITE_PROFILES); cd07673 (CDD); IPR027267 (SUPERFAMILY)	P:GO:0072583	P:clathrin-dependent endocytosis	ENSDARG00000035389	71.5	880	0	fcho2	553949
XM_021589503.1	XP_021445177.1 Uncharacterized protein kiaa0040 homolog	2214	2.9e-30	80.22	1	C:GO:0016021	C:integral component of membrane			PTHR40382 (PANTHER)	no GO terms	no GO terms
XR_002473607.1	XP_020348349.1 Pre-mrna 3'-end-processing factor fip1 isoform x1	2021	1.3e-42	79.26						no IPS match	no IPS match	no IPS match	ENSDARG00000070431	59.3	86	8.1e-23	fip1l1b	450021
XM_021604685.1	XP_021460360.1 Cytosolic phospholipase a2 isoform x1	4651	0	96.09	7	F:GO:0004623; C:GO:0005737; P:GO:0009395; F:GO:0046872; F:GO:0102567; F:GO:0102568; P:GO:2000045	F:phospholipase A2 activity; C:cytoplasm; P:phospholipid catabolic process; F:metal ion binding; F:phospholipase A2 activity (consuming 1,2-dipalmitoylphosphatidylcholine); F:phospholipase A2 activity consuming 1,2-dioleoylphosphatidylethanolamine); P:regulation of G1/S transition of mitotic cell cycle	EC:3.1.1.1; EC:3.1.1.4	Carboxylesterase; Phospholipase A(2)	IPR002642 (SMART); IPR000008 (SMART); IPR002642 (PFAM); G3DSA:3.40.1090.10 (GENE3D); IPR000008 (PFAM); IPR035892 (G3DSA:2.60.40.GENE3D); mobidb-lite (MOBIDB_LITE); PTHR10728 (PANTHER); PTHR10728:SF13 (PANTHER); IPR000008 (PROSITE_PROFILES); IPR002642 (PROSITE_PROFILES); cd07200 (CDD); IPR016035 (SUPERFAMILY); IPR035892 (SUPERFAMILY)	F:GO:0004620; P:GO:0008152; P:GO:0009395	F:phospholipase activity; P:metabolic process; P:phospholipid catabolic process	ENSDARG00000017141	80.8	730	0	pla2g4ab	559087
XM_021592000.1	XP_021447675.1 1-phosphatidylinositol 4,5-bisphosphate phosphodiesterase beta-3-like	1856	1.4e-179	90.14	11	F:GO:0004435; F:GO:0004871; F:GO:0005509; C:GO:0005622; P:GO:0009395; P:GO:0035556; P:GO:0043116; P:GO:0046339; P:GO:0048703; P:GO:0060536; P:GO:0090281	F:phosphatidylinositol phospholipase C activity; F:obsolete signal transducer activity; F:calcium ion binding; C:intracellular; P:phospholipid catabolic process; P:intracellular signal transduction; P:negative regulation of vascular permeability; P:diacylglycerol metabolic process; P:embryonic viscerocranium morphogenesis; P:cartilage morphogenesis; P:negative regulation of calcium ion import	EC:3.1.4.3; EC:3.1.4.11	Phospholipase C; Phosphoinositide phospholipase C	IPR001192 (PRINTS); IPR001711 (SMART); IPR000008 (SMART); IPR000008 (PFAM); IPR001711 (PFAM); IPR017946 (G3DSA:3.20.20.GENE3D); IPR035892 (G3DSA:2.60.40.GENE3D); IPR001192 (PANTHER); PTHR10336:SF11 (PANTHER); IPR000008 (PROSITE_PROFILES); IPR001711 (PROSITE_PROFILES); cd00275 (CDD); IPR035892 (SUPERFAMILY); IPR017946 (SUPERFAMILY)	F:GO:0004435; P:GO:0006629; P:GO:0007165; F:GO:0008081; P:GO:0035556	F:phosphatidylinositol phospholipase C activity; P:lipid metabolic process; P:signal transduction; F:phosphoric diester hydrolase activity; P:intracellular signal transduction	ENSDARG00000068246	76.6	273	3.8e-120	plcb3	100001532
XM_021589069.1	XP_021444744.1 Zinc finger protein 473 homolog	2196	7.1e-223	81.28	1	F:GO:0003676	F:nucleic acid binding			IPR013087 (SMART); PF00096 (PFAM); G3DSA:3.30.160.60 (GENE3D); G3DSA:3.30.160.60 (GENE3D); G3DSA:2.30.30.380 (GENE3D); mobidb-lite (MOBIDB_LITE); mobidb-lite (MOBIDB_LITE); mobidb-lite (MOBIDB_LITE); PTHR43950:SF1 (PANTHER); PTHR43950 (PANTHER); PTHR43950:SF1 (PANTHER); PTHR43950 (PANTHER); IPR013087 (PROSITE_PROFILES); IPR013087 (PROSITE_PROFILES); IPR036236 (SUPERFAMILY)	F:GO:0003676	F:nucleic acid binding	ENSDARG00000089883	43.3	90	8.9e-07	si:dkey-210j14.3	100003238
XM_021579649.1	XP_021435324.1 Voltage-dependent l-type calcium channel subunit beta-4-like isoform x2	2042	4.3e-275	92.5	3	F:GO:0005245; C:GO:0005891; P:GO:0070588	F:voltage-gated calcium channel activity; C:voltage-gated calcium channel complex; P:calcium ion transmembrane transport			IPR000584 (PRINTS); IPR008145 (SMART); IPR000584 (PFAM); G3DSA:3.40.50.300 (GENE3D); IPR008145 (PFAM); G3DSA:2.30.30.40 (GENE3D); mobidb-lite (MOBIDB_LITE); mobidb-lite (MOBIDB_LITE); mobidb-lite (MOBIDB_LITE); mobidb-lite (MOBIDB_LITE); IPR000584 (PANTHER); PTHR11824:SF15 (PANTHER); IPR001452 (PROSITE_PROFILES); IPR027417 (SUPERFAMILY); IPR036028 (SUPERFAMILY)	F:GO:0005245; F:GO:0005515; C:GO:0005891; P:GO:0070588	F:voltage-gated calcium channel activity; F:protein binding; C:voltage-gated calcium channel complex; P:calcium ion transmembrane transport	ENSDARG00000009738	80.2	529	2.7e-220	cacnb4a	562422
XM_021596145.1	XP_021451820.1 Uncharacterized protein loc110518699	1385	5.1e-203	90.24	2	F:GO:0005524; P:GO:0042981	F:ATP binding; P:regulation of apoptotic process			IPR001611 (PFAM); IPR032675 (G3DSA:3.80.10.GENE3D); PTHR31594 (PANTHER); SSF52047 (SUPERFAMILY)	F:GO:0005515	F:protein binding	ENSDARG00000068637	43.4	385	1.3e-72	si:ch211-281l24.3	798456
XM_021617695.1	XP_020320423.1 Protein fam57b-like	1471	5.9e-165	92.81	1	C:GO:0016021	C:integral component of membrane			IPR006634 (SMART); IPR006634 (PFAM); mobidb-lite (MOBIDB_LITE); PTHR13439 (PANTHER); PTHR13439:SF20 (PANTHER); IPR006634 (PROSITE_PROFILES)	C:GO:0016021	C:integral component of membrane	ENSDARG00000098860	80.1	282	1.1e-130	fam57a	100002814
XM_021607031.1	XP_021462706.1 Adhesion g protein-coupled receptor g3-like isoform x2	2084	2.4e-273	76.2	4	F:GO:0004930; P:GO:0007166; P:GO:0007186; C:GO:0016021	F:G protein-coupled receptor activity; P:cell surface receptor signaling pathway; P:G protein-coupled receptor signaling pathway; C:integral component of membrane			IPR000832 (PRINTS); IPR000203 (SMART); IPR000203 (PFAM); IPR000832 (PFAM); G3DSA:1.20.1070.10 (GENE3D); mobidb-lite (MOBIDB_LITE); PTHR12011:SF285 (PANTHER); PTHR12011 (PANTHER); IPR000203 (PROSITE_PROFILES); IPR017981 (PROSITE_PROFILES)	F:GO:0004888; F:GO:0004930; P:GO:0007166; P:GO:0007186; C:GO:0016021	F:transmembrane signaling receptor activity; F:G protein-coupled receptor activity; P:cell surface receptor signaling pathway; P:G protein-coupled receptor signaling pathway; C:integral component of membrane	ENSDARG00000074782	51.1	352	1.3e-95	adgrg3	799479
XM_021604563.1	XP_021460238.1 Dynamin-1-like protein isoform x1	2807	0	97.27	4	P:GO:0000266; F:GO:0003924; F:GO:0005525; P:GO:0016559	P:mitochondrial fission; F:GTPase activity; F:GTP binding; P:peroxisome fission	EC:3.6.1.15	Nucleoside-triphosphate phosphatase	IPR022812 (PRINTS); IPR001401 (SMART); IPR003130 (SMART); IPR000375 (PFAM); G3DSA:3.40.50.300 (GENE3D); IPR003130 (PFAM); IPR022812 (PFAM); mobidb-lite (MOBIDB_LITE); IPR030556 (PTHR11566:PANTHER); IPR022812 (PANTHER); IPR030381 (PROSITE_PROFILES); IPR020850 (PROSITE_PROFILES); cd08771 (CDD); IPR027417 (SUPERFAMILY)	P:GO:0000266; F:GO:0003924; F:GO:0005525; P:GO:0016559	P:mitochondrial fission; F:GTPase activity; F:GTP binding; P:peroxisome fission	ENSDARG00000015006	91.5	728	0	dnm1l	393896
XM_021572290.1	XP_020360918.1 Ras-related protein rab-39b-like	4368	2.8e-122	94.7	2	F:GO:0003924; F:GO:0005525	F:GTPase activity; F:GTP binding	EC:3.6.1.15	Nucleoside-triphosphate phosphatase	PR00449 (PRINTS); SM00175 (SMART); SM00173 (SMART); SM00176 (SMART); SM00174 (SMART); IPR005225 (TIGRFAM); G3DSA:3.30.70.1390 (GENE3D); G3DSA:3.40.50.300 (GENE3D); IPR001806 (PFAM); PTHR24073:SF312 (PANTHER); PTHR24073 (PANTHER); PS51419 (PROSITE_PROFILES); cd04111 (CDD); IPR027417 (SUPERFAMILY)	F:GO:0003924; F:GO:0005525	F:GTPase activity; F:GTP binding	ENSDARG00000034215	90.3	216	6.3e-113	rab42a	406315
XM_021606829.1	XP_021462501.1 Kinesin-like protein kifc3 isoform x1	5242	0	96.61	7	F:GO:0005524; C:GO:0005871; C:GO:0005874; P:GO:0007018; F:GO:0008017; F:GO:0008569; C:GO:0045298	F:ATP binding; C:kinesin complex; C:microtubule; P:microtubule-based movement; F:microtubule binding; F:ATP-dependent microtubule motor activity, minus-end-directed; C:tubulin complex	EC:3.6.1.3; EC:3.6.4.5; EC:3.6.1.15	Adenosinetriphosphatase; Minus-end-directed kinesin ATPase; Nucleoside-triphosphate phosphatase	IPR001752 (PRINTS); IPR001752 (SMART); IPR036961 (G3DSA:3.40.850.GENE3D); G3DSA:1.20.1170.10 (GENE3D); IPR001752 (PFAM); G3DSA:1.10.287.620 (GENE3D); mobidb-lite (MOBIDB_LITE); IPR027325 (PTHR24115:PANTHER); IPR027640 (PANTHER); IPR001752 (PROSITE_PROFILES); cd01366 (CDD); SSF57997 (SUPERFAMILY); IPR027417 (SUPERFAMILY)	F:GO:0003777; F:GO:0005524; P:GO:0007018; F:GO:0008017; F:GO:0008569	F:microtubule motor activity; F:ATP binding; P:microtubule-based movement; F:microtubule binding; F:ATP-dependent microtubule motor activity, minus-end-directed	ENSDARG00000054978	80.6	728	2.5e-273	kifc3	568367
XM_021589377.1	XP_020319107.1 Tgf-beta receptor type-1-like	6043	1.1e-297	93.53	8	F:GO:0004675; F:GO:0004702; F:GO:0005524; P:GO:0007178; P:GO:0009069; C:GO:0016021; P:GO:0023014; F:GO:0046872	F:transmembrane receptor protein serine/threonine kinase activity; F:obsolete signal transducer, downstream of receptor, with serine/threonine kinase activity; F:ATP binding; P:transmembrane receptor protein serine/threonine kinase signaling pathway; P:serine family amino acid metabolic process; C:integral component of membrane; P:signal transduction by protein phosphorylation; F:metal ion binding	EC:2.7.11	Transferring phosphorus-containing groups	IPR000333 (PRINTS); IPR000719 (SMART); IPR003605 (SMART); G3DSA:1.10.510.10 (GENE3D); IPR000719 (PFAM); G3DSA:2.10.60.10 (GENE3D); IPR000472 (PFAM); G3DSA:3.30.200.20 (GENE3D); IPR003605 (PFAM); IPR000333 (PANTHER); PTHR23255:SF61 (PANTHER); IPR003605 (PROSITE_PROFILES); IPR000719 (PROSITE_PROFILES); cd14143 (CDD); SSF57302 (SUPERFAMILY); IPR011009 (SUPERFAMILY)	F:GO:0004672; F:GO:0004675; F:GO:0004702; F:GO:0005524; P:GO:0006468; P:GO:0007178; C:GO:0016020	F:protein kinase activity; F:transmembrane receptor protein serine/threonine kinase activity; F:obsolete signal transducer, downstream of receptor, with serine/threonine kinase activity; F:ATP binding; P:protein phosphorylation; P:transmembrane receptor protein serine/threonine kinase signaling pathway; C:membrane	ENSDARG00000042259	82.6	499	6e-247	tgfbr1b	792928
XM_021586673.1	XP_013982947.1 Aromatase-like	486	2.3e-86	90.51	6	F:GO:0004497; F:GO:0005506; C:GO:0016021; F:GO:0016705; F:GO:0020037; P:GO:0055114	F:monooxygenase activity; F:iron ion binding; C:integral component of membrane; F:oxidoreductase activity, acting on paired donors, with incorporation or reduction of molecular oxygen; F:heme binding; P:oxidation-reduction process			IPR001128 (PFAM); IPR036396 (G3DSA:1.10.630.GENE3D); PTHR24291:SF43 (PANTHER); PTHR24291 (PANTHER); IPR036396 (SUPERFAMILY)	F:GO:0005506; F:GO:0016705; F:GO:0020037; P:GO:0055114	F:iron ion binding; F:oxidoreductase activity, acting on paired donors, with incorporation or reduction of molecular oxygen; F:heme binding; P:oxidation-reduction process	ENSDARG00000041348	71.4	161	1.3e-64	cyp19a1a	30390
XM_021581470.1	XP_021437145.1 Protein tanc2-like	2532	0	84.1						IPR002110 (SMART); IPR036770 (G3DSA:1.25.40.GENE3D); IPR020683 (PFAM); IPR036770 (G3DSA:1.25.40.GENE3D); IPR002110 (PFAM); G3DSA:3.40.50.300 (GENE3D); mobidb-lite (MOBIDB_LITE); PTHR24166:SF21 (PANTHER); PTHR24166:SF21 (PANTHER); PTHR24166 (PANTHER); PTHR24166:SF21 (PANTHER); PTHR24166 (PANTHER); PTHR24166 (PANTHER); IPR002110 (PROSITE_PROFILES); IPR020683 (PROSITE_PROFILES); IPR002110 (PROSITE_P…	F:GO:0005515	F:protein binding	ENSDARG00000079097	66.4	783	9.4e-287	tanc2a	568810
XM_021583009.1	XP_021438684.1 Low-density lipoprotein receptor-related protein 2-like	14773	0	90.39	2	F:GO:0005509; C:GO:0016021	F:calcium ion binding; C:integral component of membrane			IPR002172 (PRINTS); IPR001881 (SMART); IPR002172 (SMART); IPR000033 (SMART); IPR000742 (SMART); G3DSA:4.10.400.10 (GENE3D); IPR011042 (G3DSA:2.120.10.GENE3D); G3DSA:2.10.25.10 (GENE3D); G3DSA:4.10.400.10 (GENE3D); G3DSA:4.10.400.10 (GENE3D); IPR011042 (G3DSA:2.120.10.GENE3D); G3DSA:2.10.25.10 (GENE3D); IPR001881 (PFAM); G3DSA:4.10.400.10 (GENE3D); G3DSA:2.10.25.10 (GENE3D); G3DSA:2.10.25.10 (GENE…	F:GO:0005509; F:GO:0005515	F:calcium ion binding; F:protein binding	ENSDARG00000102506	82.2	4373	0	lrp2a	568184
XM_021605496.1	XP_021461171.1 Gdnf family receptor alpha-2-like	3714	3.8e-277	81.82	5	C:GO:0005886; P:GO:0007165; C:GO:0016021; C:GO:0031225; F:GO:0038023	C:plasma membrane; P:signal transduction; C:integral component of membrane; C:anchored component of membrane; F:signaling receptor activity			IPR003438 (PRINTS); IPR016017 (SMART); IPR016017 (PFAM); IPR017372 (PIRSF); mobidb-lite (MOBIDB_LITE); PTHR10269:SF4 (PANTHER); PTHR10269 (PANTHER); IPR037193 (SUPERFAMILY)	F:GO:0038023	F:signaling receptor activity	ENSDARG00000042723	60.1	391	3.8e-135	gfra2a	405794
XM_021582195.1	XP_021437870.1 Zinc finger ccch domain-containing protein 4-like	5390	0	73.59	1	F:GO:0046872	F:metal ion binding			IPR000571 (SMART); IPR036855 (G3DSA:4.10.1000.GENE3D); IPR000571 (PFAM); mobidb-lite (MOBIDB_LITE); mobidb-lite (MOBIDB_LITE); mobidb-lite (MOBIDB_LITE); mobidb-lite (MOBIDB_LITE); mobidb-lite (MOBIDB_LITE); mobidb-lite (MOBIDB_LITE); mobidb-lite (MOBIDB_LITE); mobidb-lite (MOBIDB_LITE); mobidb-lite (MOBIDB_LITE); PTHR13119:SF23 (PANTHER); PTHR13119 (PANTHER); IPR000571 (PROSITE_PROFILES); IPR000…	F:GO:0046872	F:metal ion binding	ENSDARG00000078355	54.7	1018	4.1e-138	zc3h4	557823
XM_021588489.1	XP_021444164.1 Transmembrane protein 244-like isoform x1	1166	1.2e-91	88.3	1	C:GO:0016021	C:integral component of membrane			IPR019185 (PFAM); PTHR12952:SF1 (PANTHER); IPR019185 (PANTHER)	no GO terms	no GO terms	ENSDARG00000043847	46	161	2.1e-31	tmem244	556137
XM_021619521.1	XP_014050633.1 Zinc finger and scan domain-containing protein 2-like isoform x2	1936	7.7e-290	85.33	1	F:GO:0003676	F:nucleic acid binding			IPR013087 (SMART); G3DSA:2.20.25.10 (GENE3D); G3DSA:3.30.160.60 (GENE3D); G3DSA:3.30.160.60 (GENE3D); G3DSA:3.30.160.60 (GENE3D); G3DSA:2.20.28.10 (GENE3D); PF00096 (PFAM); G3DSA:3.30.160.60 (GENE3D); mobidb-lite (MOBIDB_LITE); mobidb-lite (MOBIDB_LITE); mobidb-lite (MOBIDB_LITE); PTHR24403 (PANTHER); PTHR24403:SF35 (PANTHER); IPR013087 (PROSITE_PROFILES); IPR036236 (SUPERFAMILY); IPR036236 (SUPE…	F:GO:0003676	F:nucleic acid binding
XM_021565751.1	XP_021421421.1 Solute carrier family 41 member 1-like isoform x1	2675	3.6e-245	97.68	4	C:GO:0005886; F:GO:0008324; C:GO:0016021; P:GO:0098655	C:plasma membrane; F:cation transmembrane transporter activity; C:integral component of membrane; P:cation transmembrane transport			IPR036739 (G3DSA:1.10.357.GENE3D); IPR006667 (PFAM); mobidb-lite (MOBIDB_LITE); PTHR16228:SF22 (PANTHER); PTHR16228 (PANTHER); IPR036739 (SUPERFAMILY); IPR036739 (SUPERFAMILY)	P:GO:0006812; F:GO:0008324	P:cation transport; F:cation transmembrane transporter activity	ENSDARG00000061272	85.4	452	1.4e-211	BX294434.1	564564
XM_021603664.1	XP_021459339.1 Excitatory amino acid transporter 1-like	2213	0	95.11	3	F:GO:0015293; C:GO:0016021; P:GO:0055085	F:symporter activity; C:integral component of membrane; P:transmembrane transport			IPR001991 (PRINTS); IPR001991 (PFAM); IPR036458 (G3DSA:1.10.3860.GENE3D); PTHR11958:SF24 (PANTHER); PTHR11958 (PANTHER); IPR036458 (SUPERFAMILY)	F:GO:0015293; C:GO:0016021	F:symporter activity; C:integral component of membrane	ENSDARG00000010096	83.2	561	3.6e-258	slc1a6	559270
XM_021578253.1	XP_021433928.1 Mitotic spindle assembly checkpoint protein mad2a-like	1326	1.9e-106	97.17	1	P:GO:0007094	P:mitotic spindle assembly checkpoint			IPR003511 (PFAM); IPR036570 (G3DSA:3.30.900.GENE3D); PTHR11842 (PANTHER); IPR027097 (PTHR11842:PANTHER); IPR003511 (PROSITE_PROFILES); IPR036570 (SUPERFAMILY)	P:GO:0007094	P:mitotic spindle assembly checkpoint	ENSDARG00000004713	89.6	201	7e-100	mad2l1	550434
XR_002474665.1	XP_014012187.1 Circularly permutated ras protein 1-like	682	1.1e-38	64.17	4	P:GO:0006886; P:GO:0006888; F:GO:0008270; C:GO:0030127	P:intracellular protein transport; P:endoplasmic reticulum to Golgi vesicle-mediated transport; F:zinc ion binding; C:COPII vesicle coat			mobidb-lite (MOBIDB_LITE)	no GO terms	no GO terms	ENSDARG00000089821	47.1	70	6.3e-12	si:dkey-9k7.3	100148293
XM_021590014.1	XP_021445689.1 Uncharacterized oxidoreductase zk1290.5-like isoform x1	1114	1.7e-177	90.62	2	F:GO:0016491; P:GO:0055114	F:oxidoreductase activity; P:oxidation-reduction process			IPR020471 (PRINTS); IPR020471 (PIRSF); IPR023210 (PFAM); IPR036812 (G3DSA:3.20.20.GENE3D); PTHR11732:SF281 (PANTHER); IPR020471 (PANTHER); IPR023210 (CDD); IPR036812 (SUPERFAMILY)	F:GO:0016491; P:GO:0055114	F:oxidoreductase activity; P:oxidation-reduction process	ENSDARG00000004167	77.1	275	2.8e-134	zgc:110366	550476
XM_021603347.1	XP_021459022.1 Adenine dna glycosylase	2036	8.6e-300	84.12	4	F:GO:0003677; P:GO:0006284; F:GO:0016787; F:GO:0051539	F:DNA binding; P:base-excision repair; F:hydrolase activity; F:4 iron, 4 sulfur cluster binding			IPR003265 (SMART); IPR003651 (SMART); G3DSA:1.10.340.30 (GENE3D); IPR003265 (PFAM); IPR023170 (G3DSA:1.10.1670.GENE3D); IPR029119 (PFAM); IPR000445 (PFAM); G3DSA:3.90.79.10 (GENE3D); mobidb-lite (MOBIDB_LITE); mobidb-lite (MOBIDB_LITE); PTHR42944:SF2 (PANTHER); PTHR42944 (PANTHER); IPR003265 (CDD); IPR029119 (CDD); IPR015797 (SUPERFAMILY); IPR011257 (SUPERFAMILY)	F:GO:0003677; F:GO:0003824; P:GO:0006281; P:GO:0006284; F:GO:0016787; F:GO:0051539	F:DNA binding; F:catalytic activity; P:DNA repair; P:base-excision repair; F:hydrolase activity; F:4 iron, 4 sulfur cluster binding	ENSDARG00000074889	63.3	521	7.5e-186	CT025742.1	558403
XM_021619967.1	XP_021475642.1 Dna polymerase delta subunit 2	1937	2.8e-231	79.78	5	F:GO:0003677; F:GO:0003887; P:GO:0006260; C:GO:0042575; P:GO:0071897	F:DNA binding; F:DNA-directed DNA polymerase activity; P:DNA replication; C:DNA polymerase complex; P:DNA biosynthetic process	EC:2.7.7.7	DNA-directed DNA polymerase	IPR007185 (PFAM); IPR024826 (PANTHER)	F:GO:0003677; F:GO:0003887; P:GO:0006260	F:DNA binding; F:DNA-directed DNA polymerase activity; P:DNA replication	ENSDARG00000095046	67.3	474	1.5e-172	pold2	796456
XM_021620637.1	XP_014013054.1 Cadherin-20-like isoform x1	5525	0	94.05	4	F:GO:0005509; C:GO:0005886; P:GO:0007156; C:GO:0016021	F:calcium ion binding; C:plasma membrane; P:homophilic cell adhesion via plasma membrane adhesion molecules; C:integral component of membrane			IPR002126 (PRINTS); IPR002126 (SMART); IPR000233 (PFAM); G3DSA:2.60.40.60 (GENE3D); G3DSA:2.60.350.10 (GENE3D); G3DSA:2.60.40.60 (GENE3D); IPR027397 (G3DSA:4.10.900.GENE3D); IPR002126 (PFAM); PTHR24027:SF84 (PANTHER); PTHR24027 (PANTHER); PS50268 (PROSITE_PROFILES); cd11304 (CDD); cd11304 (CDD); cd11304 (CDD); cd11304 (CDD); cd11304 (CDD); IPR015919 (SUPERFAMILY); IPR015919 (SUPERFAMILY); IPR0159…	F:GO:0005509; P:GO:0007156; C:GO:0016020	F:calcium ion binding; P:homophilic cell adhesion via plasma membrane adhesion molecules; C:membrane	ENSDARG00000023542	57	752	5.1e-245	cdh7a	567704
XM_021605825.1	XP_021461500.1 Rims-binding protein 2-like isoform x7	6767	0	92.36						IPR001452 (PRINTS); IPR001452 (SMART); IPR003961 (SMART); G3DSA:2.30.30.40 (GENE3D); IPR001452 (PFAM); G3DSA:2.30.30.40 (GENE3D); IPR001452 (PFAM); IPR013783 (G3DSA:2.60.40.GENE3D); IPR013783 (G3DSA:2.60.40.GENE3D); mobidb-lite (MOBIDB_LITE); mobidb-lite (MOBIDB_LITE); mobidb-lite (MOBIDB_LITE); mobidb-lite (MOBIDB_LITE); mobidb-lite (MOBIDB_LITE); mobidb-lite (MOBIDB_LITE); mobidb-lite (MOBIDB_L…	F:GO:0005515	F:protein binding	ENSDARG00000001154	60.3	1286	0	rimbp2	563166
XR_002469828.1	XP_014050633.1 Zinc finger and scan domain-containing protein 2-like isoform x2	2219	2.4e-194	80.99	1	F:GO:0003676	F:nucleic acid binding			mobidb-lite (MOBIDB_LITE); mobidb-lite (MOBIDB_LITE); mobidb-lite (MOBIDB_LITE)	no GO terms	no GO terms	ENSDARG00000075639	56.4	94	1.9e-17	si:ch211-89o9.6	559243
XM_021617338.1	XP_021473011.1 Udp-glucuronosyltransferase 2a1-like isoform x1	2158	1.9e-249	88.02	3	P:GO:0008152; F:GO:0015020; C:GO:0016021	P:metabolic process; F:glucuronosyltransferase activity; C:integral component of membrane	EC:2.4.1.17	Glucuronosyltransferase	G3DSA:3.40.50.2000 (GENE3D); IPR002213 (PFAM); G3DSA:3.40.50.2000 (GENE3D); PTHR11926:SF507 (PANTHER); IPR002213 (PANTHER); cd03784 (CDD); SSF53756 (SUPERFAMILY)	P:GO:0008152; F:GO:0016758	P:metabolic process; F:transferase activity, transferring hexosyl groups	ENSDARG00000002394	60.4	432	1.4e-158	ugt5d1	100415794
XM_021564253.1	XP_021419928.1 Serine/threonine-protein kinase wnk1-like	1239	3.1e-236	73.28	2	F:GO:0016301; P:GO:0016310	F:kinase activity; P:phosphorylation			mobidb-lite (MOBIDB_LITE); mobidb-lite (MOBIDB_LITE); mobidb-lite (MOBIDB_LITE)	no GO terms	no GO terms	ENSDARG00000039392	59.9	404	3.5e-101	wnk1b	561159
XM_021557736.1	XP_021413411.1 Receptor activity-modifying protein 1-like isoform x2	2838	2.6e-100	84.19	5	C:GO:0005622; P:GO:0006886; P:GO:0008277; F:GO:0008565; C:GO:0016021	C:intracellular; P:intracellular protein transport; P:regulation of G protein-coupled receptor signaling pathway; F:obsolete protein transporter activity; C:integral component of membrane			IPR006985 (PFAM); IPR006985 (PANTHER); PTHR14076:SF16 (PANTHER)	P:GO:0006886; P:GO:0008277; F:GO:0008565; C:GO:0016021	P:intracellular protein transport; P:regulation of G protein-coupled receptor signaling pathway; F:obsolete protein transporter activity; C:integral component of membrane	ENSDARG00000037895	56.2	169	2.7e-48	ramp2	566313
XM_021585815.1	XP_021441490.1 Cugbp elav-like family member 1 isoform x13	7568	3.4e-248	91.27	1	F:GO:0003723	F:RNA binding			IPR002343 (PRINTS); IPR000504 (SMART); G3DSA:3.30.70.330 (GENE3D); G3DSA:3.30.70.330 (GENE3D); IPR000504 (PFAM); G3DSA:3.30.70.330 (GENE3D); mobidb-lite (MOBIDB_LITE); PTHR44209 (PANTHER); PTHR44209:SF1 (PANTHER); IPR000504 (PROSITE_PROFILES); IPR000504 (PROSITE_PROFILES); IPR000504 (PROSITE_PROFILES); IPR034199 (CDD); IPR034198 (CDD); IPR034196 (CDD); IPR035979 (SUPERFAMILY); IPR035979 (SUPERFAM…	F:GO:0003676; F:GO:0003723	F:nucleic acid binding; F:RNA binding	ENSDARG00000005315	85.5	546	1.3e-203	celf1	58137
XR_002470033.1	XP_013766367.1 Voltage-dependent calcium channel subunit alpha-2/delta-1-like	602	2.7e-07	78.95						no IPS match	no IPS match	no IPS match	ENSDARG00000014804	89.3	28	4.9e-08	cacna2d1a	561434
XM_021614492.1	XP_021470167.1 Cdk5 and abl1 enzyme substrate 2-like	1536	1.3e-226	66.26	1	P:GO:0051726	P:regulation of cell cycle			IPR012388 (PIRSF); mobidb-lite (MOBIDB_LITE); mobidb-lite (MOBIDB_LITE); PTHR22896:SF4 (PANTHER); IPR012388 (PANTHER)	P:GO:0051726	P:regulation of cell cycle	ENSDARG00000017154	53.6	470	2.1e-111	cables2b	564291
XM_021579600.1	XP_021435275.1 Leishmanolysin-like peptidase	3008	0	93.94	4	F:GO:0004222; P:GO:0006508; P:GO:0007155; C:GO:0016021	F:metalloendopeptidase activity; P:proteolysis; P:cell adhesion; C:integral component of membrane	EC:3.4.24	Acting on peptide bonds (peptidases)	IPR001577 (PFAM); G3DSA:2.10.55.10 (GENE3D); G3DSA:3.10.170.20 (GENE3D); G3DSA:2.30.34.10 (GENE3D); G3DSA:3.90.132.10 (GENE3D); IPR001577 (PANTHER); PTHR10942:SF36 (PANTHER); SSF55486 (SUPERFAMILY)	F:GO:0004222; P:GO:0006508; P:GO:0007155; C:GO:0016020	F:metalloendopeptidase activity; P:proteolysis; P:cell adhesion; C:membrane	ENSDARG00000061265	77	661	0	lmln	560606
XM_021608086.1	XP_021463761.1 Ras-specific guanine nucleotide-releasing factor 2	5729	0	91.63	6	F:GO:0005089; F:GO:0005516; C:GO:0005789; C:GO:0005886; P:GO:0035023; P:GO:0043087	F:Rho guanyl-nucleotide exchange factor activity; F:calmodulin binding; C:endoplasmic reticulum membrane; C:plasma membrane; P:regulation of Rho protein signal transduction; P:regulation of GTPase activity			IPR000651 (SMART); IPR001895 (SMART); IPR000219 (SMART); IPR001849 (SMART); IPR001849 (PFAM); IPR000651 (PFAM); IPR011993 (G3DSA:2.30.29.GENE3D); IPR001895 (PFAM); IPR035899 (G3DSA:1.20.900.GENE3D); IPR000219 (PFAM); IPR011993 (G3DSA:2.30.29.GENE3D); IPR036964 (G3DSA:1.10.840.GENE3D); mobidb-lite (MOBIDB_LITE); mobidb-lite (MOBIDB_LITE); IPR030744 (PTHR23113:PANTHER); PTHR23113 (PANTHER); IPR0002…	F:GO:0005085; F:GO:0005089; F:GO:0005515; P:GO:0007264; P:GO:0035023; P:GO:0046578	F:guanyl-nucleotide exchange factor activity; F:Rho guanyl-nucleotide exchange factor activity; F:protein binding; P:small GTPase mediated signal transduction; P:regulation of Rho protein signal transduction; P:regulation of Ras protein signal transduction	ENSDARG00000002816	88.8	1246	0	rasgrf2b	553520
XM_021559724.1	XP_020328923.1 Neurocalcin-delta a	839	2.7e-106	98.67	1	F:GO:0005509	F:calcium ion binding			PR00450 (PRINTS); IPR002048 (SMART); IPR002048 (PFAM); G3DSA:1.10.238.10 (GENE3D); G3DSA:1.10.238.110 (GENE3D); IPR002048 (PFAM); PTHR23055 (PANTHER); PTHR23055:SF64 (PANTHER); IPR002048 (PROSITE_PROFILES); IPR002048 (CDD); IPR002048 (CDD); IPR011992 (SUPERFAMILY)	F:GO:0005509	F:calcium ion binding	ENSDARG00000070688	95.3	192	6e-105	ncalda	556178
XM_021597744.1	XP_021453419.1 Motile sperm domain-containing protein 2-like isoform x3	1817	2.7e-276	93.26	1	C:GO:0016021	C:integral component of membrane			IPR001251 (SMART); IPR013783 (G3DSA:2.60.40.GENE3D); IPR036865 (G3DSA:3.40.525.GENE3D); IPR001251 (PFAM); IPR000535 (PFAM); mobidb-lite (MOBIDB_LITE); PTHR10174 (PANTHER); PTHR10174:SF204 (PANTHER); IPR000535 (PROSITE_PROFILES); IPR001251 (PROSITE_PROFILES); IPR001251 (CDD); IPR036273 (SUPERFAMILY); IPR008962 (SUPERFAMILY); IPR036865 (SUPERFAMILY)	no GO terms	no GO terms	ENSDARG00000026024	73.8	446	2.7e-195	mospd2	492327
XM_021569901.1	XP_020349104.1 Glycerate kinase isoform x1	3398	0	92.25	2	F:GO:0016301; P:GO:0016310	F:kinase activity; P:phosphorylation			IPR007835 (PFAM); IPR037035 (G3DSA:3.40.1480.GENE3D); IPR025286 (PFAM); G3DSA:3.40.50.10180 (GENE3D); PTHR12227 (PANTHER); SSF82544 (SUPERFAMILY)	no GO terms	no GO terms	ENSDARG00000060120	70.5	526	9.3e-205	glyctk	570678
XM_021556317.1	XP_021411992.1 Atp-binding cassette sub-family a member 3-like	4842	0	55.47						PF12698 (PFAM); G3DSA:3.40.50.300 (GENE3D); IPR003959 (PFAM); IPR026082 (PANTHER); IPR026969 (PTHR19229:PANTHER); IPR003439 (PROSITE_PROFILES); IPR027417 (SUPERFAMILY); IPR027417 (SUPERFAMILY)	F:GO:0005215; F:GO:0005524; P:GO:0006810; C:GO:0016021; F:GO:0016887	F:transporter activity; F:ATP binding; P:transport; C:integral component of membrane; F:ATPase activity	ENSDARG00000100524	46.7	1939	0	abca3b	564344
NM_001124228.1	NP_001117700.1 Heat shock protein 70a	2804	0	97.43	5	F:GO:0005524; C:GO:0005634; C:GO:0005737; C:GO:0016020; P:GO:0034605	F:ATP binding; C:nucleus; C:cytoplasm; C:membrane; P:cellular response to heat			IPR013126 (PRINTS); G3DSA:3.30.420.40 (GENE3D); IPR029048 (G3DSA:1.20.1270.GENE3D); IPR013126 (PFAM); G3DSA:3.30.420.40 (GENE3D); G3DSA:3.90.640.10 (GENE3D); IPR029047 (G3DSA:2.60.34.GENE3D); mobidb-lite (MOBIDB_LITE); PTHR19375 (PANTHER); PTHR19375:SF210 (PANTHER); cd10233 (CDD); IPR029048 (SUPERFAMILY); SSF53067 (SUPERFAMILY); SSF53067 (SUPERFAMILY); IPR029047 (SUPERFAMILY)	no GO terms	no GO terms	ENSDARG00000056210	87.1	641	0	si:ch211-199o1.2	798846
NM_001165167.1	XP_021472865.1 Heparin-binding egf-like growth factor isoform x1	1577	2.1e-112	73.03	1	C:GO:0016021	C:integral component of membrane			G3DSA:2.10.25.10 (GENE3D); IPR015497 (PANTHER); PTHR10740:SF4 (PANTHER); IPR000742 (PROSITE_PROFILES); SSF57196 (SUPERFAMILY)	no GO terms	no GO terms	ENSDARG00000075121	57.8	154	1.5e-40	hbegfa	797938
XM_021575963.1	XP_021431638.1 Proline-rich protein 35-like	2829	0	74.39						PF15269 (PFAM); mobidb-lite (MOBIDB_LITE); mobidb-lite (MOBIDB_LITE); mobidb-lite (MOBIDB_LITE); mobidb-lite (MOBIDB_LITE); mobidb-lite (MOBIDB_LITE); mobidb-lite (MOBIDB_LITE); PTHR14678 (PANTHER); PTHR14678:SF2 (PANTHER)	no GO terms	no GO terms	ENSDARG00000087663	45.4	713	2.7e-109	si:ch211-248l17.3	101883138
XM_021583115.1	XP_014004192.1 Cortexin-1-like	1434	8.3e-47	85.08	1	C:GO:0016021	C:integral component of membrane			IPR020066 (PFAM); PTHR16736:SF3 (PANTHER); IPR020066 (PANTHER); IPR020066 (PRODOM)	C:GO:0031224	C:intrinsic component of membrane	ENSDARG00000098284	87.6	89	9.1e-37	ctxn1
XM_021596777.1	XP_021452452.1 Phospholemman isoform x1	1301	1e-51	97.21	4	F:GO:0005216; C:GO:0005623; C:GO:0016021; P:GO:0034220	F:ion channel activity; C:cell; C:integral component of membrane; P:ion transmembrane transport			G3DSA:1.20.5.780 (GENE3D); IPR000272 (PFAM); mobidb-lite (MOBIDB_LITE); PTHR14132 (PANTHER); IPR000272 (PRODOM)	F:GO:0005216; P:GO:0006811; C:GO:0016020	F:ion channel activity; P:ion transport; C:membrane	ENSDARG00000099014	81.6	76	4.1e-28	fxyd1	503884
XM_021565406.1	XP_021421081.1 Glycylpeptide n-tetradecanoyltransferase 1-like	1394	7.9e-236	86.75	4	F:GO:0004379; C:GO:0005737; P:GO:0018008; P:GO:0042967	F:glycylpeptide N-tetradecanoyltransferase activity; C:cytoplasm; P:N-terminal peptidyl-glycine N-myristoylation; P:obsolete acyl-carrier-protein biosynthetic process	EC:2.3.1.97	Glycylpeptide N-tetradecanoyltransferase	IPR022677 (PFAM); G3DSA:3.40.630.30 (GENE3D); IPR022676 (PFAM); IPR000903 (PIRSF); G3DSA:3.40.630.30 (GENE3D); mobidb-lite (MOBIDB_LITE); PTHR11377:SF7 (PANTHER); IPR000903 (PANTHER); IPR016181 (SUPERFAMILY); IPR016181 (SUPERFAMILY)	F:GO:0004379; P:GO:0006499	F:glycylpeptide N-tetradecanoyltransferase activity; P:N-terminal protein myristoylation	ENSDARG00000052966	68.5	397	5.5e-164	nmt1a	323956
XM_021609419.1	XP_021465093.1 Vip peptides-like	1253	7.4e-84	84.52	3	F:GO:0005179; C:GO:0005576; P:GO:0010469	F:hormone activity; C:extracellular region; P:regulation of signaling receptor activity			IPR000532 (SMART); IPR000532 (PFAM); PTHR11213 (PANTHER); PTHR11213:SF6 (PANTHER)	F:GO:0005179; C:GO:0005576	F:hormone activity; C:extracellular region	ENSDARG00000069481	46.3	136	1e-20	ghrh	791105
XM_021577150.1	XP_021432825.1 Fyve, rhogef and ph domain-containing protein 6-like	6315	0	76.12	4	F:GO:0005089; P:GO:0035023; P:GO:0043087; F:GO:0046872	F:Rho guanyl-nucleotide exchange factor activity; P:regulation of Rho protein signal transduction; P:regulation of GTPase activity; F:metal ion binding			IPR000219 (SMART); IPR000306 (SMART); IPR001849 (SMART); IPR000219 (PFAM); IPR011993 (G3DSA:2.30.29.GENE3D); IPR000306 (PFAM); IPR001849 (PFAM); IPR011993 (G3DSA:2.30.29.GENE3D); IPR035899 (G3DSA:1.20.900.GENE3D); IPR013083 (G3DSA:3.30.40.GENE3D); mobidb-lite (MOBIDB_LITE); mobidb-lite (MOBIDB_LITE); mobidb-lite (MOBIDB_LITE); mobidb-lite (MOBIDB_LITE); mobidb-lite (MOBIDB_LITE); mobidb-lite (MOB…	F:GO:0005089; P:GO:0035023; F:GO:0046872	F:Rho guanyl-nucleotide exchange factor activity; P:regulation of Rho protein signal transduction; F:metal ion binding	ENSDARG00000045528	58.3	1084	8e-303	fgd6	556459
XR_002469103.1	NP_001268259.1 Egl nine 1-like protein	4479	1.1e-217	85.56	4	F:GO:0005506; F:GO:0016705; F:GO:0031418; P:GO:0055114	F:iron ion binding; F:oxidoreductase activity, acting on paired donors, with incorporation or reduction of molecular oxygen; F:L-ascorbic acid binding; P:oxidation-reduction process			IPR006620 (SMART); IPR002893 (PFAM); IPR005123 (PFAM); G3DSA:2.60.120.620 (GENE3D); mobidb-lite (MOBIDB_LITE); PTHR12907:SF4 (PANTHER); PTHR12907 (PANTHER); IPR005123 (PROSITE_PROFILES); IPR002893 (PROSITE_PROFILES); SSF144232 (SUPERFAMILY)	F:GO:0005506; F:GO:0016491; F:GO:0016705; F:GO:0031418; P:GO:0055114	F:iron ion binding; F:oxidoreductase activity; F:oxidoreductase activity, acting on paired donors, with incorporation or reduction of molecular oxygen; F:L-ascorbic acid binding; P:oxidation-reduction process	ENSDARG00000004632	76.3	376	1.1e-152	egln1b	436868
XM_021556650.1	XP_021412325.1 Beta-1,3-galactosyltransferase 2-like	2555	5.3e-230	77.6	4	C:GO:0000139; P:GO:0006486; F:GO:0008378; C:GO:0016021	C:Golgi membrane; P:protein glycosylation; F:galactosyltransferase activity; C:integral component of membrane			IPR002659 (PFAM); IPR002659 (PANTHER); PTHR11214:SF78 (PANTHER)	P:GO:0006486; F:GO:0008378; C:GO:0016020	P:protein glycosylation; F:galactosyltransferase activity; C:membrane	ENSDARG00000109569	57.9	297	4.6e-100	BX649337.2
XM_021565374.1	XP_021421049.1 Microtubule-associated protein tau-like isoform x14	4443	9.2e-137	88.68	4	C:GO:0005737; C:GO:0005874; F:GO:0015631; C:GO:0045298	C:cytoplasm; C:microtubule; F:tubulin binding; C:tubulin complex			IPR001084 (PFAM); mobidb-lite (MOBIDB_LITE); PTHR11501 (PANTHER); IPR001084 (PROSITE_PROFILES)	F:GO:0015631	F:tubulin binding	ENSDARG00000089314	68.9	457	2.1e-47	mapta	100000342
XM_021607399.1	XP_021463074.1 Protogenin a-like	7633	0	89.64	2	P:GO:0007275; C:GO:0016021	P:multicellular organism development; C:integral component of membrane			IPR003599 (SMART); IPR003598 (SMART); IPR003961 (SMART); IPR013783 (G3DSA:2.60.40.GENE3D); IPR013783 (G3DSA:2.60.40.GENE3D); IPR013783 (G3DSA:2.60.40.GENE3D); IPR003961 (PFAM); PF13927 (PFAM); IPR013783 (G3DSA:2.60.40.GENE3D); IPR013098 (PFAM); IPR013783 (G3DSA:2.60.40.GENE3D); IPR013783 (G3DSA:2.60.40.GENE3D); IPR013783 (G3DSA:2.60.40.GENE3D); mobidb-lite (MOBIDB_LITE); PTHR44228 (PANTHER); IPR0…	F:GO:0005515; P:GO:0007275	F:protein binding; P:multicellular organism development	ENSDARG00000040442	60.1	960	0	prtgb	572241
XM_021580635.1	XP_021436303.1 Ankyrin-3-like isoform x11	16159	0	99.42						IPR002110 (PRINTS); IPR000488 (SMART); IPR000906 (SMART); IPR002110 (SMART); IPR000488 (PFAM); IPR020683 (PFAM); IPR036770 (G3DSA:1.25.40.GENE3D); IPR036770 (G3DSA:1.25.40.GENE3D); G3DSA:1.10.533.10 (GENE3D); IPR002110 (PFAM); IPR036770 (G3DSA:1.25.40.GENE3D); IPR036770 (G3DSA:1.25.40.GENE3D); IPR000906 (PFAM); IPR036770 (G3DSA:1.25.40.GENE3D); IPR036770 (G3DSA:1.25.40.GENE3D); IPR036770 (G3DSA:1…	F:GO:0005515; P:GO:0007165	F:protein binding; P:signal transduction	ENSDARG00000061736	61.5	3775	0	ank3a	103909035
XR_002471370.1	XP_006804245.1 Predicted: uncharacterized protein loc102794379, partial	852	6.1e-05	70.43						no IPS match	no IPS match	no IPS match
XM_021606674.1	XP_021462349.1 Regulator of g-protein signaling 3-like isoform x2	3268	0	79.93						IPR016137 (PRINTS); IPR001478 (SMART); IPR016137 (SMART); G3DSA:1.10.167.10 (GENE3D); IPR024066 (G3DSA:1.10.196.GENE3D); IPR016137 (PFAM); IPR001478 (PFAM); IPR011993 (G3DSA:2.30.29.GENE3D); IPR024066 (G3DSA:1.10.196.GENE3D); G3DSA:2.30.42.10 (GENE3D); mobidb-lite (MOBIDB_LITE); mobidb-lite (MOBIDB_LITE); mobidb-lite (MOBIDB_LITE); PTHR10845 (PANTHER); PTHR10845:SF4 (PANTHER); IPR001478 (PROSITE_…	F:GO:0005515	F:protein binding	ENSDARG00000035132	58.8	882	1.3e-259	rgs3b
XM_021606822.1	XP_021462494.1 Large xylosyl- and glucuronyltransferase 2-like	3157	0	99.69	1	F:GO:0016757	F:transferase activity, transferring glycosyl groups			IPR002495 (PFAM); IPR029044 (G3DSA:3.90.550.GENE3D); PF13896 (PFAM); PTHR12270:SF23 (PANTHER); PTHR12270 (PANTHER); cd06431 (CDD); IPR029044 (SUPERFAMILY)	F:GO:0016757	F:transferase activity, transferring glycosyl groups	ENSDARG00000017058	92	751	0	large2	446214
XM_021594974.1	XP_014065080.1 Preli domain-containing protein 1, mitochondrial-like	615	1.7e-81	93.92	1	C:GO:0005758	C:mitochondrial intermembrane space			IPR006797 (PFAM); PTHR11158 (PANTHER); PTHR11158:SF24 (PANTHER); IPR006797 (PROSITE_PROFILES)	no GO terms	no GO terms	ENSDARG00000044169	62.9	124	2.6e-41	prelid1b	553707
XM_021608198.1	XP_021463873.1 Vacuolar protein sorting-associated protein 13c-like	2962	0	87.36						IPR031642 (PFAM); IPR026854 (PFAM); IPR031646 (PFAM); mobidb-lite (MOBIDB_LITE); IPR026847 (PANTHER); PTHR16166:SF22 (PANTHER)	no GO terms	no GO terms	ENSDARG00000074465	72.9	935	0	vps13c	798746
XM_021586113.1	XP_021441788.1 Cugbp elav-like family member 4 isoform x17	1732	4e-229	86.71	1	F:GO:0003723	F:RNA binding			IPR000504 (SMART); G3DSA:3.30.70.330 (GENE3D); G3DSA:3.30.70.330 (GENE3D); IPR000504 (PFAM); G3DSA:3.30.70.330 (GENE3D); mobidb-lite (MOBIDB_LITE); PTHR43934:SF5 (PANTHER); PTHR43934:SF5 (PANTHER); PTHR43934 (PANTHER); IPR000504 (PROSITE_PROFILES); IPR034648 (CDD); IPR035979 (SUPERFAMILY); IPR035979 (SUPERFAMILY)	F:GO:0003676; F:GO:0003723	F:nucleic acid binding; F:RNA binding	ENSDARG00000070045	57.2	507	2.6e-134	celf4	436835
XM_021556223.1	XP_021411898.1 Rho gtpase-activating protein 23-like	9148	0	87.88	3	F:GO:0005096; P:GO:0007165; P:GO:0043547	F:GTPase activator activity; P:signal transduction; P:positive regulation of GTPase activity			IPR001478 (SMART); IPR001849 (SMART); PF15410 (PFAM); IPR008936 (G3DSA:1.10.555.GENE3D); G3DSA:2.30.42.10 (GENE3D); IPR011993 (G3DSA:2.30.29.GENE3D); IPR008936 (G3DSA:1.10.555.GENE3D); IPR000198 (PFAM); IPR001478 (PFAM); mobidb-lite (MOBIDB_LITE); mobidb-lite (MOBIDB_LITE); mobidb-lite (MOBIDB_LITE); mobidb-lite (MOBIDB_LITE); mobidb-lite (MOBIDB_LITE); mobidb-lite (MOBIDB_LITE); mobidb-lite (MOB…	F:GO:0005515; P:GO:0007165	F:protein binding; P:signal transduction	ENSDARG00000052950	57.4	1731	0	arhgap23a	100006233
XR_002469468.1	XP_014005927.1 Predicted: uncharacterized protein loc106574523 isoform x1	509	7.8e-08	91.43						no IPS match	no IPS match	no IPS match
XM_021615365.1	XP_021471040.1 Recombining binding protein suppressor of hairless	1609	1.5e-278	96.62	4	F:GO:0000978; F:GO:0000981; C:GO:0005634; P:GO:0006357	F:RNA polymerase II proximal promoter sequence-specific DNA binding; F:DNA-binding transcription factor activity, RNA polymerase II-specific; C:nucleus; P:regulation of transcription by RNA polymerase II			IPR015351 (SMART); IPR015350 (SMART); IPR013783 (G3DSA:2.60.40.GENE3D); IPR015351 (PFAM); G3DSA:2.80.10.50 (GENE3D); IPR015350 (PFAM); IPR037095 (G3DSA:2.60.40.GENE3D); mobidb-lite (MOBIDB_LITE); PTHR10665:SF3 (PANTHER); PTHR10665 (PANTHER); cd01176 (CDD); IPR036358 (SUPERFAMILY); IPR014756 (SUPERFAMILY); IPR008967 (SUPERFAMILY)	F:GO:0000978; F:GO:0000981; F:GO:0003677; F:GO:0003700; C:GO:0005634; P:GO:0006355	F:RNA polymerase II proximal promoter sequence-specific DNA binding; F:DNA-binding transcription factor activity, RNA polymerase II-specific; F:DNA binding; F:DNA-binding transcription factor activity; C:nucleus; P:regulation of transcription, DNA-templated	ENSDARG00000052091	92.7	490	1.8e-259	rbpjb	563306
XM_021610339.1	XP_021466013.1 Protein polybromo-1-like isoform x1	5418	0	94.73	4	F:GO:0003677; F:GO:0003682; P:GO:0006338; C:GO:0016586	F:DNA binding; F:chromatin binding; P:chromatin remodeling; C:RSC-type complex			IPR001487 (PRINTS); IPR001487 (SMART); IPR001025 (SMART); IPR009071 (SMART); IPR036427 (G3DSA:1.20.920.GENE3D); IPR001025 (PFAM); IPR001487 (PFAM); IPR036427 (G3DSA:1.20.920.GENE3D); IPR036910 (G3DSA:1.10.30.GENE3D); IPR036427 (G3DSA:1.20.920.GENE3D); IPR009071 (PFAM); IPR036427 (G3DSA:1.20.920.GENE3D); mobidb-lite (MOBIDB_LITE); mobidb-lite (MOBIDB_LITE); mobidb-lite (MOBIDB_LITE); mobidb-lite (…	F:GO:0003682; F:GO:0005515	F:chromatin binding; F:protein binding	ENSDARG00000003877	67.2	1602	0	pbrm1	565366
XM_021576369.1	XP_021432044.1 Protein phosphatase 1b	4143	4.9e-233	93.42	5	F:GO:0000287; F:GO:0004722; P:GO:0006470; C:GO:0008287; F:GO:0030145	F:magnesium ion binding; F:protein serine/threonine phosphatase activity; P:protein dephosphorylation; C:protein serine/threonine phosphatase complex; F:manganese ion binding	EC:3.1.3.16; EC:3.1.3.41	Protein-serine/threonine phosphatase; 4-nitrophenylphosphatase	IPR001932 (SMART); IPR012911 (PFAM); IPR036580 (G3DSA:1.10.10.GENE3D); IPR001932 (PFAM); IPR036457 (G3DSA:3.60.40.GENE3D); mobidb-lite (MOBIDB_LITE); PTHR13832:SF244 (PANTHER); IPR015655 (PANTHER); IPR001932 (PROSITE_PROFILES); IPR001932 (CDD); IPR036457 (SUPERFAMILY); IPR036580 (SUPERFAMILY)	F:GO:0000287; F:GO:0003824; F:GO:0004721; F:GO:0004722; P:GO:0006470; F:GO:0030145	F:magnesium ion binding; F:catalytic activity; F:phosphoprotein phosphatase activity; F:protein serine/threonine phosphatase activity; P:protein dephosphorylation; F:manganese ion binding	ENSDARG00000001888	74.8	417	1.1e-183	ppm1ba	30672
XM_021609343.1	XP_021465018.1 Twinfilin-2-like isoform x2	1580	1.3e-199	93.84	3	F:GO:0003779; C:GO:0005622; P:GO:0030837	F:actin binding; C:intracellular; P:negative regulation of actin filament polymerization			IPR002108 (SMART); IPR029006 (G3DSA:3.40.20.GENE3D); IPR002108 (PFAM); mobidb-lite (MOBIDB_LITE); PTHR13759:SF7 (PANTHER); IPR028458 (PANTHER); IPR002108 (PROSITE_PROFILES); cd11284 (CDD); cd11285 (CDD); SSF55753 (SUPERFAMILY); SSF55753 (SUPERFAMILY)	F:GO:0003779; C:GO:0005622; P:GO:0030837	F:actin binding; C:intracellular; P:negative regulation of actin filament polymerization	ENSDARG00000094792	85	339	9.4e-168	twf2a	100310784
XM_021581641.1	XP_020328712.1 Intraflagellar transport protein 20 homolog	1152	1.9e-62	98.41	11	C:GO:0005794; C:GO:0005813; C:GO:0005814; C:GO:0005930; C:GO:0030992; C:GO:0031514; C:GO:0036064; P:GO:0042073; P:GO:0051642; P:GO:0060271; P:GO:0061512	C:Golgi apparatus; C:centrosome; C:centriole; C:axoneme; C:intraciliary transport particle B; C:motile cilium; C:ciliary basal body; P:intraciliary transport; P:centrosome localization; P:cilium assembly; P:protein localization to cilium			IPR028172 (PFAM); IPR028172 (PANTHER)	no GO terms	no GO terms	ENSDARG00000040556	93.2	132	1.6e-60	ift20	414930
XM_021585756.1	XP_021441423.1 Adnp homeobox protein 2-like	3713	0	84.7	2	F:GO:0003677; P:GO:0043249	F:DNA binding; P:erythrocyte maturation			IPR013087 (SMART); G3DSA:3.30.160.60 (GENE3D); G3DSA:1.10.10.60 (GENE3D); mobidb-lite (MOBIDB_LITE); mobidb-lite (MOBIDB_LITE); PTHR15740:SF2 (PANTHER); PTHR15740 (PANTHER); PTHR15740:SF2 (PANTHER); PTHR15740 (PANTHER); PTHR15740:SF2 (PANTHER); IPR001356 (CDD)	F:GO:0003676; F:GO:0003677	F:nucleic acid binding; F:DNA binding	ENSDARG00000060937	46.3	958	1.7e-220	adnp2a	100007394
XM_021561043.1	XP_021416718.1 Free fatty acid receptor 2-like	5005	1.5e-196	89.06	3	F:GO:0004930; P:GO:0007186; C:GO:0016021	F:G protein-coupled receptor activity; P:G protein-coupled receptor signaling pathway; C:integral component of membrane			IPR000276 (PRINTS); G3DSA:1.20.1070.10 (GENE3D); IPR000276 (PFAM); PTHR24231 (PANTHER); PTHR24231:SF8 (PANTHER); IPR017452 (PROSITE_PROFILES); cd15170 (CDD); SSF81321 (SUPERFAMILY)	F:GO:0004930; P:GO:0007186; C:GO:0016021	F:G protein-coupled receptor activity; P:G protein-coupled receptor signaling pathway; C:integral component of membrane	ENSDARG00000063088	56	341	1.6e-96	si:dkey-211g8.6	794045
XM_021581599.1	XP_021437274.1 Extracellular calcium-sensing receptor-like	2640	0	92.84	4	F:GO:0004930; C:GO:0005886; P:GO:0007186; C:GO:0016021	F:G protein-coupled receptor activity; C:plasma membrane; P:G protein-coupled receptor signaling pathway; C:integral component of membrane			IPR004073 (PRINTS); IPR000337 (PRINTS); G3DSA:3.40.50.2300 (GENE3D); IPR001828 (PFAM); IPR011500 (PFAM); G3DSA:2.10.25.10 (GENE3D); IPR017978 (PFAM); PTHR24061:SF455 (PANTHER); PTHR24061 (PANTHER); IPR017978 (PROSITE_PROFILES); cd15283 (CDD); IPR028082 (SUPERFAMILY)	F:GO:0004930; P:GO:0007186; C:GO:0016021	F:G protein-coupled receptor activity; P:G protein-coupled receptor signaling pathway; C:integral component of membrane	ENSDARG00000100451	65.5	841	0	olfcs2	570726
XM_021622483.1	XP_021478158.1 Tyrosine-protein phosphatase non-receptor type 11-like	4815	0	87.68	4	F:GO:0004725; C:GO:0005737; P:GO:0006570; P:GO:0035335	F:protein tyrosine phosphatase activity; C:cytoplasm; P:tyrosine metabolic process; P:peptidyl-tyrosine dephosphorylation	EC:3.1.3.16; EC:3.1.3.48; EC:3.1.3.41	Protein-serine/threonine phosphatase; Protein-tyrosine-phosphatase; 4-nitrophenylphosphatase	IPR000980 (PRINTS); IPR000242 (PRINTS); IPR000980 (SMART); IPR000242 (SMART); IPR003595 (SMART); IPR036860 (G3DSA:3.30.505.GENE3D); IPR000242 (PFAM); IPR012152 (PIRSF); IPR029021 (G3DSA:3.90.190.GENE3D); IPR036860 (G3DSA:3.30.505.GENE3D); IPR000980 (PFAM); PTHR19134:SF299 (PANTHER); PTHR19134 (PANTHER); IPR000242 (PROSITE_PROFILES); IPR000980 (PROSITE_PROFILES); IPR000387 (PROSITE_PROFILES); cd00…	F:GO:0004725; P:GO:0006470; P:GO:0016311; F:GO:0016791	F:protein tyrosine phosphatase activity; P:protein dephosphorylation; P:dephosphorylation; F:phosphatase activity	ENSDARG00000020334	82.1	602	2.5e-280	ptpn11a	333979
XM_021568457.1	XP_021424132.1 E3 ubiquitin-protein ligase rnf182-like	3643	2.8e-139	92.12	2	C:GO:0016021; F:GO:0016874	C:integral component of membrane; F:ligase activity			IPR001841 (SMART); IPR001841 (PFAM); IPR013083 (G3DSA:3.30.40.GENE3D); PTHR13139:SF45 (PANTHER); PTHR13139 (PANTHER); IPR001841 (PROSITE_PROFILES); SSF57850 (SUPERFAMILY)	no GO terms	no GO terms	ENSDARG00000059854	75.8	264	2.1e-106	CABZ01041604.1	797048
XM_021600265.1	XP_021455940.1 Tyrosine-protein kinase frk isoform x1	3236	0	89.06	3	F:GO:0004715; F:GO:0005524; P:GO:0018108	F:non-membrane spanning protein tyrosine kinase activity; F:ATP binding; P:peptidyl-tyrosine phosphorylation	EC:2.7.10; EC:2.7.10.2	Transferring phosphorus-containing groups; Non-specific protein-tyrosine kinase	IPR001452 (PRINTS); IPR001245 (PRINTS); IPR000980 (PRINTS); IPR000980 (SMART); IPR020635 (SMART); IPR001452 (SMART); IPR036860 (G3DSA:3.30.505.GENE3D); PIRSF000615 (PIRSF); G3DSA:2.30.30.40 (GENE3D); IPR001452 (PFAM); IPR000980 (PFAM); G3DSA:3.30.200.20 (GENE3D); IPR001245 (PFAM); G3DSA:1.10.510.10 (GENE3D); G3DSA:2.30.30.40 (GENE3D); PTHR24418:SF378 (PANTHER); PTHR24418 (PANTHER); IPR000719 (PRO…	F:GO:0004672; F:GO:0004713; F:GO:0005515; F:GO:0005524; P:GO:0006468	F:protein kinase activity; F:protein tyrosine kinase activity; F:protein binding; F:ATP binding; P:protein phosphorylation	ENSDARG00000027807	73	515	2e-225	frk	567549
XM_021584131.1	XP_020358158.1 Peptidyl-prolyl cis-trans isomerase d-like	1593	2.4e-212	92.6	4	P:GO:0000413; F:GO:0003755; C:GO:0005623; P:GO:0006457	P:protein peptidyl-prolyl isomerization; F:peptidyl-prolyl cis-trans isomerase activity; C:cell; P:protein folding	EC:5.2.1.8	Peptidylprolyl isomerase	IPR002130 (PRINTS); IPR019734 (SMART); IPR011990 (G3DSA:1.25.40.GENE3D); G3DSA:1.10.150.160 (GENE3D); IPR029000 (G3DSA:2.40.100.GENE3D); IPR002130 (PFAM); IPR024936 (PANTHER); PTHR11071:SF247 (PANTHER); IPR013026 (PROSITE_PROFILES); IPR002130 (PROSITE_PROFILES); IPR013026 (PROSITE_PROFILES); IPR019734 (PROSITE_PROFILES); IPR019734 (PROSITE_PROFILES); IPR019734 (PROSITE_PROFILES); cd01926 (CDD); I…	P:GO:0000413; F:GO:0003755; F:GO:0005515	P:protein peptidyl-prolyl isomerization; F:peptidyl-prolyl cis-trans isomerase activity; F:protein binding	ENSDARG00000038835	81.1	371	9.1e-179	ppid	415155
XM_021591408.1	XP_021447083.1 Matrin-3-like isoform x1	3232	0	84.25	3	F:GO:0003676; C:GO:0005634; F:GO:0008270	F:nucleic acid binding; C:nucleus; F:zinc ion binding			IPR000504 (SMART); IPR003604 (SMART); G3DSA:3.30.70.330 (GENE3D); mobidb-lite (MOBIDB_LITE); mobidb-lite (MOBIDB_LITE); mobidb-lite (MOBIDB_LITE); mobidb-lite (MOBIDB_LITE); mobidb-lite (MOBIDB_LITE); mobidb-lite (MOBIDB_LITE); PTHR15592 (PANTHER); PTHR15592:SF2 (PANTHER); IPR000690 (PROSITE_PROFILES); IPR035979 (SUPERFAMILY); IPR035979 (SUPERFAMILY); IPR036236 (SUPERFAMILY); IPR035979 (SUPERFAMI…	F:GO:0003676; C:GO:0005634; F:GO:0008270	F:nucleic acid binding; C:nucleus; F:zinc ion binding	ENSDARG00000101808	33.6	987	3.6e-113	si:ch211-271b14.1	777712
XR_002468467.1		921								no IPS match	no IPS match	no IPS match
XM_021569089.1	XP_013988085.1 Gastrula zinc finger protein xlcgf58.1-like isoform x1	5660	1.8e-92	100	1	F:GO:0003676	F:nucleic acid binding			IPR013087 (SMART); G3DSA:2.30.30.380 (GENE3D); G3DSA:3.30.160.60 (GENE3D); G3DSA:3.30.160.60 (GENE3D); G3DSA:3.30.160.60 (GENE3D); G3DSA:2.40.155.10 (GENE3D); G3DSA:2.40.155.10 (GENE3D); G3DSA:3.30.160.60 (GENE3D); G3DSA:3.30.160.60 (GENE3D); IPR013083 (G3DSA:3.30.40.GENE3D); PF00096 (PFAM); G3DSA:3.30.160.60 (GENE3D); mobidb-lite (MOBIDB_LITE); mobidb-lite (MOBIDB_LITE); PTHR24377:SF646 (PANTHER…	F:GO:0003676	F:nucleic acid binding	ENSDARG00000070939	80.8	172	2e-71	znf740a	571608
XM_021603066.1	XP_021458741.1 Golgi phosphoprotein 3-like	2628	4.3e-158	96.62	9	C:GO:0000139; C:GO:0005802; C:GO:0005829; P:GO:0006890; P:GO:0007030; C:GO:0031985; P:GO:0043001; P:GO:0048194; F:GO:0070273	C:Golgi membrane; C:trans-Golgi network; C:cytosol; P:retrograde vesicle-mediated transport, Golgi to endoplasmic reticulum; P:Golgi organization; C:Golgi cisterna; P:Golgi to plasma membrane protein transport; P:Golgi vesicle budding; F:phosphatidylinositol-4-phosphate binding			IPR008628 (PFAM); G3DSA:1.10.3630.10 (GENE3D); mobidb-lite (MOBIDB_LITE); PTHR12704:SF3 (PANTHER); IPR008628 (PANTHER)	F:GO:0070273	F:phosphatidylinositol-4-phosphate binding	ENSDARG00000052851	89.8	295	3.2e-144	golph3	450085
XM_021617802.1	XP_021473477.1 Peroxisomal coenzyme a diphosphatase nudt7 isoform x2	801	8.8e-99	92.6	2	C:GO:0016021; F:GO:0016787	C:integral component of membrane; F:hydrolase activity			G3DSA:3.90.79.10 (GENE3D); IPR000086 (PFAM); PTHR12992:SF0 (PANTHER); PTHR12992 (PANTHER); IPR000086 (PROSITE_PROFILES); cd03426 (CDD); IPR015797 (SUPERFAMILY)	F:GO:0016787	F:hydrolase activity	ENSDARG00000070387	61	172	2.9e-56	nudt7	100329471
XM_021584848.1	XP_021440523.1 Jun dimerization protein 2-like	1699	4.3e-87	91.29	6	F:GO:0003677; F:GO:0003700; C:GO:0005634; C:GO:0005667; P:GO:0006357; P:GO:0031063	F:DNA binding; F:DNA-binding transcription factor activity; C:nucleus; C:transcription factor complex; P:regulation of transcription by RNA polymerase II; P:regulation of histone deacetylation			IPR000837 (PRINTS); IPR004827 (SMART); G3DSA:1.20.5.170 (GENE3D); IPR008917 (G3DSA:1.10.880.GENE3D); IPR004827 (PFAM); IPR000837 (PANTHER); IPR029819 (PTHR23351:PANTHER); IPR004827 (PROSITE_PROFILES); cd14722 (CDD); SSF57959 (SUPERFAMILY)	F:GO:0003677; F:GO:0003700; C:GO:0005634; P:GO:0006355; P:GO:0006357; P:GO:0031063	F:DNA binding; F:DNA-binding transcription factor activity; C:nucleus; P:regulation of transcription, DNA-templated; P:regulation of transcription by RNA polymerase II; P:regulation of histone deacetylation	ENSDARG00000040137	79.2	197	4.4e-62	jdp2a	570258
XM_021609754.1	XP_014022066.1 Guanylin-like	739	8.5e-56	76.98	3	C:GO:0005576; F:GO:0030250; P:GO:0031284	C:extracellular region; F:guanylate cyclase activator activity; P:positive regulation of guanylate cyclase activity			IPR000879 (PRINTS); IPR036382 (G3DSA:3.90.1450.GENE3D); IPR000879 (PIRSF); IPR000879 (PFAM); IPR000879 (PANTHER); IPR000879 (PRODOM); PS51257 (PROSITE_PROFILES); IPR036382 (SUPERFAMILY)	C:GO:0005576; F:GO:0030250	C:extracellular region; F:guanylate cyclase activator activity
XM_021569004.1	XP_021424679.1 Nadh-cytochrome b5 reductase 3-like	2024	5.6e-174	93.34	5	F:GO:0004128; P:GO:0006040; P:GO:0006118; C:GO:0016021; P:GO:0055114	F:cytochrome-b5 reductase activity, acting on NAD(P)H; P:amino sugar metabolic process; P:obsolete electron transport; C:integral component of membrane; P:oxidation-reduction process	EC:1.6.2.2	Cytochrome-b5 reductase	IPR001709 (PRINTS); IPR001834 (PRINTS); G3DSA:3.40.50.80 (GENE3D); IPR001433 (PFAM); IPR008333 (PFAM); G3DSA:2.40.30.10 (GENE3D); PTHR19370:SF74 (PANTHER); PTHR19370 (PANTHER); IPR017927 (PROSITE_PROFILES); cd06183 (CDD); SSF52343 (SUPERFAMILY); IPR017938 (SUPERFAMILY)	F:GO:0016491; P:GO:0055114	F:oxidoreductase activity; P:oxidation-reduction process	ENSDARG00000018966	75	304	1.4e-139	cyb5r1	336553
XM_021574396.1	XP_021430071.1 Probable ergosterol biosynthetic protein 28	1184	5e-74	97.22	1	C:GO:0016021	C:integral component of membrane			IPR005352 (PFAM); IPR005352 (PANTHER)	C:GO:0016021	C:integral component of membrane	ENSDARG00000111290	88.2	144	3.7e-68	ERG28	565132
XM_021571620.1	XP_021427295.1 Neuronal acetylcholine receptor subunit alpha-7-like	3708	0	93.3	7	F:GO:0004888; C:GO:0016021; F:GO:0022848; C:GO:0030054; P:GO:0034220; C:GO:0045211; P:GO:0060079	F:transmembrane signaling receptor activity; C:integral component of membrane; F:acetylcholine-gated cation-selective channel activity; C:cell junction; P:ion transmembrane transport; C:postsynaptic membrane; P:excitatory postsynaptic potential			IPR006201 (PRINTS); IPR002394 (PRINTS); IPR036734 (G3DSA:2.70.170.GENE3D); IPR036719 (G3DSA:1.20.58.GENE3D); IPR006202 (PFAM); IPR006201 (TIGRFAM); IPR006029 (PFAM); mobidb-lite (MOBIDB_LITE); mobidb-lite (MOBIDB_LITE); PTHR18945:SF751 (PANTHER); IPR006201 (PANTHER); IPR036719 (SUPERFAMILY); IPR036734 (SUPERFAMILY)	F:GO:0005216; F:GO:0005230; P:GO:0006811; C:GO:0016021; F:GO:0022848; C:GO:0045211	F:ion channel activity; F:extracellular ligand-gated ion channel activity; P:ion transport; C:integral component of membrane; F:acetylcholine-gated cation-selective channel activity; C:postsynaptic membrane	ENSDARG00000037427	73.8	588	1e-228	si:ch211-39a7.1	566141
XM_021568299.1	XP_021423974.1 Gtp-binding protein 2-like	4430	0	97.05	2	F:GO:0003924; F:GO:0005525	F:GTPase activity; F:GTP binding	EC:3.6.1.15	Nucleoside-triphosphate phosphatase	IPR004161 (PFAM); G3DSA:3.40.50.300 (GENE3D); G3DSA:2.40.30.10 (GENE3D); IPR000795 (PFAM); G3DSA:2.40.30.10 (GENE3D); mobidb-lite (MOBIDB_LITE); mobidb-lite (MOBIDB_LITE); PTHR43721:SF10 (PANTHER); PTHR43721 (PANTHER); IPR000795 (PROSITE_PROFILES); cd03708 (CDD); IPR035531 (CDD); cd03694 (CDD); IPR027417 (SUPERFAMILY); IPR009000 (SUPERFAMILY); IPR009001 (SUPERFAMILY)	F:GO:0003924; F:GO:0005525	F:GTPase activity; F:GTP binding	ENSDARG00000071059	92.5	549	1.2e-289	gtpbp2b	570143
XM_021559266.1	XP_021414941.1 Gastrula zinc finger protein xlcgf17.1-like	1382	4.7e-23	90.26	1	F:GO:0003676	F:nucleic acid binding			IPR013087 (SMART); G3DSA:3.30.160.60 (GENE3D); G3DSA:2.20.28.30 (GENE3D); PF00096 (PFAM); G3DSA:2.20.25.10 (GENE3D); G3DSA:2.40.155.10 (GENE3D); G3DSA:2.40.155.10 (GENE3D); G3DSA:3.30.160.60 (GENE3D); G3DSA:3.30.160.60 (GENE3D); G3DSA:2.10.69.10 (GENE3D); G3DSA:3.30.160.60 (GENE3D); G3DSA:3.30.160.60 (GENE3D); G3DSA:3.30.160.60 (GENE3D); G3DSA:3.30.160.60 (GENE3D); G3DSA:3.30.160.60 (GENE3D); mob…	F:GO:0003676	F:nucleic acid binding
XM_021567050.1	XP_021422725.1 Pdz domain-containing protein 4-like	2887	0	62.12	1	F:GO:0016874	F:ligase activity			mobidb-lite (MOBIDB_LITE); mobidb-lite (MOBIDB_LITE); mobidb-lite (MOBIDB_LITE); mobidb-lite (MOBIDB_LITE); PTHR15545 (PANTHER)	no GO terms	no GO terms	ENSDARG00000073869	39	146	5.4e-20	pdzrn3b	100005518
XM_021565652.1	XP_021421319.1 1-phosphatidylinositol 4,5-bisphosphate phosphodiesterase eta-2 isoform x1	3940	0	96.02	7	F:GO:0004435; F:GO:0004871; F:GO:0005509; C:GO:0005622; P:GO:0009395; P:GO:0035556; P:GO:0046339	F:phosphatidylinositol phospholipase C activity; F:obsolete signal transducer activity; F:calcium ion binding; C:intracellular; P:phospholipid catabolic process; P:intracellular signal transduction; P:diacylglycerol metabolic process	EC:3.1.4.3; EC:3.1.4.11	Phospholipase C; Phosphoinositide phospholipase C	IPR001192 (PRINTS); IPR002048 (SMART); IPR000008 (SMART); IPR000909 (SMART); IPR001849 (SMART); IPR001711 (SMART); G3DSA:1.10.238.10 (GENE3D); IPR001849 (PFAM); G3DSA:1.10.238.10 (GENE3D); IPR015359 (PFAM); IPR000008 (PFAM); IPR017946 (G3DSA:3.20.20.GENE3D); IPR035892 (G3DSA:2.60.40.GENE3D); IPR011993 (G3DSA:2.30.29.GENE3D); IPR000909 (PFAM); G3DSA:1.10.238.10 (GENE3D); IPR001711 (PFAM); mobidb-l…	F:GO:0004435; F:GO:0004629; F:GO:0005509; P:GO:0006629; P:GO:0007165; F:GO:0008081; P:GO:0035556	F:phosphatidylinositol phospholipase C activity; F:phospholipase C activity; F:calcium ion binding; P:lipid metabolic process; P:signal transduction; F:phosphoric diester hydrolase activity; P:intracellular signal transduction	ENSDARG00000059960	77.6	1031	0	plch2a	100334231
XM_021564233.1	XP_021419908.1 Ef-hand calcium-binding domain-containing protein 4b-like	1523	3.9e-103	85.23	3	F:GO:0003924; F:GO:0005509; F:GO:0005525	F:GTPase activity; F:calcium ion binding; F:GTP binding	EC:3.6.1.15	Nucleoside-triphosphate phosphatase	IPR002048 (PFAM); G3DSA:1.10.238.10 (GENE3D); G3DSA:1.10.238.10 (GENE3D); mobidb-lite (MOBIDB_LITE); PTHR22621:SF12 (PANTHER); PTHR22621 (PANTHER); IPR002048 (PROSITE_PROFILES); IPR011992 (SUPERFAMILY)	F:GO:0005509	F:calcium ion binding	ENSDARG00000045758	52.9	187	4.1e-43	cracr2ab	564347
XM_021559107.1	XP_021414782.1 Zinc finger protein 239-like	1401	1.5e-40	84.9	1	F:GO:0003676	F:nucleic acid binding			IPR013087 (SMART); G3DSA:3.30.160.60 (GENE3D); G3DSA:2.40.155.10 (GENE3D); G3DSA:2.20.28.10 (GENE3D); G3DSA:3.30.160.60 (GENE3D); G3DSA:3.30.160.60 (GENE3D); G3DSA:3.30.160.60 (GENE3D); IPR013083 (G3DSA:3.30.40.GENE3D); G3DSA:3.30.160.60 (GENE3D); G3DSA:3.30.160.60 (GENE3D); PF00096 (PFAM); G3DSA:2.30.30.380 (GENE3D); G3DSA:3.30.160.60 (GENE3D); mobidb-lite (MOBIDB_LITE); PTHR24399 (PANTHER); PTH…	F:GO:0003676	F:nucleic acid binding
XM_021611084.1	XP_021466759.1 Serine/threonine-protein kinase atr-like	1199	4.1e-140	95.77						IPR000403 (SMART); IPR003152 (SMART); IPR036940 (G3DSA:1.10.1070.GENE3D); IPR003152 (PFAM); IPR000403 (PFAM); PTHR11139:SF69 (PANTHER); PTHR11139 (PANTHER); IPR003152 (PROSITE_PROFILES); IPR000403 (PROSITE_PROFILES); IPR011009 (SUPERFAMILY)	F:GO:0005515; F:GO:0016301	F:protein binding; F:kinase activity	ENSDARG00000079625	86.6	232	1.2e-119	atr	567770
XM_021614073.1	XP_021469744.1 Ap-1 complex subunit sigma-2-like isoform x1	1186	5.1e-111	97.97	4	P:GO:0006886; F:GO:0008565; P:GO:0016192; C:GO:0030117	P:intracellular protein transport; F:obsolete protein transporter activity; P:vesicle-mediated transport; C:membrane coat			G3DSA:3.30.450.60 (GENE3D); IPR022775 (PFAM); PTHR11753:SF18 (PANTHER); IPR016635 (PANTHER); IPR011012 (SUPERFAMILY)	P:GO:0006810; F:GO:0008565; P:GO:0015031	P:transport; F:obsolete protein transporter activity; P:protein transport	ENSDARG00000027966	85.2	142	9.8e-69	ap1s3b	447897
XM_021591264.1	XP_021446939.1 Stress-induced-phosphoprotein 1-like	2309	8.1e-254	94.62	1	P:GO:0008150	P:biological_process			IPR006636 (SMART); IPR019734 (SMART); IPR001440 (PFAM); PF13424 (PFAM); PF13414 (PFAM); IPR011990 (G3DSA:1.25.40.GENE3D); IPR011990 (G3DSA:1.25.40.GENE3D); G3DSA:1.10.150.160 (GENE3D); IPR011990 (G3DSA:1.25.40.GENE3D); IPR011990 (G3DSA:1.25.40.GENE3D); G3DSA:1.10.287.1110 (GENE3D); IPR011990 (G3DSA:1.25.40.GENE3D); mobidb-lite (MOBIDB_LITE); PTHR22904:SF394 (PANTHER); PTHR22904 (PANTHER); PTHR229…	F:GO:0005515	F:protein binding	ENSDARG00000004906	81.2	543	8.7e-223	stip1	493606
XM_021575486.1	XP_021431161.1 Protein-methionine sulfoxide oxidase mical2b-like isoform x5	3670	0	83.28	8	F:GO:0003779; C:GO:0005634; P:GO:0010735; P:GO:0030042; F:GO:0043914; F:GO:0046872; P:GO:0055114; F:GO:0071949	F:actin binding; C:nucleus; P:positive regulation of transcription via serum response element binding; P:actin filament depolymerization; F:NADPH:sulfur oxidoreductase activity; F:metal ion binding; P:oxidation-reduction process; F:FAD binding	EC:1.8.1.18	NAD(P)H sulfur oxidoreductase (CoA-dependent)	PR00420 (PRINTS); IPR001781 (SMART); IPR001715 (SMART); IPR001781 (PFAM); IPR036188 (G3DSA:3.50.50.GENE3D); G3DSA:2.10.110.10 (GENE3D); IPR002938 (PFAM); IPR036872 (G3DSA:1.10.418.GENE3D); IPR001715 (PFAM); mobidb-lite (MOBIDB_LITE); mobidb-lite (MOBIDB_LITE); mobidb-lite (MOBIDB_LITE); PTHR44265 (PANTHER); IPR029939 (PTHR44265:PANTHER); PTHR44265 (PANTHER); IPR001781 (PROSITE_PROFILES); IPR00171…	F:GO:0003779; F:GO:0005515; C:GO:0005634; P:GO:0010735; P:GO:0030042; F:GO:0043914; F:GO:0071949	F:actin binding; F:protein binding; C:nucleus; P:positive regulation of transcription via serum response element binding; P:actin filament depolymerization; F:NADPH:sulfur oxidoreductase activity; F:FAD binding	ENSDARG00000020395	65.4	1022	0	mical2b	569564
XM_021614499.1	XP_021470174.1 Fyve, rhogef and ph domain-containing protein 1-like	3324	0	59.9	3	F:GO:0005089; P:GO:0035023; P:GO:0043087	F:Rho guanyl-nucleotide exchange factor activity; P:regulation of Rho protein signal transduction; P:regulation of GTPase activity			IPR000219 (SMART); IPR000306 (SMART); IPR013083 (G3DSA:3.30.40.GENE3D); IPR000219 (PFAM); IPR035899 (G3DSA:1.20.900.GENE3D); IPR013083 (G3DSA:3.30.40.GENE3D); IPR011993 (G3DSA:2.30.29.GENE3D); IPR000306 (PFAM); IPR011993 (G3DSA:2.30.29.GENE3D); IPR035899 (G3DSA:1.20.900.GENE3D); mobidb-lite (MOBIDB_LITE); mobidb-lite (MOBIDB_LITE); mobidb-lite (MOBIDB_LITE); PTHR12673:SF79 (PANTHER); PTHR12673 (P…	F:GO:0005089; P:GO:0035023; F:GO:0046872	F:Rho guanyl-nucleotide exchange factor activity; P:regulation of Rho protein signal transduction; F:metal ion binding	ENSDARG00000100402	51	913	3.7e-190	fgd1	560305
XM_021623279.1	XP_020340890.1 Ras-related protein rab-6a isoform x1	2405	7.2e-112	99.59	2	F:GO:0003924; F:GO:0005525	F:GTPase activity; F:GTP binding	EC:3.6.1.15	Nucleoside-triphosphate phosphatase	PR00449 (PRINTS); SM00173 (SMART); SM00176 (SMART); SM00174 (SMART); SM00175 (SMART); IPR001806 (PFAM); G3DSA:3.30.70.1390 (GENE3D); G3DSA:3.40.50.300 (GENE3D); IPR005225 (TIGRFAM); PTHR24073:SF421 (PANTHER); PTHR24073 (PANTHER); PS51419 (PROSITE_PROFILES); cd01861 (CDD); IPR027417 (SUPERFAMILY)	F:GO:0003924; F:GO:0005525	F:GTPase activity; F:GTP binding	ENSDARG00000103714	98.6	208	1.5e-113	rab6a	793785
XM_021575533.1	XP_021431208.1 Zinc finger protein 160-like isoform x1	4112	0	71.93	1	F:GO:0003676	F:nucleic acid binding			IPR013087 (SMART); G3DSA:3.30.160.60 (GENE3D); G3DSA:2.10.69.10 (GENE3D); G3DSA:3.30.160.60 (GENE3D); G3DSA:3.30.160.60 (GENE3D); G3DSA:3.30.160.60 (GENE3D); G3DSA:3.30.160.60 (GENE3D); G3DSA:3.30.160.60 (GENE3D); G3DSA:3.30.160.60 (GENE3D); G3DSA:3.30.160.60 (GENE3D); IPR029400 (PFAM); IPR013083 (G3DSA:3.30.40.GENE3D); PF00096 (PFAM); PF13894 (PFAM); G3DSA:3.30.160.60 (GENE3D); G3DSA:2.30.30.380…	F:GO:0003676	F:nucleic acid binding	ENSDARG00000045842	47.1	240	3.1e-53	zgc:113263	503753
XM_021566929.1	XP_021422604.1 Tumor protein p53-inducible nuclear protein 2 isoform x1	5576	1.8e-142	82.42	2	P:GO:0010508; P:GO:0045893	P:positive regulation of autophagy; P:positive regulation of transcription, DNA-templated			IPR029431 (PFAM); mobidb-lite (MOBIDB_LITE); IPR029558 (PTHR31671:PANTHER); IPR029431 (PANTHER); PD485813 (PRODOM)	P:GO:0010508; P:GO:0045893	P:positive regulation of autophagy; P:positive regulation of transcription, DNA-templated	ENSDARG00000109769	42.6	310	2.1e-49	LO017835.1	569441
XM_021614049.1	XP_021469724.1 Uncharacterized protein loc110530786 isoform x2	4133	7.5e-258	72.83						mobidb-lite (MOBIDB_LITE); mobidb-lite (MOBIDB_LITE); mobidb-lite (MOBIDB_LITE); mobidb-lite (MOBIDB_LITE); mobidb-lite (MOBIDB_LITE); mobidb-lite (MOBIDB_LITE); mobidb-lite (MOBIDB_LITE); mobidb-lite (MOBIDB_LITE); PTHR15917 (PANTHER)	no GO terms	no GO terms
XM_021573633.1	XP_020343086.1 Pre-mrna-splicing factor atp-dependent rna helicase dhx15	2843	0	97.53	3	F:GO:0003676; F:GO:0004386; F:GO:0005524	F:nucleic acid binding; F:helicase activity; F:ATP binding	EC:3.6.1.15	Nucleoside-triphosphate phosphatase	IPR001650 (SMART); IPR014001 (SMART); IPR007502 (SMART); IPR001650 (PFAM); IPR011709 (PFAM); G3DSA:3.40.50.300 (GENE3D); IPR007502 (PFAM); G3DSA:3.40.50.300 (GENE3D); IPR011545 (PFAM); mobidb-lite (MOBIDB_LITE); PTHR18934:SF95 (PANTHER); PTHR18934 (PANTHER); IPR001650 (PROSITE_PROFILES); IPR014001 (PROSITE_PROFILES); cd00046 (CDD); IPR001650 (CDD); IPR027417 (SUPERFAMILY)	F:GO:0003676; F:GO:0004386; F:GO:0005524	F:nucleic acid binding; F:helicase activity; F:ATP binding	ENSDARG00000015392	90.6	769	0	dhx15	321931
XM_021615793.1	XP_021471467.1 Tbc1 domain family member 25-like isoform x1	2891	0	89.52						IPR000195 (SMART); IPR000195 (PFAM); G3DSA:1.10.8.270 (GENE3D); mobidb-lite (MOBIDB_LITE); mobidb-lite (MOBIDB_LITE); mobidb-lite (MOBIDB_LITE); mobidb-lite (MOBIDB_LITE); PTHR22957:SF333 (PANTHER); PTHR22957 (PANTHER); IPR000195 (PROSITE_PROFILES); IPR035969 (SUPERFAMILY); IPR035969 (SUPERFAMILY)	no GO terms	no GO terms	ENSDARG00000075333	70.5	882	0	tbc1d25	556338
XM_021607297.1	XP_021462972.1 Transcriptional enhancer factor tef-1-like isoform x2	2037	5.9e-240	96.17	6	F:GO:0003677; F:GO:0003700; C:GO:0005634; C:GO:0005667; P:GO:0006355; P:GO:0035329	F:DNA binding; F:DNA-binding transcription factor activity; C:nucleus; C:transcription factor complex; P:regulation of transcription, DNA-templated; P:hippo signaling			IPR000818 (PRINTS); IPR000818 (SMART); IPR000818 (PFAM); IPR016361 (PIRSF); mobidb-lite (MOBIDB_LITE); PTHR11834 (PANTHER); PTHR11834:SF4 (PANTHER); PTHR11834:SF4 (PANTHER); IPR000818 (PROSITE_PROFILES)	F:GO:0003700; P:GO:0006355; P:GO:0035329	F:DNA-binding transcription factor activity; P:regulation of transcription, DNA-templated; P:hippo signaling	ENSDARG00000059483	86.7	429	3.8e-206	tead1b	100006454
XM_021572288.1	XP_021427963.1 Glucocorticoid modulatory element-binding protein 1-like isoform x3	2896	0	92.53	5	F:GO:0003677; F:GO:0003713; C:GO:0005634; C:GO:0005667; P:GO:0045893	F:DNA binding; F:transcription coactivator activity; C:nucleus; C:transcription factor complex; P:positive regulation of transcription, DNA-templated			IPR000770 (SMART); IPR010919 (G3DSA:3.10.390.GENE3D); IPR000770 (PFAM); mobidb-lite (MOBIDB_LITE); PTHR10417:SF3 (PANTHER); IPR024830 (PANTHER); IPR000770 (PROSITE_PROFILES); IPR010919 (SUPERFAMILY)	F:GO:0003677; F:GO:0003713; C:GO:0005634	F:DNA binding; F:transcription coactivator activity; C:nucleus	ENSDARG00000062060	56.8	651	2.2e-175	gmeb1	567701
XM_021591463.1	XP_021447138.1 Glycogen phosphorylase, muscle form-like	4320	0	97.33	5	P:GO:0005975; F:GO:0008184; F:GO:0030170; F:GO:0102250; F:GO:0102499	P:carbohydrate metabolic process; F:glycogen phosphorylase activity; F:pyridoxal phosphate binding; F:linear malto-oligosaccharide phosphorylase activity; F:SHG alpha-glucan phosphorylase activity	EC:2.4.1.1	Glycogen phosphorylase	IPR000811 (PIRSF); G3DSA:3.40.50.2000 (GENE3D); G3DSA:3.40.50.2000 (GENE3D); IPR000811 (PFAM); IPR011833 (TIGRFAM); IPR000811 (PANTHER); PTHR11468:SF11 (PANTHER); IPR011833 (CDD); SSF53756 (SUPERFAMILY)	F:GO:0004645; P:GO:0005975; F:GO:0008184; F:GO:0030170	F:phosphorylase activity; P:carbohydrate metabolic process; F:glycogen phosphorylase activity; F:pyridoxal phosphate binding	ENSDARG00000055518	89.5	841	0	pygma	553655
XM_021559620.1	XP_021415295.1 Protocadherin beta-11-like	2744	0	93.89	4	F:GO:0005509; C:GO:0005886; P:GO:0007156; C:GO:0016021	F:calcium ion binding; C:plasma membrane; P:homophilic cell adhesion via plasma membrane adhesion molecules; C:integral component of membrane			IPR002126 (PRINTS); IPR002126 (SMART); IPR032455 (PFAM); IPR002126 (PFAM); G3DSA:2.60.350.10 (GENE3D); G3DSA:2.60.40.60 (GENE3D); IPR013164 (PFAM); G3DSA:2.60.40.60 (GENE3D); G3DSA:2.60.40.60 (GENE3D); PTHR24028 (PANTHER); PTHR24028:SF238 (PANTHER); PS50268 (PROSITE_PROFILES); PS50268 (PROSITE_PROFILES); PS50268 (PROSITE_PROFILES); PS50268 (PROSITE_PROFILES); PS50268 (PROSITE_PROFILES); PS50268 (…	F:GO:0005509; P:GO:0007156; C:GO:0016020	F:calcium ion binding; P:homophilic cell adhesion via plasma membrane adhesion molecules; C:membrane	ENSDARG00000098788	74.1	795	0	pcdh2g28	554060
XM_021592810.1	XP_021448485.1 M-phase inducer phosphatase 1-like	802	7.3e-101	67.32	5	F:GO:0004725; C:GO:0005622; P:GO:0006470; P:GO:0035335; P:GO:1902751	F:protein tyrosine phosphatase activity; C:intracellular; P:protein dephosphorylation; P:peptidyl-tyrosine dephosphorylation; P:positive regulation of cell cycle G2/M phase transition			IPR000751 (PFAM); mobidb-lite (MOBIDB_LITE); mobidb-lite (MOBIDB_LITE); PTHR10828:SF46 (PANTHER); PTHR10828 (PANTHER)	F:GO:0004725; C:GO:0005622; P:GO:0006470; P:GO:1902751	F:protein tyrosine phosphatase activity; C:intracellular; P:protein dephosphorylation; P:positive regulation of cell cycle G2/M phase transition	ENSDARG00000010792	55.3	188	6.7e-37	cdc25b	57925
XM_021594958.1	XP_021450633.1 Cat eye syndrome critical region protein 6	2004	4.8e-234	90.01	1	C:GO:0016021	C:integral component of membrane			IPR032776 (PFAM); PTHR22146 (PANTHER); IPR026624 (PTHR22146:PANTHER)	no GO terms	no GO terms	ENSDARG00000087319	77.2	382	7.5e-170	tmem121b	796113
XM_021564002.1	XP_021419677.1 Poly [adp-ribose] polymerase 12-like	2338	3.2e-173	71.68	1	F:GO:0046872	F:metal ion binding			IPR000571 (SMART); IPR004170 (PFAM); IPR036855 (G3DSA:4.10.1000.GENE3D); mobidb-lite (MOBIDB_LITE); PTHR14453:SF15 (PANTHER); PTHR14453 (PANTHER); IPR004170 (PROSITE_PROFILES); IPR000571 (PROSITE_PROFILES); IPR037197 (SUPERFAMILY); IPR036855 (SUPERFAMILY); IPR037197 (SUPERFAMILY)	F:GO:0046872	F:metal ion binding	ENSDARG00000045530	50.9	316	1.6e-62	si:ch211-244b2.4	541512
XM_021583072.1	XP_021438747.1 Dnaj homolog subfamily c member 27-like	962	6.4e-104	69.26	4	F:GO:0000166; F:GO:0003924; F:GO:0005525; C:GO:0005634	F:nucleotide binding; F:GTPase activity; F:GTP binding; C:nucleus			IPR001623 (PRINTS); PR00449 (PRINTS); IPR001623 (SMART); SM00175 (SMART); IPR001623 (PFAM); G3DSA:3.30.70.1390 (GENE3D); IPR001806 (PFAM); IPR036869 (G3DSA:1.10.287.GENE3D); PTHR24073 (PANTHER); PTHR24073:SF269 (PANTHER); IPR001623 (PROSITE_PROFILES); IPR001623 (CDD); IPR027417 (SUPERFAMILY); IPR036869 (SUPERFAMILY)	F:GO:0003924; F:GO:0005525	F:GTPase activity; F:GTP binding	ENSDARG00000070916	65.6	273	2.2e-87	dnajc27	402784
XM_021572143.1	XP_021427818.1 Myocyte-specific enhancer factor 2d homolog isoform x4	2491	2.8e-292	93.54	4	F:GO:0000977; C:GO:0005634; P:GO:0045944; F:GO:0046983	F:RNA polymerase II regulatory region sequence-specific DNA binding; C:nucleus; P:positive regulation of transcription by RNA polymerase II; F:protein dimerization activity			IPR002100 (PRINTS); IPR002100 (SMART); IPR002100 (PFAM); IPR036879 (G3DSA:3.40.1810.GENE3D); IPR022102 (PFAM); mobidb-lite (MOBIDB_LITE); mobidb-lite (MOBIDB_LITE); mobidb-lite (MOBIDB_LITE); mobidb-lite (MOBIDB_LITE); PTHR11945:SF23 (PANTHER); PTHR11945 (PANTHER); IPR002100 (PROSITE_PROFILES); IPR033896 (CDD); IPR036879 (SUPERFAMILY)	F:GO:0000977; F:GO:0003677; P:GO:0045944; F:GO:0046983	F:RNA polymerase II regulatory region sequence-specific DNA binding; F:DNA binding; P:positive regulation of transcription by RNA polymerase II; F:protein dimerization activity	ENSDARG00000040237	66.5	559	1.1e-173	mef2d	30580
XM_021614286.1	XP_020314768.1 C-c motif chemokine 20-like	1049	2.3e-78	79.2	8	C:GO:0005615; P:GO:0006952; P:GO:0006955; F:GO:0008009; P:GO:0010469; P:GO:0030595; P:GO:0071345; P:GO:0097529	C:extracellular space; P:defense response; P:immune response; F:chemokine activity; P:regulation of signaling receptor activity; P:leukocyte chemotaxis; P:cellular response to cytokine stimulus; P:myeloid leukocyte migration			IPR001811 (SMART); G3DSA:2.40.50.40 (GENE3D); IPR001811 (PFAM); G3DSA:2.40.50.40 (GENE3D); PTHR12015 (PANTHER); PTHR12015:SF108 (PANTHER); IPR036048 (SUPERFAMILY); IPR036048 (SUPERFAMILY)	C:GO:0005576; P:GO:0006955; F:GO:0008009	C:extracellular region; P:immune response; F:chemokine activity	ENSDARG00000101040	44.9	89	1.5e-17	ccl20a.3	100192217
XM_021607021.1	XP_021462696.1 Adhesion g-protein coupled receptor g2-like isoform x1	3865	0	79.8	4	F:GO:0004930; P:GO:0007166; P:GO:0007186; C:GO:0016021	F:G protein-coupled receptor activity; P:cell surface receptor signaling pathway; P:G protein-coupled receptor signaling pathway; C:integral component of membrane			IPR000832 (PRINTS); IPR000203 (SMART); G3DSA:1.20.1070.10 (GENE3D); IPR000203 (PFAM); IPR000832 (PFAM); mobidb-lite (MOBIDB_LITE); PTHR12011:SF285 (PANTHER); PTHR12011 (PANTHER); IPR000203 (PROSITE_PROFILES); IPR017981 (PROSITE_PROFILES)	F:GO:0004888; F:GO:0004930; P:GO:0007166; P:GO:0007186; C:GO:0016021	F:transmembrane signaling receptor activity; F:G protein-coupled receptor activity; P:cell surface receptor signaling pathway; P:G protein-coupled receptor signaling pathway; C:integral component of membrane	ENSDARG00000110748	58.6	292	7.5e-94	CABZ01056052.1
XM_021596590.1	XP_021452259.1 Cbp/p300-interacting transactivator 3-like	1806	2.8e-108	91.56	2	C:GO:0005634; P:GO:0006355	C:nucleus; P:regulation of transcription, DNA-templated			IPR007576 (PFAM); mobidb-lite (MOBIDB_LITE); PTHR17045:SF5 (PANTHER); IPR007576 (PANTHER)	C:GO:0005634; P:GO:0006355	C:nucleus; P:regulation of transcription, DNA-templated	ENSDARG00000101009	77.6	263	1.5e-76	cited4b	100006037
XM_021565804.1	XP_021421479.1 Inositol hexakisphosphate and diphosphoinositol-pentakisphosphate kinase 2-like isoform x8	6079	0	96.18	2	F:GO:0000829; P:GO:0016310	F:inositol heptakisphosphate kinase activity; P:phosphorylation			G3DSA:3.30.470.20 (GENE3D); IPR029033 (G3DSA:3.40.50.GENE3D); IPR000560 (PFAM); mobidb-lite (MOBIDB_LITE); mobidb-lite (MOBIDB_LITE); mobidb-lite (MOBIDB_LITE); PTHR12750 (PANTHER); PTHR12750:SF13 (PANTHER); IPR000560 (CDD); IPR029033 (SUPERFAMILY); SSF56059 (SUPERFAMILY)	F:GO:0003993	F:acid phosphatase activity	ENSDARG00000073909	87	1043	0	ppip5k1b	559938
XM_021607304.1	XP_021462979.1 Sorbin and sh3 domain-containing protein 1-like isoform x1	9747	0	88.66	1	P:GO:0007015	P:actin filament organization			PR00499 (PRINTS); IPR001452 (PRINTS); IPR003127 (SMART); IPR001452 (SMART); G3DSA:2.30.30.40 (GENE3D); IPR001452 (PFAM); G3DSA:2.30.30.40 (GENE3D); IPR001452 (PFAM); IPR003127 (PFAM); G3DSA:2.30.30.40 (GENE3D); mobidb-lite (MOBIDB_LITE); mobidb-lite (MOBIDB_LITE); mobidb-lite (MOBIDB_LITE); mobidb-lite (MOBIDB_LITE); mobidb-lite (MOBIDB_LITE); mobidb-lite (MOBIDB_LITE); mobidb-lite (MOBIDB_LITE);…	F:GO:0005515; P:GO:0007015	F:protein binding; P:actin filament organization	ENSDARG00000103435	38.2	1459	1.1e-231	sorbs1	100002756
XM_021570153.1	XP_013989564.1 Semaphorin-3d-like	2703	0	85.64	3	C:GO:0005615; F:GO:0038191; P:GO:0050919	C:extracellular space; F:neuropilin binding; P:negative chemotaxis			IPR016201 (SMART); IPR001627 (SMART); IPR001627 (PFAM); IPR015943 (G3DSA:2.130.10.GENE3D); IPR013783 (G3DSA:2.60.40.GENE3D); G3DSA:3.30.1680.10 (GENE3D); mobidb-lite (MOBIDB_LITE); mobidb-lite (MOBIDB_LITE); mobidb-lite (MOBIDB_LITE); IPR027231 (PANTHER); PTHR11036:SF69 (PANTHER); IPR001627 (PROSITE_PROFILES); IPR007110 (PROSITE_PROFILES); cd05871 (CDD); IPR036352 (SUPERFAMILY); IPR036179 (SUPERF…	F:GO:0005515	F:protein binding	ENSDARG00000040920	70.1	775	0	si:dkey-49n23.1	558742
XM_021564815.1	XP_021420490.1 Paired amphipathic helix protein sin3a isoform x3	5836	0	95.66	4	F:GO:0003714; C:GO:0005667; C:GO:0016580; P:GO:0045892	F:transcription corepressor activity; C:transcription factor complex; C:Sin3 complex; P:negative regulation of transcription, DNA-templated			IPR013194 (SMART); G3DSA:1.20.1160.11 (GENE3D); IPR031693 (PFAM); G3DSA:1.20.1160.11 (GENE3D); IPR013194 (PFAM); IPR003822 (PFAM); mobidb-lite (MOBIDB_LITE); PTHR12346 (PANTHER); PTHR12346:SF2 (PANTHER); IPR003822 (PROSITE_PROFILES); IPR003822 (PROSITE_PROFILES); IPR003822 (PROSITE_PROFILES); IPR036600 (SUPERFAMILY); IPR036600 (SUPERFAMILY); IPR036600 (SUPERFAMILY)	P:GO:0006355	P:regulation of transcription, DNA-templated	ENSDARG00000079716	81.6	1273	0	sin3aa	563090
XM_021575956.1	XP_021431631.1 Telomere length regulation protein tel2 homolog isoform x3	4164	0	96.22						IPR019337 (PFAM); IPR011989 (G3DSA:1.25.10.GENE3D); mobidb-lite (MOBIDB_LITE); PTHR15830 (PANTHER); IPR016024 (SUPERFAMILY)	F:GO:0005488	F:binding	ENSDARG00000111572	59.7	824	1.3e-272	telo2	777634
XM_021560707.1	XP_013997588.1 Ephrin-a1-like	2386	1.3e-126	90.17	3	C:GO:0016020; F:GO:0046875; P:GO:0048013	C:membrane; F:ephrin receptor binding; P:ephrin receptor signaling pathway			IPR001799 (PRINTS); IPR008972 (G3DSA:2.60.40.GENE3D); IPR001799 (PFAM); PTHR11304:SF49 (PANTHER); IPR031328 (PANTHER); IPR001799 (PRODOM); IPR001799 (PROSITE_PROFILES); IPR034252 (CDD); IPR008972 (SUPERFAMILY)	C:GO:0016020; F:GO:0046875; P:GO:0048013	C:membrane; F:ephrin receptor binding; P:ephrin receptor signaling pathway	ENSDARG00000030326	79.6	225	6.7e-101	efna1a	393569
XM_021589425.1	XP_021445100.1 Disks large-associated protein 1-like isoform x2	4024	0	96.34	2	P:GO:0007268; C:GO:0045202	P:chemical synaptic transmission; C:synapse			IPR005026 (PFAM); mobidb-lite (MOBIDB_LITE); mobidb-lite (MOBIDB_LITE); mobidb-lite (MOBIDB_LITE); mobidb-lite (MOBIDB_LITE); PTHR12353:SF32 (PANTHER); PTHR12353 (PANTHER)	P:GO:0023052	P:signaling	ENSDARG00000014280	74.8	695	1.5e-241	dlgap1a	569898
XM_021606004.1	XP_021461679.1 Phytanoyl-coa hydroxylase-interacting protein-like	1693	1.2e-201	97.12						IPR013783 (G3DSA:2.60.40.GENE3D); PTHR15698 (PANTHER); PTHR15698:SF9 (PANTHER); IPR003961 (CDD); IPR036116 (SUPERFAMILY)	F:GO:0005515	F:protein binding	ENSDARG00000116497	78.5	331	1.2e-155	phyhip	100002455
XM_021580228.1	XP_014056280.1 Opsin-3-like	3591	2.3e-223	90.29	8	F:GO:0004930; P:GO:0007186; P:GO:0007601; P:GO:0007602; F:GO:0009881; C:GO:0016021; F:GO:0016918; P:GO:0018298	F:G protein-coupled receptor activity; P:G protein-coupled receptor signaling pathway; P:visual perception; P:phototransduction; F:photoreceptor activity; C:integral component of membrane; F:retinal binding; P:protein-chromophore linkage			IPR000276 (PRINTS); IPR001760 (PRINTS); IPR000276 (PFAM); G3DSA:1.20.1070.10 (GENE3D); PTHR24240:SF62 (PANTHER); PTHR24240 (PANTHER); IPR017452 (PROSITE_PROFILES); cd15078 (CDD); SSF81321 (SUPERFAMILY)	F:GO:0004930; P:GO:0007186; P:GO:0007601; C:GO:0016021	F:G protein-coupled receptor activity; P:G protein-coupled receptor signaling pathway; P:visual perception; C:integral component of membrane	ENSDARG00000052775	75.8	389	7.6e-165	opn3	561815
XM_021563444.1	XP_021419118.1 Interferon regulatory factor 5-like isoform x1	2487	0	85.92	7	F:GO:0003700; C:GO:0005634; C:GO:0005667; P:GO:0006357; P:GO:0019221; F:GO:0044212; P:GO:0051607	F:DNA-binding transcription factor activity; C:nucleus; C:transcription factor complex; P:regulation of transcription by RNA polymerase II; P:cytokine-mediated signaling pathway; F:transcription regulatory region DNA binding; P:defense response to virus			IPR001346 (PRINTS); IPR001346 (SMART); IPR019471 (SMART); IPR017855 (G3DSA:2.60.200.GENE3D); IPR019471 (PFAM); IPR036388 (G3DSA:1.10.10.GENE3D); IPR001346 (PFAM); IPR029838 (PTHR11949:PANTHER); IPR001346 (PANTHER); IPR001346 (PROSITE_PROFILES); IPR001346 (CDD); IPR008984 (SUPERFAMILY); IPR036390 (SUPERFAMILY)	F:GO:0003700; F:GO:0005515; P:GO:0006355; P:GO:0006357; P:GO:0019221; F:GO:0044212; P:GO:0051607	F:DNA-binding transcription factor activity; F:protein binding; P:regulation of transcription, DNA-templated; P:regulation of transcription by RNA polymerase II; P:cytokine-mediated signaling pathway; F:transcription regulatory region DNA binding; P:defense response to virus	ENSDARG00000045681	68.7	536	1.1e-207	irf5	405811
XR_002471982.1	XP_021448090.1 Protein asteroid homolog 1-like	531	2.6e-70	86.01	3	F:GO:0004518; P:GO:0006281; P:GO:0090305	F:nuclease activity; P:DNA repair; P:nucleic acid phosphodiester bond hydrolysis			IPR026832 (PANTHER)	no GO terms	no GO terms	ENSDARG00000062530	45.4	141	4.9e-28	ASTE1	100003699
XM_021562809.1	NP_001135308.1 Proenkephalin precursor	1550	3.5e-83	70.9	4	F:GO:0001515; C:GO:0005576; P:GO:0007218; P:GO:0010469	F:opioid peptide activity; C:extracellular region; P:neuropeptide signaling pathway; P:regulation of signaling receptor activity			IPR000703 (PRINTS); IPR006024 (PRINTS); IPR006024 (PFAM); mobidb-lite (MOBIDB_LITE); IPR006024 (PANTHER); IPR000703 (PTHR11438:PANTHER)	P:GO:0007218	P:neuropeptide signaling pathway	ENSDARG00000004869	50	106	8.4e-20	penka	368228
XM_021560853.1	XP_021416528.1 Early growth response protein 1-like	3405	4.4e-179	90.08	4	F:GO:0003677; C:GO:0005634; P:GO:0006355; F:GO:0046872	F:DNA binding; C:nucleus; P:regulation of transcription, DNA-templated; F:metal ion binding			IPR013087 (SMART); PF00096 (PFAM); G3DSA:3.30.160.60 (GENE3D); G3DSA:3.30.160.60 (GENE3D); G3DSA:3.30.160.60 (GENE3D); IPR021839 (PFAM); IPR013083 (G3DSA:3.30.40.GENE3D); IPR021849 (PFAM); mobidb-lite (MOBIDB_LITE); mobidb-lite (MOBIDB_LITE); mobidb-lite (MOBIDB_LITE); PTHR44685 (PANTHER); IPR013087 (PROSITE_PROFILES); IPR013087 (PROSITE_PROFILES); IPR013087 (PROSITE_PROFILES); IPR036236 (SUPERFA…	F:GO:0003676	F:nucleic acid binding	ENSDARG00000037421	80.3	345	8.6e-134	egr1	30498
XM_021603457.1	XP_021459130.1 Excitatory amino acid transporter 5-like isoform x1	2178	5.9e-262	94.03	3	F:GO:0015293; C:GO:0016021; P:GO:0055085	F:symporter activity; C:integral component of membrane; P:transmembrane transport			IPR001991 (PRINTS); IPR001991 (PFAM); IPR036458 (G3DSA:1.10.3860.GENE3D); PTHR11958:SF48 (PANTHER); PTHR11958 (PANTHER); IPR036458 (SUPERFAMILY)	F:GO:0015293; C:GO:0016021	F:symporter activity; C:integral component of membrane	ENSDARG00000104204	81.9	465	3.1e-214	slc1a8a	570702
XM_021620327.1	XP_021476002.1 Transferrin receptor protein 1-like	4587	0	82.86	1	C:GO:0016021	C:integral component of membrane			IPR036757 (G3DSA:1.20.930.GENE3D); IPR007484 (PFAM); G3DSA:3.50.30.30 (GENE3D); G3DSA:3.40.630.10 (GENE3D); mobidb-lite (MOBIDB_LITE); PTHR10404:SF53 (PANTHER); PTHR10404 (PANTHER); SSF52025 (SUPERFAMILY); SSF53187 (SUPERFAMILY); IPR036757 (SUPERFAMILY)	no GO terms	no GO terms	ENSDARG00000112880	46.7	790	9.6e-189	tfr1b	494478
XM_021596230.1	XP_021451905.1 Acetyl-coenzyme a transporter 1-like	262	1.3e-43	99.27	3	F:GO:0008521; P:GO:0015876; C:GO:0016021	F:acetyl-CoA transmembrane transporter activity; P:acetyl-CoA transport; C:integral component of membrane			IPR024371 (PFAM); PTHR12778 (PANTHER); PTHR12778:SF9 (PANTHER)	F:GO:0008521; C:GO:0016021	F:acetyl-CoA transmembrane transporter activity; C:integral component of membrane	ENSDARG00000020085	94.7	75	2.7e-35	slc33a1	394083
XM_021596136.1	XP_021451811.1 Chrna7-fam7a fusion protein-like	674	7e-73	99.59	7	F:GO:0004888; C:GO:0016021; F:GO:0022848; C:GO:0030054; P:GO:0034220; C:GO:0045211; P:GO:0060079	F:transmembrane signaling receptor activity; C:integral component of membrane; F:acetylcholine-gated cation-selective channel activity; C:cell junction; P:ion transmembrane transport; C:postsynaptic membrane; P:excitatory postsynaptic potential			IPR006201 (PRINTS); IPR036734 (G3DSA:2.70.170.GENE3D); IPR006029 (PFAM); IPR036719 (G3DSA:1.20.58.GENE3D); IPR006202 (PFAM); PTHR18945:SF751 (PANTHER); IPR006201 (PANTHER); IPR036734 (SUPERFAMILY); IPR036719 (SUPERFAMILY)	F:GO:0005216; F:GO:0005230; P:GO:0006811; C:GO:0016021	F:ion channel activity; F:extracellular ligand-gated ion channel activity; P:ion transport; C:integral component of membrane	ENSDARG00000037427	95.1	122	5.2e-67	si:ch211-39a7.1	566141
XM_021592571.1	XP_021448246.1 Lim domain-containing protein 1	3879	0	75.15	2	P:GO:0045892; F:GO:0046872	P:negative regulation of transcription, DNA-templated; F:metal ion binding			IPR001781 (SMART); IPR001781 (PFAM); G3DSA:2.10.110.10 (GENE3D); G3DSA:2.10.110.10 (GENE3D); G3DSA:2.10.110.10 (GENE3D); mobidb-lite (MOBIDB_LITE); mobidb-lite (MOBIDB_LITE); mobidb-lite (MOBIDB_LITE); mobidb-lite (MOBIDB_LITE); PTHR24219 (PANTHER); IPR028734 (PTHR24219:PANTHER); IPR001781 (PROSITE_PROFILES); cd09355 (CDD); cd09352 (CDD); cd09438 (CDD); SSF57716 (SUPERFAMILY); SSF57716 (SUPERFAMI…	P:GO:0006355; P:GO:0045892	P:regulation of transcription, DNA-templated; P:negative regulation of transcription, DNA-templated	ENSDARG00000103607	71.3	247	1.4e-108	wtip	566046
XM_021592038.1		1141								IPR013087 (SMART); PF13912 (PFAM); G3DSA:3.30.160.60 (GENE3D); PF00096 (PFAM); G3DSA:2.30.30.380 (GENE3D); G3DSA:3.30.160.60 (GENE3D); G3DSA:2.20.28.30 (GENE3D); G3DSA:3.30.160.60 (GENE3D); G3DSA:3.30.160.60 (GENE3D); G3DSA:3.30.160.60 (GENE3D); G3DSA:3.30.160.60 (GENE3D); G3DSA:2.20.28.30 (GENE3D); G3DSA:2.20.25.10 (GENE3D); G3DSA:3.30.160.60 (GENE3D); G3DSA:2.40.155.10 (GENE3D); G3DSA:3.30.160.…	F:GO:0003676	F:nucleic acid binding	ENSDARG00000113564	57.7	26	0.00081	znf1107
XM_021586221.1	XP_021441896.1 E3 ubiquitin-protein ligase arkadia isoform x4	4924	0	89.19	1	F:GO:0016874	F:ligase activity			IPR001841 (SMART); IPR001841 (PFAM); IPR029306 (PFAM); IPR013083 (G3DSA:3.30.40.GENE3D); mobidb-lite (MOBIDB_LITE); mobidb-lite (MOBIDB_LITE); mobidb-lite (MOBIDB_LITE); mobidb-lite (MOBIDB_LITE); mobidb-lite (MOBIDB_LITE); mobidb-lite (MOBIDB_LITE); mobidb-lite (MOBIDB_LITE); PTHR44815 (PANTHER); IPR001841 (PROSITE_PROFILES); cd16474 (CDD); SSF57850 (SUPERFAMILY)	no GO terms	no GO terms	ENSDARG00000078802	70.9	1027	5.1e-289	rnf111	100151141
XM_021579805.1	XP_021435480.1 Homeobox protein hox-d9a-like	2112	1e-149	85.46	4	C:GO:0005634; P:GO:0006355; P:GO:0007275; F:GO:0043565	C:nucleus; P:regulation of transcription, DNA-templated; P:multicellular organism development; F:sequence-specific DNA binding			IPR020479 (PRINTS); IPR001356 (SMART); IPR001356 (PFAM); IPR017112 (PIRSF); G3DSA:1.10.10.60 (GENE3D); IPR006711 (PFAM); mobidb-lite (MOBIDB_LITE); PTHR24326:SF145 (PANTHER); PTHR24326 (PANTHER); IPR001356 (PROSITE_PROFILES); IPR001356 (CDD); IPR009057 (SUPERFAMILY)	F:GO:0003677; C:GO:0005634; P:GO:0006351; P:GO:0006355	F:DNA binding; C:nucleus; P:transcription, DNA-templated; P:regulation of transcription, DNA-templated	ENSDARG00000059274	71.7	269	1.2e-98	hoxd9a	30350
XM_021619442.1	XP_020328219.1 Grb2-associated-binding protein 1	4346	0	96.99						IPR011993 (G3DSA:2.30.29.GENE3D); IPR001849 (PFAM); mobidb-lite (MOBIDB_LITE); mobidb-lite (MOBIDB_LITE); mobidb-lite (MOBIDB_LITE); mobidb-lite (MOBIDB_LITE); mobidb-lite (MOBIDB_LITE); mobidb-lite (MOBIDB_LITE); PTHR12156 (PANTHER); PTHR12156:SF18 (PANTHER); IPR001849 (PROSITE_PROFILES); IPR011993 (SUPERFAMILY)	no GO terms	no GO terms	ENSDARG00000037018	68.3	764	1.1e-279	gab1	406666
XM_021574953.1	XP_021430628.1 Membrane-associated progesterone receptor component 2-like	784	5.4e-109	93.26	1	C:GO:0016021	C:integral component of membrane			IPR001199 (SMART); IPR036400 (G3DSA:3.10.120.GENE3D); IPR001199 (PFAM); mobidb-lite (MOBIDB_LITE); mobidb-lite (MOBIDB_LITE); PTHR10281:SF24 (PANTHER); PTHR10281 (PANTHER); IPR036400 (SUPERFAMILY)	no GO terms	no GO terms	ENSDARG00000030237	78.6	201	1.6e-88	pgrmc2	406378
XM_021622298.1	XP_021477973.1 Eyes absent homolog 1-like	423	2.4e-71	73.3						mobidb-lite (MOBIDB_LITE); IPR028471 (PTHR10190:PANTHER); IPR028472 (PANTHER)	F:GO:0004725; P:GO:0009887; P:GO:0035335; P:GO:0042471	F:protein tyrosine phosphatase activity; P:animal organ morphogenesis; P:peptidyl-tyrosine dephosphorylation; P:ear morphogenesis	ENSDARG00000014259	65.1	166	4.7e-50	eya1	30436
XM_021619137.1	XP_021474812.1 Nlr family card domain-containing protein 3-like isoform x1	4544	0	89.62	2	F:GO:0000166; F:GO:0005524	F:nucleotide binding; F:ATP binding			PF05729 (PFAM); mobidb-lite (MOBIDB_LITE); PTHR24106 (PANTHER); PTHR24106:SF151 (PANTHER); IPR007111 (PROSITE_PROFILES)	no GO terms	no GO terms	ENSDARG00000077673	37.9	583	3.7e-92	nlrp16	569464
XM_021596624.1	XP_021463837.1 Leucine-rich repeat serine/threonine-protein kinase 1	951	3.4e-142	83.9	3	F:GO:0004672; F:GO:0005524; P:GO:0006468	F:protein kinase activity; F:ATP binding; P:protein phosphorylation			mobidb-lite (MOBIDB_LITE); PTHR44441 (PANTHER)	no GO terms	no GO terms	ENSDARG00000007398	65.7	280	6.6e-100	lrrk1	100332050
XR_002470325.1		641								no IPS match	no IPS match	no IPS match
XM_021574478.1	XP_021430153.1 Protein phosphatase 1 regulatory subunit 14b-like	966	8e-62	94.69	2	C:GO:0005737; P:GO:0042325	C:cytoplasm; P:regulation of phosphorylation			IPR008025 (PFAM); IPR036658 (G3DSA:1.10.150.GENE3D); PTHR16188:SF13 (PANTHER); IPR008025 (PANTHER); IPR036658 (SUPERFAMILY)	C:GO:0005737; P:GO:0042325	C:cytoplasm; P:regulation of phosphorylation	ENSDARG00000110496	86.3	117	1.7e-50	zgc:162989	100037351
XM_021556686.1	XP_021412360.1 B-cell receptor cd22-like isoform x3	3761	2.3e-298	75.54	1	C:GO:0016021	C:integral component of membrane			IPR003598 (SMART); IPR003599 (SMART); IPR013783 (G3DSA:2.60.40.GENE3D); IPR013783 (G3DSA:2.60.40.GENE3D); G3DSA:2.60.40.1290 (GENE3D); IPR013783 (G3DSA:2.60.40.GENE3D); IPR013106 (PFAM); IPR013783 (G3DSA:2.60.40.GENE3D); IPR007110 (PFAM); IPR013783 (G3DSA:2.60.40.GENE3D); PTHR12035 (PANTHER); PTHR12035 (PANTHER); PTHR12035:SF59 (PANTHER); IPR007110 (PROSITE_PROFILES); IPR007110 (PROSITE_PROFILES)…	no GO terms	no GO terms	ENSDARG00000034910	35.9	485	3e-63	si:ch211-152f2.2
XR_002472155.1	XP_013989617.1 Stabilin-1-like	275	6.4e-41	71.61	3	F:GO:0005540; P:GO:0007155; C:GO:0016021	F:hyaluronic acid binding; P:cell adhesion; C:integral component of membrane			no IPS match	no IPS match	no IPS match	ENSDARG00000076484	41	78	9e-10	stab1	570626
XM_021561373.1	XP_021417048.1 Tbc1 domain family member 9b-like isoform x2	5837	0	91.03	1	F:GO:0005509	F:calcium ion binding			IPR002048 (SMART); IPR000195 (SMART); IPR004182 (SMART); G3DSA:1.10.10.750 (GENE3D); G3DSA:1.10.8.270 (GENE3D); IPR011993 (G3DSA:2.30.29.GENE3D); IPR004182 (PFAM); G3DSA:1.10.238.10 (GENE3D); IPR000195 (PFAM); mobidb-lite (MOBIDB_LITE); mobidb-lite (MOBIDB_LITE); PTHR22957 (PANTHER); PTHR22957:SF225 (PANTHER); IPR000195 (PROSITE_PROFILES); IPR002048 (PROSITE_PROFILES); IPR036014 (CDD); IPR036017 …	F:GO:0005509	F:calcium ion binding	ENSDARG00000043627	80.3	1206	0	tbc1d9	100332046
XM_021564307.1	XP_021419982.1 Transient receptor potential cation channel subfamily a member 1-like	3373	0	65.85	3	P:GO:0006811; C:GO:0016020; P:GO:0055085	P:ion transport; C:membrane; P:transmembrane transport			IPR002110 (PRINTS); IPR002110 (SMART); IPR036770 (G3DSA:1.25.40.GENE3D); IPR036770 (G3DSA:1.25.40.GENE3D); PF13637 (PFAM); IPR036770 (G3DSA:1.25.40.GENE3D); IPR005821 (PFAM); G3DSA:1.10.287.70 (GENE3D); IPR036770 (G3DSA:1.25.40.GENE3D); IPR020683 (PFAM); IPR036770 (G3DSA:1.25.40.GENE3D); IPR036770 (G3DSA:1.25.40.GENE3D); PTHR24190:SF11 (PANTHER); IPR030288 (PANTHER); IPR020683 (PROSITE_PROFILES);…	F:GO:0005216; F:GO:0005515; P:GO:0006811; C:GO:0016020; C:GO:0016021; P:GO:0034220; P:GO:0055085	F:ion channel activity; F:protein binding; P:ion transport; C:membrane; C:integral component of membrane; P:ion transmembrane transport; P:transmembrane transport	ENSDARG00000016699	48.5	1105	1.4e-250	trpa1a	474351
XM_021598377.1	XP_021454052.1 E3 ubiquitin-protein ligase amfr-like	1700	4.4e-71	56.64	3	P:GO:0016567; P:GO:0034976; F:GO:0061630	P:protein ubiquitination; P:response to endoplasmic reticulum stress; F:ubiquitin protein ligase activity			IPR013083 (G3DSA:3.30.40.GENE3D); IPR001841 (PFAM); PTHR44317 (PANTHER); IPR001841 (PROSITE_PROFILES); SSF57850 (SUPERFAMILY)	no GO terms	no GO terms	ENSDARG00000020218	45.1	233	1.7e-37	amfra	406442
XM_021567674.1	XP_020333701.1 Myeloid-associated differentiation marker-like protein 2	2131	1e-165	90.35	1	C:GO:0016021	C:integral component of membrane			IPR008253 (PFAM); PTHR17068 (PANTHER); PTHR17068:SF5 (PANTHER); IPR008253 (PROSITE_PROFILES); IPR008253 (PROSITE_PROFILES)	C:GO:0016020	C:membrane	ENSDARG00000053953	71.6	296	4e-121	myadml2	570494
NM_001165188.1	XP_020340309.1 Peroxiredoxin-like isoform x1	1241	1.6e-78	89.2	5	C:GO:0005623; P:GO:0045454; F:GO:0051920; P:GO:0055114; P:GO:0098869	C:cell; P:cell redox homeostasis; F:peroxiredoxin activity; P:oxidation-reduction process; P:cellular oxidant detoxification	EC:1.11.1.15	Peroxiredoxin	G3DSA:3.30.1020.10 (GENE3D); IPR000866 (PFAM); IPR019479 (PFAM); G3DSA:3.40.30.10 (GENE3D); IPR024706 (PIRSF); PTHR10681 (PANTHER); PTHR10681:SF127 (PANTHER); IPR036249 (SUPERFAMILY)	F:GO:0016209; F:GO:0016491; F:GO:0051920; P:GO:0055114	F:antioxidant activity; F:oxidoreductase activity; F:peroxiredoxin activity; P:oxidation-reduction process	ENSDARG00000025350	82.5	114	2.4e-49	prdx2	791455
XM_021558392.1	XP_021481178.1 60s ribosomal protein l3	1413	1.4e-232	98.36	4	F:GO:0003735; C:GO:0005840; P:GO:0006412; P:GO:0042254	F:structural constituent of ribosome; C:ribosome; P:translation; P:ribosome biogenesis			G3DSA:4.10.960.10 (GENE3D); G3DSA:3.30.1430.10 (GENE3D); IPR000597 (PFAM); G3DSA:2.40.30.10 (GENE3D); mobidb-lite (MOBIDB_LITE); PTHR11363:SF4 (PANTHER); PTHR11363 (PANTHER); IPR009000 (SUPERFAMILY)	F:GO:0003735; C:GO:0005622; C:GO:0005840; P:GO:0006412	F:structural constituent of ribosome; C:intracellular; C:ribosome; P:translation	ENSDARG00000003599	91.8	403	8.5e-221	rpl3	322571
XM_021618685.1	XP_021474360.1 Proteasome subunit beta type-6-like	879	3.7e-130	93.16	5	F:GO:0004298; C:GO:0005634; C:GO:0005737; C:GO:0005839; P:GO:0051603	F:threonine-type endopeptidase activity; C:nucleus; C:cytoplasm; C:proteasome core complex; P:proteolysis involved in cellular protein catabolic process	EC:3.4.25	Acting on peptide bonds (peptidases)	IPR000243 (PRINTS); IPR029055 (G3DSA:3.60.20.GENE3D); IPR001353 (PFAM); IPR035140 (PTHR11599:PANTHER); PTHR11599 (PANTHER); IPR023333 (PROSITE_PROFILES); cd03762 (CDD); IPR029055 (SUPERFAMILY)	F:GO:0004175; F:GO:0004298; C:GO:0005839; P:GO:0051603	F:endopeptidase activity; F:threonine-type endopeptidase activity; C:proteasome core complex; P:proteolysis involved in cellular protein catabolic process	ENSDARG00000002240	82.6	213	2.2e-102	psmb6	30388
XM_021603918.1	XP_021459589.1 Protein abhd17a-like isoform x1	3432	6.8e-188	98.13	1	F:GO:0016787	F:hydrolase activity			IPR022742 (PFAM); IPR029058 (G3DSA:3.40.50.GENE3D); mobidb-lite (MOBIDB_LITE); PTHR12277 (PANTHER); PTHR12277:SF52 (PANTHER); IPR029058 (SUPERFAMILY)	no GO terms	no GO terms	ENSDARG00000043084	88.6	324	1.2e-167	abhd17ab	100003419
XM_021588740.1	XP_021444415.1 Signal peptide peptidase-like 2b	2682	0	89.62	4	C:GO:0016021; P:GO:0031293; F:GO:0042500; P:GO:0050819	C:integral component of membrane; P:membrane protein intracellular domain proteolysis; F:aspartic endopeptidase activity, intramembrane cleaving; P:negative regulation of coagulation	EC:3.4.23	Acting on peptide bonds (peptidases)	IPR006639 (SMART); IPR007369 (PFAM); IPR003137 (PFAM); G3DSA:3.50.30.30 (GENE3D); mobidb-lite (MOBIDB_LITE); IPR007369 (PANTHER); IPR033149 (PTHR12174:PANTHER); cd02129 (CDD); SSF52025 (SUPERFAMILY)	F:GO:0004190; C:GO:0016021; P:GO:0031293; F:GO:0042500	F:aspartic-type endopeptidase activity; C:integral component of membrane; P:membrane protein intracellular domain proteolysis; F:aspartic endopeptidase activity, intramembrane cleaving	ENSDARG00000030448	82.1	525	1.2e-247	sppl2	325540
XM_021596369.1	XP_021452044.1 Solute carrier family 40 member 1-like	2709	4.8e-221	88.31						IPR009716 (PFAM); G3DSA:1.20.1250.20 (GENE3D); mobidb-lite (MOBIDB_LITE); PTHR11660:SF50 (PANTHER); IPR009716 (PANTHER); IPR036259 (SUPERFAMILY)	F:GO:0005381; C:GO:0016021; P:GO:0034755	F:iron ion transmembrane transporter activity; C:integral component of membrane; P:iron ion transmembrane transport	ENSDARG00000056750	77.9	394	7.2e-168	si:ch211-254p10.2
XM_021571398.1	XP_021427073.1 Inhibin beta b chain-like	3783	1.3e-232	91.56	6	F:GO:0005179; C:GO:0005576; F:GO:0008083; P:GO:0008283; P:GO:0010469; P:GO:0040007	F:hormone activity; C:extracellular region; F:growth factor activity; P:cell population proliferation; P:regulation of signaling receptor activity; P:growth			IPR000381 (PRINTS); IPR001839 (SMART); IPR001839 (PFAM); IPR001111 (PFAM); IPR029034 (G3DSA:2.10.90.GENE3D); IPR015615 (PANTHER); IPR000381 (PTHR11848:PANTHER); IPR001839 (PROSITE_PROFILES); IPR029034 (SUPERFAMILY)	F:GO:0005179; C:GO:0005576; F:GO:0008083	F:hormone activity; C:extracellular region; F:growth factor activity	ENSDARG00000040777	73.2	400	1.1e-169	inhbb	30275
XM_021617918.1	XP_021473593.1 Peroxisome proliferator-activated receptor alpha isoform x1	3517	8.8e-268	96.63	8	F:GO:0003707; F:GO:0004879; C:GO:0005634; P:GO:0006355; F:GO:0008270; P:GO:0030522; P:GO:0043401; F:GO:0043565	F:steroid hormone receptor activity; F:nuclear receptor activity; C:nucleus; P:regulation of transcription, DNA-templated; F:zinc ion binding; P:intracellular receptor signaling pathway; P:steroid hormone mediated signaling pathway; F:sequence-specific DNA binding			IPR001723 (PRINTS); IPR003074 (PRINTS); IPR003076 (PRINTS); IPR001628 (PRINTS); IPR001628 (SMART); IPR000536 (SMART); IPR013088 (G3DSA:3.30.50.GENE3D); IPR000536 (PFAM); IPR035500 (G3DSA:1.10.565.GENE3D); IPR001628 (PFAM); PTHR24082:SF15 (PANTHER); PTHR24082 (PANTHER); IPR001628 (PROSITE_PROFILES); cd06932 (CDD); cd06965 (CDD); SSF57716 (SUPERFAMILY); IPR035500 (SUPERFAMILY)	F:GO:0003677; F:GO:0003700; F:GO:0003707; F:GO:0004879; C:GO:0005634; P:GO:0006355; F:GO:0008270; P:GO:0043401; F:GO:0043565	F:DNA binding; F:DNA-binding transcription factor activity; F:steroid hormone receptor activity; F:nuclear receptor activity; C:nucleus; P:regulation of transcription, DNA-templated; F:zinc ion binding; P:steroid hormone mediated signaling pathway; F:sequence-specific DNA binding	ENSDARG00000054323	84.2	467	1.6e-223	pparab	557714
XM_021564695.1	XP_021420355.1 Lissencephaly-1 homolog b-like	2583	3e-103	99.55	9	P:GO:0000132; C:GO:0005737; C:GO:0005815; C:GO:0005874; C:GO:0005875; P:GO:0007399; P:GO:0030154; P:GO:0051301; F:GO:0070840	P:establishment of mitotic spindle orientation; C:cytoplasm; C:microtubule organizing center; C:microtubule; C:microtubule associated complex; P:nervous system development; P:cell differentiation; P:cell division; F:dynein complex binding			IPR020472 (PRINTS); IPR006594 (SMART); IPR001680 (SMART); IPR001680 (PFAM); G3DSA:1.10.10.670 (GENE3D); IPR006594 (PFAM); G3DSA:2.40.50.140 (GENE3D); IPR017252 (PIRSF); G3DSA:2.80.10.50 (GENE3D); PTHR44129:SF2 (PANTHER); PTHR44129 (PANTHER); IPR001680 (PROSITE_PROFILES); IPR001680 (PROSITE_PROFILES); IPR017252 (HAMAP); IPR006594 (PROSITE_PROFILES); IPR001680 (PROSITE_PROFILES); IPR001680 (PROSITE…	F:GO:0005515	F:protein binding	ENSDARG00000026595	95.7	349	6.8e-99	pafah1b1b	394247
XM_021612948.1	XP_021468623.1 Echinoderm microtubule-associated protein-like 6 isoform x2	9744	0	98.84						IPR001680 (SMART); IPR015943 (G3DSA:2.130.10.GENE3D); IPR024977 (PFAM); IPR015943 (G3DSA:2.130.10.GENE3D); IPR015943 (G3DSA:2.130.10.GENE3D); IPR001680 (PFAM); IPR015943 (G3DSA:2.130.10.GENE3D); IPR015943 (G3DSA:2.130.10.GENE3D); IPR015943 (G3DSA:2.130.10.GENE3D); IPR015943 (G3DSA:2.130.10.GENE3D); IPR015943 (G3DSA:2.130.10.GENE3D); IPR015943 (G3DSA:2.130.10.GENE3D); IPR005108 (PFAM); mobidb-lite…	F:GO:0005515	F:protein binding	ENSDARG00000053517	72.6	1974	0	si:dkey-1f12.3	570011
XM_021624857.1	XP_014056884.1 Rna polymerase ii degradation factor 1-like isoform x2	4149	3.4e-186	91.57	2	C:GO:0005634; P:GO:0006915	C:nucleus; P:apoptotic process			IPR028002 (PFAM); G3DSA:1.25.40.120 (GENE3D); mobidb-lite (MOBIDB_LITE); mobidb-lite (MOBIDB_LITE); mobidb-lite (MOBIDB_LITE); mobidb-lite (MOBIDB_LITE); mobidb-lite (MOBIDB_LITE); IPR026753 (PANTHER); PTHR23098:SF9 (PANTHER)	C:GO:0005634; P:GO:0006915	C:nucleus; P:apoptotic process	ENSDARG00000097284	74.5	385	2.2e-152	si:ch211-261d7.3	100537473
XM_021597981.1	XP_021453656.1 Coiled-coil domain-containing protein 80-like	4309	0	81.89						IPR025232 (PFAM); mobidb-lite (MOBIDB_LITE); mobidb-lite (MOBIDB_LITE); mobidb-lite (MOBIDB_LITE); PTHR19325:SF419 (PANTHER); PTHR19325 (PANTHER)	no GO terms	no GO terms	ENSDARG00000000002	67.1	928	1.7e-240	ccdc80	368419
XM_021618709.1	XP_013984741.1 Cd276 antigen homolog	1889	2.4e-243	70.97	1	C:GO:0016021	C:integral component of membrane			IPR003599 (SMART); IPR013106 (SMART); IPR013783 (G3DSA:2.60.40.GENE3D); IPR013783 (G3DSA:2.60.40.GENE3D); IPR013106 (PFAM); IPR013783 (G3DSA:2.60.40.GENE3D); IPR013162 (PFAM); mobidb-lite (MOBIDB_LITE); mobidb-lite (MOBIDB_LITE); PTHR25466:SF7 (PANTHER); PTHR25466 (PANTHER); IPR007110 (PROSITE_PROFILES); IPR036179 (SUPERFAMILY); IPR036179 (SUPERFAMILY); IPR036179 (SUPERFAMILY)	no GO terms	no GO terms	ENSDARG00000004763	41.6	322	5.7e-63	hhla2a.2
XM_021617903.1	XP_014052968.1 Uroplakin-3b-like	1102	5.6e-128	71.95	1	C:GO:0016021	C:integral component of membrane			IPR024831 (PANTHER)	no GO terms	no GO terms	ENSDARG00000092872	38	192	2.6e-31	upk3b	798916
XM_021595776.1	XP_021451451.1 Zinc finger protein 135-like	1505	2.5e-14	100						IPR013087 (SMART); G3DSA:2.40.155.10 (GENE3D); IPR017114 (PIRSF); G3DSA:3.30.160.60 (GENE3D); G3DSA:2.20.25.10 (GENE3D); G3DSA:3.30.160.60 (GENE3D); PF13894 (PFAM); PF00096 (PFAM); G3DSA:3.30.160.60 (GENE3D); PF13912 (PFAM); G3DSA:3.30.160.60 (GENE3D); G3DSA:2.40.155.10 (GENE3D); G3DSA:3.30.160.60 (GENE3D); G3DSA:3.30.160.60 (GENE3D); G3DSA:3.30.160.60 (GENE3D); G3DSA:3.30.160.60 (GENE3D); G3DSA:…	F:GO:0003676	F:nucleic acid binding	ENSDARG00000105690	66.7	24	0.00063	zgc:194186	100170814
XM_021561913.1	XP_021417588.1 Claspin isoform x3	4431	0	88.91						mobidb-lite (MOBIDB_LITE); mobidb-lite (MOBIDB_LITE); mobidb-lite (MOBIDB_LITE); mobidb-lite (MOBIDB_LITE); mobidb-lite (MOBIDB_LITE); mobidb-lite (MOBIDB_LITE); mobidb-lite (MOBIDB_LITE); mobidb-lite (MOBIDB_LITE); mobidb-lite (MOBIDB_LITE); mobidb-lite (MOBIDB_LITE); mobidb-lite (MOBIDB_LITE); mobidb-lite (MOBIDB_LITE); mobidb-lite (MOBIDB_LITE); IPR024146 (PANTHER)	no GO terms	no GO terms
XM_021622057.1	XP_020345990.1 Gamma-glutamyl hydrolase-like	1484	1.6e-199	89.25	2	P:GO:0006508; F:GO:0008242	P:proteolysis; F:omega peptidase activity	EC:3.4.19	Acting on peptide bonds (peptidases)	IPR029062 (G3DSA:3.40.50.GENE3D); IPR011697 (PFAM); PTHR11315:SF1 (PANTHER); IPR015527 (PANTHER); IPR015527 (PROSITE_PROFILES); IPR029062 (SUPERFAMILY)	F:GO:0008242; F:GO:0016787	F:omega peptidase activity; F:hydrolase activity	ENSDARG00000102758	69.4	288	2.1e-116	FO704661.1	553228
XM_021624662.1	XP_021480337.1 Uncharacterized protein loc110538076 isoform x2	5047	0	90.64	1	F:GO:0003677	F:DNA binding			IPR017956 (SMART); IPR013087 (SMART); G3DSA:2.10.69.10 (GENE3D); G3DSA:3.30.160.60 (GENE3D); G3DSA:3.30.160.60 (GENE3D); G3DSA:3.30.160.60 (GENE3D); G3DSA:3.30.160.60 (GENE3D); G3DSA:2.20.28.10 (GENE3D); G3DSA:3.30.160.60 (GENE3D); IPR013083 (G3DSA:3.30.40.GENE3D); G3DSA:3.30.160.60 (GENE3D); PF00096 (PFAM); G3DSA:2.20.28.10 (GENE3D); G3DSA:2.20.25.10 (GENE3D); mobidb-lite (MOBIDB_LITE); mobidb-l…	F:GO:0003676; F:GO:0003677	F:nucleic acid binding; F:DNA binding	ENSDARG00000097863	34.1	736	1.2e-70	si:dkeyp-84f3.9	562992
XM_021602186.1	XP_021457861.1 Tenascin-like isoform x3	7724	0	86.99	3	P:GO:0007155; C:GO:0031012; P:GO:0042127	P:cell adhesion; C:extracellular matrix; P:regulation of cell population proliferation			IPR000742 (SMART); IPR002181 (SMART); IPR003961 (SMART); G3DSA:2.40.300.10 (GENE3D); G3DSA:2.10.25.10 (GENE3D); IPR013783 (G3DSA:2.60.40.GENE3D); IPR014715 (G3DSA:4.10.530.GENE3D); IPR003961 (PFAM); IPR013783 (G3DSA:2.60.40.GENE3D); IPR013783 (G3DSA:2.60.40.GENE3D); IPR002181 (PFAM); IPR013783 (G3DSA:2.60.40.GENE3D); IPR014716 (G3DSA:3.90.215.GENE3D); IPR013111 (PFAM); G3DSA:2.60.40.1510 (GENE3D)…	F:GO:0005515; P:GO:0007155; C:GO:0031012; P:GO:0042127	F:protein binding; P:cell adhesion; C:extracellular matrix; P:regulation of cell population proliferation	ENSDARG00000021948	57.8	2186	0	tnc	30037
XM_021576935.1	XP_021432610.1 Sortilin-like isoform x2	2857	0	84.99	2	C:GO:0005794; C:GO:0016021	C:Golgi apparatus; C:integral component of membrane			IPR006581 (SMART); IPR015943 (G3DSA:2.130.10.GENE3D); G3DSA:2.120.10.10 (GENE3D); IPR031777 (PFAM); IPR031778 (PFAM); mobidb-lite (MOBIDB_LITE); mobidb-lite (MOBIDB_LITE); PTHR12106 (PANTHER); PTHR12106:SF22 (PANTHER); SSF110296 (SUPERFAMILY); SSF110296 (SUPERFAMILY)	F:GO:0005515; C:GO:0016021	F:protein binding; C:integral component of membrane	ENSDARG00000117178	49.3	750	2.7e-205	sort1a	406511
XM_021625026.1	XP_006805106.1 Dentin sialophosphoprotein-like	2137	7.3e-249	70.06						mobidb-lite (MOBIDB_LITE); mobidb-lite (MOBIDB_LITE); mobidb-lite (MOBIDB_LITE); PTHR18839 (PANTHER); PTHR18839:SF0 (PANTHER)	no GO terms	no GO terms	ENSDARG00000090793	36.5	460	6.3e-50	si:ch211-207j7.2	799340
XM_021590398.1	XP_021446073.1 Intermediate filament family orphan 1-like	7599	0	84.74	2	F:GO:0005198; C:GO:0005882	F:structural molecule activity; C:intermediate filament			IPR001664 (SMART); G3DSA:1.20.5.170 (GENE3D); G3DSA:1.20.5.340 (GENE3D); mobidb-lite (MOBIDB_LITE); mobidb-lite (MOBIDB_LITE); mobidb-lite (MOBIDB_LITE); mobidb-lite (MOBIDB_LITE); PTHR14516 (PANTHER); PTHR14516:SF2 (PANTHER); SSF64593 (SUPERFAMILY)	F:GO:0005198; C:GO:0005882	F:structural molecule activity; C:intermediate filament	ENSDARG00000062108	64.6	642	7.1e-213	iffo1b	563794
XM_021597194.1	XP_021452868.1 Integral membrane protein gpr155-like isoform x1	4533	0	88.97	6	F:GO:0004930; C:GO:0005622; P:GO:0007186; C:GO:0016021; P:GO:0035556; P:GO:0055085	F:G protein-coupled receptor activity; C:intracellular; P:G protein-coupled receptor signaling pathway; C:integral component of membrane; P:intracellular signal transduction; P:transmembrane transport			IPR000591 (SMART); IPR004776 (PFAM); IPR036388 (G3DSA:1.10.10.GENE3D); IPR000591 (PFAM); G3DSA:1.20.1070.10 (GENE3D); IPR000832 (PFAM); mobidb-lite (MOBIDB_LITE); PTHR22829 (PANTHER); PTHR22829:SF27 (PANTHER); IPR000591 (PROSITE_PROFILES); cd04443 (CDD); IPR036390 (SUPERFAMILY)	F:GO:0004930; P:GO:0007186; C:GO:0016021; P:GO:0035556; P:GO:0055085	F:G protein-coupled receptor activity; P:G protein-coupled receptor signaling pathway; C:integral component of membrane; P:intracellular signal transduction; P:transmembrane transport	ENSDARG00000090804	66.1	794	2.2e-294	gpr155a	100535239
XM_021568119.1	XP_021423794.1 Voltage-dependent calcium channel gamma-5 subunit-like isoform x1	3098	2.4e-224	73.94	5	F:GO:0005244; F:GO:0005262; C:GO:0016021; P:GO:0034765; P:GO:0070588	F:voltage-gated ion channel activity; F:calcium channel activity; C:integral component of membrane; P:regulation of ion transmembrane transport; P:calcium ion transmembrane transport			IPR008369 (PRINTS); IPR004031 (PFAM); IPR004031 (PFAM); PTHR12107 (PANTHER); IPR008369 (PTHR12107:PANTHER)	P:GO:0006816; C:GO:0016020; C:GO:0016021	P:calcium ion transport; C:membrane; C:integral component of membrane	ENSDARG00000003326	62.6	401	3.6e-123	cacng5a	797409
XR_002471781.1		180								no IPS match	no IPS match	no IPS match
XR_002474884.1		1291								no IPS match	no IPS match	no IPS match
XM_021565345.1	XP_021421020.1 Trna pseudouridine(38/39) synthase-like	1797	1.9e-287	89.89	4	P:GO:0001522; F:GO:0003723; P:GO:0008033; F:GO:0009982	P:pseudouridine synthesis; F:RNA binding; P:tRNA processing; F:pseudouridine synthase activity	EC:5.4.99.12	tRNA pseudouridine(38-40) synthase	G3DSA:3.30.70.580 (GENE3D); IPR020095 (G3DSA:3.30.70.GENE3D); IPR020097 (PFAM); IPR001406 (TIGRFAM); mobidb-lite (MOBIDB_LITE); mobidb-lite (MOBIDB_LITE); IPR001406 (PANTHER); PTHR11142:SF5 (PANTHER); IPR001406 (HAMAP); cd02569 (CDD); IPR020103 (SUPERFAMILY)	P:GO:0001522; F:GO:0003723; P:GO:0009451; F:GO:0009982	P:pseudouridine synthesis; F:RNA binding; P:RNA modification; F:pseudouridine synthase activity	ENSDARG00000028976	69.2	465	1.1e-180	pus3	337487
[truncated: 78,582 more rows]
[truncated: 1 more columns]
