# Supplementary material for: Evidence of Transcriptional Shutoff by Pathogenic Viral Haemorrhagic Septicaemia Virus in Rainbow Trout
Source: Viruses. 2021 Jun 11;13(6):1129. doi: 10.3390/v13061129 (PMC8231187; doi:10.3390/v13061129)
Supplement: Supplementary file 1 [file viruses-13-01129-s001.zip › Cano et al - Supplemental File 3 viruses.xlsx]

## Sheet: control_1p49_3
Dataset S2 - Lists of differentially-expressed genes in RTG-2 cells inoculated with non-pathogenic (1p49) and pathogenic (J167) VHSV isolates at 3, 6 and 12 hours post-inoculation (adjusted P value < 0.05 and fold-change ≥ 2). Differentially-expressed transcripts with similar expression patterns were grouped into sub-clusters using the define_clusters_by_cutting_tree.pl script (part of the Trinit…
								TMM normalised expression values
Transcript_ID	sampleA	sampleB	logFC	FC_direction	logCPM	PValue	FDR	control_0_1	control_0_2	control_0_3	1p49_3_1	1p49_3_2	1p49_3_3	Gene_Subcluster	SeqName	Description	Length	#Hits	e-Value	sim mean	#GO	GO IDs	GO Names	Enzyme Codes	Enzyme Names	InterPro IDs	InterPro GO IDs	InterPro GO Names
XM_021583711.1	1p49_0	1p49_3	-6.95139	DOWN	7.00638	5.95573e-48	1.87921e-43	233.704	247.253	224.089	1.8	2.104	1.89	4	XM_021583711.1	XP_020357857.1 Kv channel-interacting protein 1-like	2274	20	4.3e-122	94.4	1	F:GO:0005509	F:calcium ion binding			PR00450 (PRINTS); IPR002048 (SMART); IPR002048 (PFAM); G3DSA:1.10.238.110 (GENE3D); IPR002048 (PFAM); G3DSA:1.10.238.10 (GENE3D); PTHR23055:SF94 (PANTHER); PTHR23055 (PANTHER); IPR002048 (PROSITE_PROFILES); IPR002048 (PROSITE_PROFILES); IPR002048 (PROSITE_PROFILES); IPR002048 (CDD); IPR002048 (CDD); IPR011992 (SUPERFAMILY)	F:GO:0005509	F:calcium ion binding
XM_021579881.1	1p49_0	1p49_3	-5.29873	DOWN	8.98732	9.0738e-39	1.43153e-34	1005.97	933.704	801.745	25.989	22.887	21.882	4	XM_021579881.1	XP_021435556.1 lipoprotein lipase-like	2921	20	3.5e-302	90.14	9	F:GO:0004465; C:GO:0005886; F:GO:0008201; P:GO:0016042; C:GO:0031225; P:GO:0032868; C:GO:0034361; C:GO:0042627; P:GO:0046486	F:lipoprotein lipase activity; C:plasma membrane; F:heparin binding; P:lipid catabolic process; C:anchored component of membrane; P:response to insulin; C:very-low-density lipoprotein particle; C:chylomicron; P:glycerolipid metabolic process	EC:3.1.1.34; EC:3.1.1.1; EC:3.1.1.3	Lipoprotein lipase; Carboxylesterase; Triacylglycerol lipase	IPR002330 (PRINTS); IPR000734 (PRINTS); IPR001024 (SMART); IPR013818 (PFAM); IPR029058 (G3DSA:3.40.50.GENE3D); IPR016272 (PIRSF); IPR036392 (G3DSA:2.60.60.GENE3D); IPR002330 (TIGRFAM); IPR001024 (PFAM); IPR002330 (PTHR11610:PANTHER); IPR000734 (PANTHER); IPR001024 (PROSITE_PROFILES); IPR033906 (CDD); IPR036392 (SUPERFAMILY); IPR029058 (SUPERFAMILY)	F:GO:0004465; F:GO:0005515; P:GO:0006629; F:GO:0052689	F:lipoprotein lipase activity; F:protein binding; P:lipid metabolic process; F:carboxylic ester hydrolase activity
XM_021577697.1	1p49_0	1p49_3	5.12424	UP	12.0027	5.72847e-38	4.51876e-34	191.96	234.984	207.664	6450.01	7917.31	8059.96	3	XM_021577697.1	XP_021433372.1 plasminogen activator inhibitor 1-like	2123	20	6.2e-216	90.63	4	F:GO:0004867; C:GO:0005615; P:GO:0010757; P:GO:0010951	F:serine-type endopeptidase inhibitor activity; C:extracellular space; P:negative regulation of plasminogen activation; P:negative regulation of endopeptidase activity			IPR023796 (SMART); G3DSA:2.30.39.10 (GENE3D); IPR023796 (PFAM); G3DSA:3.30.497.10 (GENE3D); PTHR11461:SF49 (PANTHER); IPR000215 (PANTHER); IPR036186 (SUPERFAMILY)	C:GO:0005615	C:extracellular space
XM_021580658.1	1p49_0	1p49_3	-5.89642	DOWN	6.77687	4.60865e-38	4.51876e-34	175.571	214.852	205.829	2.32	4.106	3.656	2	XM_021580658.1	XP_021436333.1 cyclin-dependent kinase 1-like isoform X1	1333	20	8.8e-176	98.79	6	F:GO:0004674; F:GO:0005524; P:GO:0006468; P:GO:0009069; P:GO:0009794; P:GO:0051301	F:protein serine/threonine kinase activity; F:ATP binding; P:protein phosphorylation; P:serine family amino acid metabolic process; P:regulation of mitotic cell cycle, embryonic; P:cell division	EC:2.7.11	Transferring phosphorus-containing groups	IPR000719 (SMART); G3DSA:1.10.510.10 (GENE3D); G3DSA:3.30.200.20 (GENE3D); IPR000719 (PFAM); PIRSF000654 (PIRSF); PTHR24056:SF334 (PANTHER); PTHR24056 (PANTHER); IPR000719 (PROSITE_PROFILES); cd07861 (CDD); IPR011009 (SUPERFAMILY)	F:GO:0004672; F:GO:0005524; P:GO:0006468	F:protein kinase activity; F:ATP binding; P:protein phosphorylation
XM_021558238.1	1p49_0	1p49_3	-6.40121	DOWN	8.26796	3.7257e-36	2.35114e-32	451.193	553.519	684.946	3.162	8.974	7.796	4	XM_021558238.1	XP_021413913.1 importin subunit alpha-1-like	1856	20	3.4e-154	92.35	5	C:GO:0005634; C:GO:0005737; P:GO:0006606; F:GO:0008565; F:GO:0061608	C:nucleus; C:cytoplasm; P:protein import into nucleus; F:obsolete protein transporter activity; F:nuclear import signal receptor activity			IPR000225 (SMART); G3DSA:1.25.40.150 (GENE3D); IPR032413 (PFAM); IPR024931 (PIRSF); IPR000225 (PFAM); IPR002652 (PFAM); IPR011989 (G3DSA:1.25.10.GENE3D); G3DSA:1.20.5.690 (GENE3D); PTHR23316:SF12 (PANTHER); PTHR23316 (PANTHER); IPR002652 (PROSITE_PROFILES); IPR000225 (PROSITE_PROFILES); IPR016024 (SUPERFAMILY)	F:GO:0005488; F:GO:0005515; C:GO:0005634; C:GO:0005737; P:GO:0006606; F:GO:0008565	F:binding; F:protein binding; C:nucleus; C:cytoplasm; P:protein import into nucleus; F:obsolete protein transporter activity
XM_021603931.1	1p49_0	1p49_3	5.83828	UP	7.26827	2.006e-34	1.05492e-30	3.673	6.572	4.38	196.281	322.931	330.045	3	XM_021603931.1	XP_021459606.1 cysteine-rich motor neuron 1 protein-like	1820	20	6.4e-230	56.8	3	P:GO:0001558; F:GO:0005520; C:GO:0016942	P:regulation of cell growth; F:insulin-like growth factor binding; C:insulin-like growth factor binding protein complex			IPR000867 (SMART); IPR000867 (PFAM); IPR011390 (PANTHER); IPR000867 (PROSITE_PROFILES); IPR009030 (SUPERFAMILY)	P:GO:0001558; F:GO:0005520; C:GO:0005576	P:regulation of cell growth; F:insulin-like growth factor binding; C:extracellular region
XM_021602358.1	1p49_0	1p49_3	-5.51418	DOWN	6.14104	6.09048e-33	2.74533e-29	119.379	135.356	126.02	1.643	3.415	3.088	2	XM_021602358.1	XP_021458033.1 G2/mitotic-specific cyclin-B1-like	1565	20	8.6e-223	88.96	2	P:GO:0001556; C:GO:0005634	P:oocyte maturation; C:nucleus			IPR004367 (SMART); IPR013763 (SMART); PIRSF001771 (PIRSF); IPR006671 (PFAM); IPR004367 (PFAM); IPR036915 (G3DSA:1.10.472.GENE3D); IPR036915 (G3DSA:1.10.472.GENE3D); PTHR10177:SF193 (PANTHER); PTHR10177 (PANTHER); IPR013763 (CDD); IPR013763 (CDD); IPR036915 (SUPERFAMILY); IPR036915 (SUPERFAMILY)	C:GO:0005634	C:nucleus
XM_021576494.1	1p49_0	1p49_3	-5.94928	DOWN	5.36512	2.33853e-32	9.22347e-29	83.023	80.316	59.226	0.908	1.321	1.466	4	XM_021576494.1	XP_021432169.1 elongation of very long chain fatty acids protein 5-like	3056	20	2.9e-174	91.07	16	P:GO:0006636; F:GO:0009922; C:GO:0009923; C:GO:0016021; P:GO:0019367; C:GO:0030425; P:GO:0034625; P:GO:0034626; P:GO:0035338; P:GO:0042759; P:GO:0042761; P:GO:0042967; F:GO:0102336; F:GO:0102337; F:GO:0102338; F:GO:0102756	P:unsaturated fatty acid biosynthetic process; F:fatty acid elongase activity; C:fatty acid elongase complex; C:integral component of membrane; P:fatty acid elongation, saturated fatty acid; C:dendrite; P:fatty acid elongation, monounsaturated fatty acid; P:fatty acid elongation, polyunsaturated fatty acid; P:long-chain fatty-acyl-CoA biosynthetic process; P:long-chain fatty acid biosynthetic pro…	EC:2.3.1.85; EC:2.3.1.199	Fatty-acid synthase; Very-long-chain 3-oxoacyl-CoA synthase	IPR002076 (PFAM); IPR002076 (PANTHER); IPR033677 (PTHR11157:PANTHER); IPR033677 (HAMAP)	C:GO:0005783; F:GO:0009922; C:GO:0016021; P:GO:0019367; P:GO:0042761	C:endoplasmic reticulum; F:fatty acid elongase activity; C:integral component of membrane; P:fatty acid elongation, saturated fatty acid; P:very long-chain fatty acid biosynthetic process
XM_021577378.1	1p49_0	1p49_3	-5.77386	DOWN	5.11476	2.9732e-32	1.04237e-28	62.173	60.802	63.337	1.082	1.057	1.105	4	XM_021577378.1	XP_021433053.1 patatin-like phospholipase domain-containing protein 2	3975	20	2.3e-280	89.56	2	F:GO:0004806; P:GO:0010898	F:triglyceride lipase activity; P:positive regulation of triglyceride catabolic process	EC:3.1.1.1; EC:3.1.1.3	Carboxylesterase; Triacylglycerol lipase	IPR002641 (PFAM); G3DSA:3.40.1090.10 (GENE3D); IPR033562 (PANTHER); PTHR12406:SF29 (PANTHER); IPR002641 (PROSITE_PROFILES); PS51257 (PROSITE_PROFILES); IPR033903 (CDD); IPR016035 (SUPERFAMILY)	F:GO:0004806; P:GO:0006629; P:GO:0008152; P:GO:0010898; P:GO:0016042; F:GO:0016787	F:triglyceride lipase activity; P:lipid metabolic process; P:metabolic process; P:positive regulation of triglyceride catabolic process; P:lipid catabolic process; F:hydrolase activity
XM_021622239.1	1p49_0	1p49_3	-6.32612	DOWN	4.99738	1.50414e-29	4.74601e-26	44.096	52.33	76.371	0.396	1.006	0.671	4	XM_021622239.1	XP_021477914.1 endothelial lipase-like	3945	20	7.3e-303	88.81	5	F:GO:0004465; C:GO:0005576; P:GO:0016042; F:GO:0033878; P:GO:0046486	F:lipoprotein lipase activity; C:extracellular region; P:lipid catabolic process; F:hormone-sensitive lipase activity; P:glycerolipid metabolic process	EC:3.1.1.79; EC:3.1.1.34; EC:3.1.1.1; EC:3.1.1.3	Hormone-sensitive lipase; Lipoprotein lipase; Carboxylesterase; Triacylglycerol lipase	IPR000734 (PRINTS); IPR002330 (PRINTS); IPR036392 (G3DSA:2.60.60.GENE3D); IPR013818 (PFAM); IPR029058 (G3DSA:3.40.50.GENE3D); IPR016272 (PIRSF); IPR001024 (PFAM); PTHR11610:SF13 (PANTHER); IPR000734 (PANTHER); IPR001024 (PROSITE_PROFILES); IPR033906 (CDD); IPR036392 (SUPERFAMILY); IPR029058 (SUPERFAMILY)	F:GO:0004465; F:GO:0005515; P:GO:0006629; F:GO:0052689	F:lipoprotein lipase activity; F:protein binding; P:lipid metabolic process; F:carboxylic ester hydrolase activity
XM_021602849.1	1p49_0	1p49_3	7.2201	UP	5.28381	2.32933e-29	6.68156e-26	0	1.318	0	53.44	86.02	75.941	3	XM_021602849.1	XP_021458524.1 heat shock protein 30-like	571	20	2.7e-89	95.56						IPR008978 (G3DSA:2.60.40.GENE3D); IPR002068 (PFAM); PTHR11527:SF243 (PANTHER); IPR031107 (PANTHER); IPR002068 (PROSITE_PROFILES); cd06481 (CDD); IPR008978 (SUPERFAMILY)	no GO terms	no GO terms
XM_021560604.1	1p49_0	1p49_3	4.32979	UP	7.31833	3.1153e-29	8.19142e-26	12.839	13.606	15.378	281.381	291.578	280.044	3	XM_021560604.1	XP_021416279.1 carcinoembryonic antigen-related cell adhesion molecule 6-like	2700	20	7e-289	75.43	1	C:GO:0016021	C:integral component of membrane			IPR003598 (SMART); IPR003599 (SMART); G3DSA:2.60.40.1290 (GENE3D); PF13927 (PFAM); IPR013783 (G3DSA:2.60.40.GENE3D); IPR007110 (PFAM); IPR013783 (G3DSA:2.60.40.GENE3D); IPR013783 (G3DSA:2.60.40.GENE3D); IPR021157 (G3DSA:1.20.5.GENE3D); IPR013783 (G3DSA:2.60.40.GENE3D); IPR013783 (G3DSA:2.60.40.GENE3D); IPR013098 (PFAM); IPR013783 (G3DSA:2.60.40.GENE3D); PTHR44427 (PANTHER); IPR007110 (PROSITE_PRO…	no GO terms	no GO terms
XM_021584138.1	1p49_0	1p49_3	-5.57233	DOWN	5.09356	1.21425e-28	2.94717e-25	71.706	61.991	49.227	1.783	1.108	1.074	4	XM_021584138.1	XP_021439813.1 dihydropteridine reductase-like isoform X2	1251	20	1.4e-114	95.18	2	F:GO:0016491; P:GO:0055114	F:oxidoreductase activity; P:oxidation-reduction process			G3DSA:3.40.50.720 (GENE3D); PTHR15104 (PANTHER); PTHR15104:SF3 (PANTHER); cd05334 (CDD); IPR036291 (SUPERFAMILY)	no GO terms	no GO terms
XM_021556172.1	1p49_0	1p49_3	6.74084	UP	4.96129	1.72087e-28	3.87848e-25	0	0	1.402	56.246	61.7	53.605	3	XM_021556172.1	XP_021411847.1 interferon-induced transmembrane protein 3 isoform X2	454	20	4.1e-69	94.74	2	P:GO:0009607; C:GO:0016021	P:response to biotic stimulus; C:integral component of membrane			IPR007593 (PFAM); PTHR13999 (PANTHER); PTHR13999:SF12 (PANTHER)	P:GO:0009607; C:GO:0016021	P:response to biotic stimulus; C:integral component of membrane
XM_021605558.1	1p49_0	1p49_3	-5.64174	DOWN	4.81084	1.85731e-28	3.9069e-25	48.425	54.072	47.517	1.387	1.291	0.413	2	XM_021605558.1	XP_021461233.1 OX-2 membrane glycoprotein-like isoform X4	1551	20	9.5e-174	83.4	3	C:GO:0016021; P:GO:0043031; P:GO:0050776	C:integral component of membrane; P:negative regulation of macrophage activation; P:regulation of immune response			IPR003599 (SMART); IPR013162 (PFAM); IPR013106 (PFAM); IPR021157 (G3DSA:1.20.5.GENE3D); IPR013783 (G3DSA:2.60.40.GENE3D); IPR013783 (G3DSA:2.60.40.GENE3D); mobidb-lite (MOBIDB_LITE); mobidb-lite (MOBIDB_LITE); IPR033321 (PTHR23277:PANTHER); PTHR23277 (PANTHER); IPR007110 (PROSITE_PROFILES); IPR036179 (SUPERFAMILY); IPR036179 (SUPERFAMILY)	P:GO:0043031; P:GO:0050776	P:negative regulation of macrophage activation; P:regulation of immune response
XM_021611221.1	1p49_0	1p49_3	6.87902	UP	6.63139	3.44098e-28	6.78583e-25	0.385	1.613	2.526	94.314	207.245	248.486	3	XM_021611221.1	XP_021466896.1 cathelicidin antimicrobial peptide isoform X1	1204	13	2.4e-100	84.66	6	F:GO:0001530; C:GO:0005623; P:GO:0010628; P:GO:0019835; P:GO:0050829; P:GO:0050830	F:lipopolysaccharide binding; C:cell; P:positive regulation of gene expression; P:cytolysis; P:defense response to Gram-negative bacterium; P:defense response to Gram-positive bacterium			PF00666 (PFAM); G3DSA:3.10.450.10 (GENE3D); mobidb-lite (MOBIDB_LITE); SSF54403 (SUPERFAMILY)	no GO terms	no GO terms
XM_021569576.1	1p49_0	1p49_3	-5.41045	DOWN	5.5673	8.51525e-28	1.58048e-24	96.982	81.616	75.718	3.245	1.9	1.064	4	XM_021569576.1	XP_021425251.1 T-complex protein 11-like protein 2	3864	20	1e-277	84.62						IPR008862 (PFAM); IPR008862 (PANTHER); PTHR12832:SF14 (PANTHER)	no GO terms	no GO terms
XM_021600916.1	1p49_0	1p49_3	4.12343	UP	9.73298	1.51569e-27	2.65692e-24	86.732	76.924	92.402	1301.87	1596.19	1624.62	3	XM_021600916.1	XP_021456591.1 heat shock protein HSP 90-alpha	2743	20	0	96.87	8	F:GO:0005524; C:GO:0005634; C:GO:0005737; P:GO:0006457; P:GO:0009408; P:GO:0009409; P:GO:0046677; F:GO:0051082	F:ATP binding; C:nucleus; C:cytoplasm; P:protein folding; P:response to heat; P:response to cold; P:response to antibiotic; F:unfolded protein binding			IPR020575 (PRINTS); IPR003594 (SMART); IPR001404 (PIRSF); IPR003594 (PFAM); IPR036890 (G3DSA:3.30.565.GENE3D); IPR001404 (PFAM); mobidb-lite (MOBIDB_LITE); mobidb-lite (MOBIDB_LITE); IPR001404 (PANTHER); PTHR11528:SF72 (PANTHER); IPR001404 (HAMAP); IPR003594 (CDD); IPR020568 (SUPERFAMILY); IPR037196 (SUPERFAMILY); IPR036890 (SUPERFAMILY)	F:GO:0005524; P:GO:0006457; P:GO:0006950; F:GO:0051082	F:ATP binding; P:protein folding; P:response to stress; F:unfolded protein binding
XM_021622750.1	1p49_0	1p49_3	5.42995	UP	4.65987	1.90904e-27	3.17031e-24	0.875	1.023	1.172	36.235	51.395	49.02	3	XM_021622750.1	XP_013994110.1 thrombospondin-4-B-like	3862	20	0	94.47	4	F:GO:0005509; P:GO:0007155; P:GO:0030198; C:GO:0031012	F:calcium ion binding; P:cell adhesion; P:extracellular matrix organization; C:extracellular matrix			IPR000742 (SMART); IPR001791 (SMART); IPR001881 (SMART); G3DSA:2.10.25.10 (GENE3D); IPR008859 (PFAM); G3DSA:2.10.25.10 (GENE3D); G3DSA:2.40.155.10 (GENE3D); G3DSA:2.60.120.200 (GENE3D); IPR024665 (PFAM); IPR003367 (PFAM); G3DSA:1.20.5.10 (GENE3D); G3DSA:2.60.120.200 (GENE3D); G3DSA:2.10.25.10 (GENE3D); IPR028974 (G3DSA:4.10.1080.GENE3D); IPR001881 (PFAM); G3DSA:2.10.25.10 (GENE3D); G3DSA:2.10.25.…	F:GO:0005509; C:GO:0005576; P:GO:0007155	F:calcium ion binding; C:extracellular region; P:cell adhesion
NM_001124463.1	1p49_0	1p49_3	6.75971	UP	7.64733	6.75793e-27	1.06616e-23	1.898	3.789	4.447	138.358	461.382	513.711	3	NM_001124463.1	NP_001117935.1 cathelicidin antimicrobial peptide precursor	891	13	6e-104	84.4	6	F:GO:0001530; C:GO:0005623; P:GO:0010628; P:GO:0019835; P:GO:0050829; P:GO:0050830	F:lipopolysaccharide binding; C:cell; P:positive regulation of gene expression; P:cytolysis; P:defense response to Gram-negative bacterium; P:defense response to Gram-positive bacterium			PF00666 (PFAM); G3DSA:3.10.450.10 (GENE3D); mobidb-lite (MOBIDB_LITE); SSF54403 (SUPERFAMILY)	no GO terms	no GO terms
XM_021608273.1	1p49_0	1p49_3	6.8753	UP	4.91232	2.2459e-26	3.37451e-23	0	0	1.326	37.836	59.383	68.361	3	XM_021608273.1	XP_021463948.1 toxin MIT1-like	1350	20	5.2e-59	85.22	6	P:GO:0000187; F:GO:0001664; C:GO:0005576; P:GO:0007623; P:GO:0008284; P:GO:0045765	P:activation of MAPK activity; F:G protein-coupled receptor binding; C:extracellular region; P:circadian rhythm; P:positive regulation of cell population proliferation; P:regulation of angiogenesis			G3DSA:2.10.80.10 (GENE3D); IPR023569 (PFAM); PTHR18821:SF8 (PANTHER); IPR009523 (PANTHER); IPR023569 (PRODOM); SSF57190 (SUPERFAMILY); SSF57190 (SUPERFAMILY)	no GO terms	no GO terms
XM_021570965.1	1p49_0	1p49_3	-10.0118	DOWN	3.84392	1.21313e-25	1.73991e-22	32.77	24.114	20.065	0	0	0	4	XM_021570965.1	XP_021426640.1 mitochondrial pyruvate carrier 2-like	1264	20	2.1e-70	88.5	3	P:GO:0006850; C:GO:0031305; F:GO:0050833	P:mitochondrial pyruvate transmembrane transport; C:integral component of mitochondrial inner membrane; F:pyruvate transmembrane transporter activity			IPR005336 (PFAM); PTHR14154:SF2 (PANTHER); PTHR14154 (PANTHER)	C:GO:0005743; P:GO:0006850	C:mitochondrial inner membrane; P:mitochondrial pyruvate transmembrane transport
XM_021592803.1	1p49_0	1p49_3	-5.63255	DOWN	4.77499	1.3586e-25	1.86382e-22	51.206	47.196	48.093	0	1.626	1.291	4	XM_021592803.1	YP_443923.1 envelope protein	2505	20	2.1e-218	79.38	2	C:GO:0016021; C:GO:0019031	C:integral component of membrane; C:viral envelope			G3DSA:1.10.287.210 (GENE3D); IPR018154 (PFAM); IPR018154 (PANTHER); PTHR10424:SF50 (PANTHER); cd09951 (CDD); SSF58069 (SUPERFAMILY)	no GO terms	no GO terms
XM_021612627.1	1p49_0	1p49_3	-4.1587	DOWN	5.76781	1.65965e-24	2.18196e-21	101.468	93.673	88.694	5.3	5.336	5.349	2	XM_021612627.1	XP_021468302.1 kinesin-like protein KIF11-B	4266	20	0	83.33	12	P:GO:0001525; F:GO:0005524; C:GO:0005871; C:GO:0005874; P:GO:0007018; P:GO:0007059; F:GO:0008017; F:GO:0008574; P:GO:0022008; C:GO:0045298; P:GO:0051726; P:GO:0090307	P:angiogenesis; F:ATP binding; C:kinesin complex; C:microtubule; P:microtubule-based movement; P:chromosome segregation; F:microtubule binding; F:ATP-dependent microtubule motor activity, plus-end-directed; P:neurogenesis; C:tubulin complex; P:regulation of cell cycle; P:mitotic spindle assembly	EC:3.6.1.3; EC:3.6.1.15; EC:3.6.4.4	Adenosinetriphosphatase; Nucleoside-triphosphate phosphatase; Plus-end-directed kinesin ATPase	IPR001752 (PRINTS); IPR001752 (SMART); IPR025901 (PFAM); G3DSA:1.20.120.330 (GENE3D); G3DSA:1.20.120.20 (GENE3D); IPR001752 (PFAM); IPR036961 (G3DSA:3.40.850.GENE3D); mobidb-lite (MOBIDB_LITE); IPR027640 (PANTHER); PTHR24115:SF515 (PANTHER); IPR001752 (PROSITE_PROFILES); cd01364 (CDD); IPR027417 (SUPERFAMILY)	F:GO:0003777; F:GO:0005524; P:GO:0007018; F:GO:0008017	F:microtubule motor activity; F:ATP binding; P:microtubule-based movement; F:microtubule binding
XM_021612439.1	1p49_0	1p49_3	3.71883	UP	9.62176	4.13498e-24	5.21885e-21	91.052	111.122	106.349	1332.59	1352.26	1431.12	1	XM_021612439.1	XP_021468114.1 heat shock protein HSP 90-alpha-like	2740	20	0	96.68	8	F:GO:0005524; C:GO:0005634; C:GO:0005737; P:GO:0006457; P:GO:0009408; P:GO:0009409; P:GO:0046677; F:GO:0051082	F:ATP binding; C:nucleus; C:cytoplasm; P:protein folding; P:response to heat; P:response to cold; P:response to antibiotic; F:unfolded protein binding			IPR020575 (PRINTS); IPR003594 (SMART); IPR036890 (G3DSA:3.30.565.GENE3D); IPR003594 (PFAM); IPR001404 (PIRSF); IPR001404 (PFAM); mobidb-lite (MOBIDB_LITE); mobidb-lite (MOBIDB_LITE); IPR001404 (PANTHER); PTHR11528:SF72 (PANTHER); IPR001404 (HAMAP); IPR003594 (CDD); IPR037196 (SUPERFAMILY); IPR036890 (SUPERFAMILY); IPR020568 (SUPERFAMILY)	F:GO:0005524; P:GO:0006457; P:GO:0006950; F:GO:0051082	F:ATP binding; P:protein folding; P:response to stress; F:unfolded protein binding
XM_021584500.1	1p49_0	1p49_3	5.45626	UP	4.91123	5.95777e-24	7.23022e-21	0.28	1.125	2.094	66.079	48.874	48.473	3	XM_021584500.1	XP_021440175.1 Krueppel-like factor 11	2131	20	6.8e-255	80.61	1	F:GO:0003676	F:nucleic acid binding			IPR013087 (SMART); G3DSA:3.30.160.60 (GENE3D); G3DSA:3.30.160.60 (GENE3D); G3DSA:2.20.28.10 (GENE3D); G3DSA:3.30.160.60 (GENE3D); PF00096 (PFAM); G3DSA:3.30.160.60 (GENE3D); mobidb-lite (MOBIDB_LITE); mobidb-lite (MOBIDB_LITE); PTHR44766 (PANTHER); IPR013087 (PROSITE_PROFILES); IPR013087 (PROSITE_PROFILES); IPR013087 (PROSITE_PROFILES); IPR036236 (SUPERFAMILY); IPR036236 (SUPERFAMILY)	F:GO:0003676	F:nucleic acid binding
XM_021580659.1	1p49_0	1p49_3	-9.97171	DOWN	3.8051	8.99027e-24	1.05063e-20	24.969	33.627	16.31	0	0	0	2	XM_021580659.1	XP_021436333.1 cyclin-dependent kinase 1-like isoform X1	1600	20	1.7e-173	98.79	6	F:GO:0004674; F:GO:0005524; P:GO:0006468; P:GO:0009069; P:GO:0009794; P:GO:0051301	F:protein serine/threonine kinase activity; F:ATP binding; P:protein phosphorylation; P:serine family amino acid metabolic process; P:regulation of mitotic cell cycle, embryonic; P:cell division	EC:2.7.11	Transferring phosphorus-containing groups	IPR000719 (SMART); PIRSF000654 (PIRSF); G3DSA:3.30.200.20 (GENE3D); IPR000719 (PFAM); G3DSA:1.10.510.10 (GENE3D); PTHR24056 (PANTHER); PTHR24056:SF334 (PANTHER); IPR000719 (PROSITE_PROFILES); cd07861 (CDD); IPR011009 (SUPERFAMILY)	F:GO:0004672; F:GO:0005524; P:GO:0006468	F:protein kinase activity; F:ATP binding; P:protein phosphorylation
XM_021565982.1	1p49_0	1p49_3	-3.95001	DOWN	6.16113	1.07443e-23	1.21076e-20	118.33	119.575	132.897	7.884	7.429	8.932	4	XM_021565982.1	XP_020314431.1 tubulin alpha chain	1576	20	2.6e-267	99.89	9	P:GO:0000226; F:GO:0003725; F:GO:0003924; F:GO:0005200; F:GO:0005525; C:GO:0005881; F:GO:0031625; C:GO:0043209; P:GO:0071353	P:microtubule cytoskeleton organization; F:double-stranded RNA binding; F:GTPase activity; F:structural constituent of cytoskeleton; F:GTP binding; C:cytoplasmic microtubule; F:ubiquitin protein ligase binding; C:myelin sheath; P:cellular response to interleukin-4	EC:3.6.1.15	Nucleoside-triphosphate phosphatase	IPR002452 (PRINTS); IPR000217 (PRINTS); IPR003008 (SMART); IPR018316 (SMART); IPR003008 (PFAM); IPR036525 (G3DSA:3.40.50.GENE3D); G3DSA:1.10.287.600 (GENE3D); IPR018316 (PFAM); IPR037103 (G3DSA:3.30.1330.GENE3D); PTHR11588:SF243 (PANTHER); IPR000217 (PANTHER); cd02186 (CDD); IPR008280 (SUPERFAMILY); IPR036525 (SUPERFAMILY)	F:GO:0003924; F:GO:0005200; F:GO:0005525; C:GO:0005874; P:GO:0007017	F:GTPase activity; F:structural constituent of cytoskeleton; F:GTP binding; C:microtubule; P:microtubule-based process
XM_021611028.1	1p49_0	1p49_3	-5.06046	DOWN	7.38588	1.99358e-23	2.09678e-20	283.353	294.642	320.842	3.6	8.872	14.622	4	XM_021611028.1	NP_001134076.1 Otoraplin precursor	729	20	3.8e-72	82.87						IPR001452 (PFAM); G3DSA:2.30.30.40 (GENE3D); PTHR23158:SF54 (PANTHER); PTHR23158 (PANTHER); IPR035554 (CDD); IPR036028 (SUPERFAMILY)	F:GO:0005515	F:protein binding
XM_021583946.1	1p49_0	1p49_3	-4.3378	DOWN	5.38468	1.92923e-23	2.09678e-20	75.345	68.36	75.045	2.592	3.557	4.678	4	XM_021583946.1	XP_021439621.1 cystine/glutamate transporter	3067	20	3.6e-281	94.02	3	C:GO:0016021; F:GO:0022857; P:GO:0055085	C:integral component of membrane; F:transmembrane transporter activity; P:transmembrane transport			IPR002293 (PIRSF); IPR002293 (PFAM); mobidb-lite (MOBIDB_LITE); PTHR11785 (PANTHER); PTHR11785:SF424 (PANTHER)	P:GO:0003333; F:GO:0015171; C:GO:0016020	P:amino acid transmembrane transport; F:amino acid transmembrane transporter activity; C:membrane
XM_021571994.1	1p49_0	1p49_3	-4.44524	DOWN	5.25729	1.23044e-22	1.25239e-19	56.454	63.152	81.135	2.964	2.043	4.182	2	XM_021571994.1	XP_021427669.1 kinesin-like protein KIFC1	2340	20	1.9e-298	74.14	8	F:GO:0003777; F:GO:0005524; C:GO:0005871; C:GO:0005874; P:GO:0007018; F:GO:0008017; F:GO:0016887; C:GO:0045298	F:microtubule motor activity; F:ATP binding; C:kinesin complex; C:microtubule; P:microtubule-based movement; F:microtubule binding; F:ATPase activity; C:tubulin complex	EC:3.6.1.3; EC:3.6.1.15	Adenosinetriphosphatase; Nucleoside-triphosphate phosphatase	IPR001752 (SMART); IPR036961 (G3DSA:3.40.850.GENE3D); G3DSA:1.20.5.340 (GENE3D); IPR031852 (PFAM); mobidb-lite (MOBIDB_LITE); PTHR24115:SF464 (PANTHER); IPR027640 (PANTHER); IPR001752 (PROSITE_PROFILES); IPR027417 (SUPERFAMILY); SSF57997 (SUPERFAMILY)	F:GO:0003777; F:GO:0005524; P:GO:0007018; F:GO:0008017	F:microtubule motor activity; F:ATP binding; P:microtubule-based movement; F:microtubule binding
XM_021556140.1	1p49_0	1p49_3	3.76694	UP	6.73479	2.79399e-22	2.75496e-19	13.6	11.486	15.003	204.107	189.643	162.26	3	XM_021556140.1	NP_001117992.1 junB protein	1535	20	1.8e-172	93.07	5	F:GO:0003677; F:GO:0003700; C:GO:0005667; P:GO:0006357; P:GO:0051726	F:DNA binding; F:DNA-binding transcription factor activity; C:transcription factor complex; P:regulation of transcription by RNA polymerase II; P:regulation of cell cycle			IPR002112 (PRINTS); IPR004827 (SMART); G3DSA:1.20.5.170 (GENE3D); IPR005643 (PFAM); G3DSA:1.20.5.490 (GENE3D); IPR008917 (G3DSA:1.10.880.GENE3D); IPR004827 (PFAM); PTHR11462 (PANTHER); IPR029822 (PTHR11462:PANTHER); IPR004827 (PROSITE_PROFILES); cd14696 (CDD); SSF57959 (SUPERFAMILY); IPR008917 (SUPERFAMILY)	F:GO:0003677; F:GO:0003700; P:GO:0006355; P:GO:0006357; P:GO:0051726	F:DNA binding; F:DNA-binding transcription factor activity; P:regulation of transcription, DNA-templated; P:regulation of transcription by RNA polymerase II; P:regulation of cell cycle
XM_021584214.1	1p49_0	1p49_3	-3.9125	DOWN	7.06134	3.14713e-22	3.00914e-19	232.488	227.499	232.484	13.82	11.87	20.767	2	XM_021584214.1	XP_020359269.1 securin-like isoform X1	751	20	3.7e-99	76.37	3	C:GO:0005634; C:GO:0005737; P:GO:0051276	C:nucleus; C:cytoplasm; P:chromosome organization			PTHR10418:SF2 (PANTHER); IPR006940 (PANTHER)	C:GO:0005634; C:GO:0005737; P:GO:0051276	C:nucleus; C:cytoplasm; P:chromosome organization
XM_021609750.1	1p49_0	1p49_3	4.18383	UP	4.89611	3.45772e-22	3.20887e-19	2.632	3.208	2.565	51.442	47.848	57.209	3	XM_021609750.1	XP_021465425.1 alkaline phosphatase-like	2640	20	0	97.51	7	F:GO:0004035; P:GO:0009612; C:GO:0016021; P:GO:0016311; P:GO:0019497; P:GO:0046486; P:GO:0046656	F:alkaline phosphatase activity; P:response to mechanical stimulus; C:integral component of membrane; P:dephosphorylation; P:hexachlorocyclohexane metabolic process; P:glycerolipid metabolic process; P:folic acid biosynthetic process	EC:3.1.3.41; EC:3.1.3.1	4-nitrophenylphosphatase; Alkaline phosphatase	IPR001952 (PRINTS); IPR001952 (SMART); IPR017849 (G3DSA:3.40.720.GENE3D); IPR001952 (PFAM); PTHR11596:SF71 (PANTHER); IPR001952 (PANTHER); IPR001952 (CDD); IPR017850 (SUPERFAMILY)	F:GO:0003824; P:GO:0008152; F:GO:0016791	F:catalytic activity; P:metabolic process; F:phosphatase activity
XM_021590590.1	1p49_0	1p49_3	-6.77059	DOWN	3.83082	3.71759e-22	3.35146e-19	19.87	26.898	29.229	0	0	0.568	4	XM_021590590.1	XP_014009244.1 gamma-enolase-like	702	20	2.8e-112	97.26	8	C:GO:0000015; P:GO:0000162; F:GO:0000287; F:GO:0004634; P:GO:0006094; P:GO:0006096; P:GO:0006571; P:GO:0009094	C:phosphopyruvate hydratase complex; P:tryptophan biosynthetic process; F:magnesium ion binding; F:phosphopyruvate hydratase activity; P:gluconeogenesis; P:glycolytic process; P:tyrosine biosynthetic process; P:L-phenylalanine biosynthetic process	EC:4.2.1.11	Phosphopyruvate hydratase	IPR000941 (PRINTS); IPR020811 (SMART); IPR020810 (SMART); IPR020811 (PFAM); IPR036849 (G3DSA:3.20.20.GENE3D); IPR029017 (G3DSA:3.30.390.GENE3D); IPR020810 (PFAM); PTHR11902:SF10 (PANTHER); IPR000941 (PANTHER); IPR036849 (SUPERFAMILY); IPR029017 (SUPERFAMILY)	C:GO:0000015; F:GO:0000287; F:GO:0004634; P:GO:0006096	C:phosphopyruvate hydratase complex; F:magnesium ion binding; F:phosphopyruvate hydratase activity; P:glycolytic process
XM_021562132.1	1p49_0	1p49_3	-4.56526	DOWN	5.09581	6.19973e-22	5.43389e-19	45.819	50.975	83.152	2.774	2.754	2.272	2	XM_021562132.1	XP_021417807.1 cell division cycle-associated protein 3-like	1682	20	1.2e-198	74.87	1	P:GO:0051301	P:cell division			mobidb-lite (MOBIDB_LITE); mobidb-lite (MOBIDB_LITE); mobidb-lite (MOBIDB_LITE); PTHR34756 (PANTHER)	no GO terms	no GO terms
XM_021596389.1	1p49_0	1p49_3	-9.5518	DOWN	3.40042	7.12141e-22	6.07303e-19	18.462	21.1	16.588	0	0	0	4	XM_021596389.1	XP_014049726.1 arf-GAP with dual PH domain-containing protein 1-like	421	20	2e-73	95.41	4	F:GO:0005096; P:GO:0043547; F:GO:0046872; F:GO:1902936	F:GTPase activator activity; P:positive regulation of GTPase activity; F:metal ion binding; F:phosphatidylinositol bisphosphate binding			IPR011993 (G3DSA:2.30.29.GENE3D); IPR011993 (G3DSA:2.30.29.GENE3D); PTHR23180:SF219 (PANTHER); PTHR23180 (PANTHER); cd13252 (CDD); IPR011993 (SUPERFAMILY)	no GO terms	no GO terms
XM_021614669.1	1p49_0	1p49_3	3.95667	UP	10.1724	8.17325e-22	6.78659e-19	91.752	147.035	149.053	1493.67	2326.91	2271.14	3	XM_021614669.1	XP_021470344.1 plasminogen activator inhibitor 1-like	1626	20	5.1e-218	90.45	4	F:GO:0004867; C:GO:0005615; P:GO:0010757; P:GO:0010951	F:serine-type endopeptidase inhibitor activity; C:extracellular space; P:negative regulation of plasminogen activation; P:negative regulation of endopeptidase activity			IPR023796 (SMART); G3DSA:2.30.39.10 (GENE3D); G3DSA:3.30.497.10 (GENE3D); IPR023796 (PFAM); IPR000215 (PANTHER); PTHR11461:SF49 (PANTHER); IPR036186 (SUPERFAMILY)	C:GO:0005615	C:extracellular space
XM_021595612.1	1p49_0	1p49_3	-3.98409	DOWN	5.21978	1.12877e-21	9.13232e-19	70.508	55.483	65.815	3.946	4.36	4.038	2	XM_021595612.1	XP_021451287.1 centromere-associated protein E-like	560	19	1.9e-55	80.65	6	F:GO:0003777; F:GO:0005524; C:GO:0005874; P:GO:0007018; F:GO:0008017; C:GO:0045298	F:microtubule motor activity; F:ATP binding; C:microtubule; P:microtubule-based movement; F:microtubule binding; C:tubulin complex	EC:3.6.1.15	Nucleoside-triphosphate phosphatase	G3DSA:1.20.5.1000 (GENE3D); mobidb-lite (MOBIDB_LITE); mobidb-lite (MOBIDB_LITE)	no GO terms	no GO terms
XM_021594058.1	1p49_0	1p49_3	-4.08483	DOWN	5.55002	1.33511e-21	1.05317e-18	86.697	82.141	74.306	6.167	3.273	5.008	2	XM_021594058.1	XP_021449733.1 serine/threonine-protein kinase PLK1-like	1715	20	9.6e-151	96.69	4	F:GO:0004674; F:GO:0005524; P:GO:0006468; P:GO:0009069	F:protein serine/threonine kinase activity; F:ATP binding; P:protein phosphorylation; P:serine family amino acid metabolic process	EC:2.7.11	Transferring phosphorus-containing groups	IPR000719 (SMART); PIRSF000654 (PIRSF); IPR000719 (PFAM); G3DSA:1.10.510.10 (GENE3D); G3DSA:3.30.200.20 (GENE3D); PTHR24345 (PANTHER); PTHR24345:SF74 (PANTHER); IPR000719 (PROSITE_PROFILES); IPR011009 (SUPERFAMILY)	F:GO:0004672; F:GO:0005524; P:GO:0006468	F:protein kinase activity; F:ATP binding; P:protein phosphorylation
XM_021574520.1	1p49_0	1p49_3	-4.21917	DOWN	5.0593	1.53722e-21	1.18303e-18	59.996	62.793	50.427	4.177	2.246	3.005	4	XM_021574520.1	XP_021430195.1 sodium-dependent lysophosphatidylcholine symporter 1-B-like	4467	20	4.7e-298	92.83	1	C:GO:0016021	C:integral component of membrane			PF13347 (PFAM); G3DSA:1.20.1250.20 (GENE3D); G3DSA:1.20.1250.20 (GENE3D); mobidb-lite (MOBIDB_LITE); PTHR11328:SF29 (PANTHER); PTHR11328 (PANTHER); IPR036259 (SUPERFAMILY)	no GO terms	no GO terms
NM_001124659.1	1p49_0	1p49_3	-3.97978	DOWN	5.64363	3.79727e-21	2.85275e-18	84.685	87.285	86.62	3.723	6.901	5.845	2	NM_001124659.1	NP_001118131.1 cyclin B2	1427	20	2.5e-213	88.07	1	C:GO:0005634	C:nucleus			IPR004367 (SMART); IPR013763 (SMART); IPR006671 (PFAM); PIRSF001771 (PIRSF); IPR036915 (G3DSA:1.10.472.GENE3D); IPR036915 (G3DSA:1.10.472.GENE3D); IPR004367 (PFAM); mobidb-lite (MOBIDB_LITE); PTHR10177:SF184 (PANTHER); PTHR10177 (PANTHER); IPR013763 (CDD); IPR013763 (CDD); IPR036915 (SUPERFAMILY); IPR036915 (SUPERFAMILY)	C:GO:0005634	C:nucleus
XM_021572335.1	1p49_0	1p49_3	-4.414	DOWN	4.31925	4.39319e-21	3.22368e-18	33.968	36.77	32.658	1.494	1.758	1.539	2	XM_021572335.1	XP_021428010.1 anillin-like isoform X4	6663	20	0	90.9						IPR001849 (SMART); IPR001849 (PFAM); IPR011993 (G3DSA:2.30.29.GENE3D); IPR031970 (PFAM); IPR012966 (PFAM); mobidb-lite (MOBIDB_LITE); mobidb-lite (MOBIDB_LITE); mobidb-lite (MOBIDB_LITE); mobidb-lite (MOBIDB_LITE); mobidb-lite (MOBIDB_LITE); mobidb-lite (MOBIDB_LITE); mobidb-lite (MOBIDB_LITE); PTHR21538 (PANTHER); PTHR21538:SF23 (PANTHER); IPR001849 (PROSITE_PROFILES); cd01263 (CDD); IPR011993 (…	no GO terms	no GO terms
XM_021580794.1	1p49_0	1p49_3	-3.5394	DOWN	6.87494	4.76243e-21	3.4152e-18	204.44	204.076	188.607	19.979	16.393	15.655	2	XM_021580794.1	XP_021436469.1 acyl-CoA desaturase-like	3217	20	2.9e-193	97.17	4	P:GO:0006633; C:GO:0016021; F:GO:0016717; P:GO:0055114	P:fatty acid biosynthetic process; C:integral component of membrane; F:oxidoreductase activity, acting on paired donors, with oxidation of a pair of donors resulting in the reduction of molecular oxygen to two molecules of water; P:oxidation-reduction process	EC:1.14.19	Acting on paired donors, with incorporation or reduction of molecular oxygen. The oxygen incorporated need not be derived from O(2)	IPR015876 (PRINTS); IPR005804 (PFAM); mobidb-lite (MOBIDB_LITE); IPR015876 (PANTHER); PTHR11351:SF32 (PANTHER); IPR015876 (CDD)	P:GO:0006629; F:GO:0016717; P:GO:0055114	P:lipid metabolic process; F:oxidoreductase activity, acting on paired donors, with oxidation of a pair of donors resulting in the reduction of molecular oxygen to two molecules of water; P:oxidation-reduction process
XM_021584160.1	1p49_0	1p49_3	-3.87058	DOWN	5.57352	5.20279e-21	3.64808e-18	79.857	93.037	72.116	5.474	6.555	4.802	2	XM_021584160.1	XP_014067322.1 cyclin-A2-like	2243	20	1.7e-240	89.77	1	C:GO:0005634	C:nucleus			IPR013763 (SMART); IPR004367 (SMART); IPR006671 (PFAM); PIRSF001771 (PIRSF); IPR036915 (G3DSA:1.10.472.GENE3D); IPR036915 (G3DSA:1.10.472.GENE3D); IPR004367 (PFAM); IPR032447 (PFAM); PTHR10177 (PANTHER); PTHR10177:SF69 (PANTHER); IPR013763 (CDD); IPR036915 (SUPERFAMILY); IPR036915 (SUPERFAMILY)	C:GO:0005634	C:nucleus
XM_021604363.1	1p49_0	1p49_3	5.5334	UP	4.37887	9.45252e-21	6.48381e-18	1.321	0.922	0	29.919	49.21	33.189	3	XM_021604363.1	XP_021460038.1 proteoglycan 4-like isoform X2	3033	20	5.3E-311	69.66	6	F:GO:0005044; P:GO:0006898; P:GO:0006955; P:GO:0007165; F:GO:0030247; F:GO:0046872	F:scavenger receptor activity; P:receptor-mediated endocytosis; P:immune response; P:signal transduction; F:polysaccharide binding; F:metal ion binding			IPR020436 (PRINTS); IPR018487 (SMART); IPR001212 (SMART); IPR036375 (G3DSA:2.110.10.GENE3D); IPR018487 (PFAM); IPR001212 (PFAM); mobidb-lite (MOBIDB_LITE); mobidb-lite (MOBIDB_LITE); PTHR22917 (PANTHER); PTHR22917:SF1 (PANTHER); PTHR22917:SF1 (PANTHER); IPR018487 (PROSITE_PROFILES); IPR001212 (PROSITE_PROFILES); IPR018487 (PROSITE_PROFILES); IPR001212 (PROSITE_PROFILES); IPR018487 (PROSITE_PROFIL…	F:GO:0005044; P:GO:0006955; F:GO:0030247	F:scavenger receptor activity; P:immune response; F:polysaccharide binding
XM_021603350.1	1p49_0	1p49_3	-4.71168	DOWN	4.45939	9.94353e-21	6.67549e-18	32.91	40.375	41.927	0.751	1.169	2.334	2	XM_021603350.1	XP_021459025.1 elongation of very long chain fatty acids protein 4-like	1691	20	1.7e-168	95.4	6	P:GO:0006633; C:GO:0016021; F:GO:0102336; F:GO:0102337; F:GO:0102338; F:GO:0102756	P:fatty acid biosynthetic process; C:integral component of membrane; F:3-oxo-arachidoyl-CoA synthase activity; F:3-oxo-cerotoyl-CoA synthase activity; F:3-oxo-lignoceronyl-CoA synthase activity; F:very-long-chain 3-ketoacyl-CoA synthase activity	EC:2.3.1.199	Very-long-chain 3-oxoacyl-CoA synthase	IPR002076 (PFAM); PTHR11157:SF109 (PANTHER); IPR002076 (PANTHER)	C:GO:0016021	C:integral component of membrane
XM_021611972.1	1p49_0	1p49_3	-3.95029	DOWN	7.34766	2.01011e-20	1.32135e-17	269.001	291.775	285.86	10.584	20.336	24.36	2	XM_021611972.1	XP_021467647.1 lymphokine-activated killer T-cell-originated protein kinase homolog	1334	20	1.1e-194	89.49	5	P:GO:0000278; F:GO:0004674; F:GO:0005524; P:GO:0006468; P:GO:0009069	P:mitotic cell cycle; F:protein serine/threonine kinase activity; F:ATP binding; P:protein phosphorylation; P:serine family amino acid metabolic process	EC:2.7.11	Transferring phosphorus-containing groups	IPR000719 (SMART); G3DSA:1.10.510.10 (GENE3D); G3DSA:3.30.200.20 (GENE3D); IPR000719 (PFAM); PIRSF000654 (PIRSF); PTHR43289 (PANTHER); IPR034368 (PTHR43289:PANTHER); IPR000719 (PROSITE_PROFILES); cd14001 (CDD); IPR011009 (SUPERFAMILY)	P:GO:0000278; F:GO:0004672; F:GO:0004674; F:GO:0005524; P:GO:0006468	P:mitotic cell cycle; F:protein kinase activity; F:protein serine/threonine kinase activity; F:ATP binding; P:protein phosphorylation
XM_021591440.1	1p49_0	1p49_3	-9.53312	DOWN	3.38237	2.09925e-20	1.35179e-17	14.544	16.196	24.714	0	0	0	2	XM_021591440.1	XP_021447114.1 kinesin-like protein KIF20A	3309	20	0	90.07	8	P:GO:0000910; F:GO:0003777; F:GO:0005524; C:GO:0005794; C:GO:0005874; P:GO:0007018; F:GO:0008017; C:GO:0045298	P:cytokinesis; F:microtubule motor activity; F:ATP binding; C:Golgi apparatus; C:microtubule; P:microtubule-based movement; F:microtubule binding; C:tubulin complex	EC:3.6.1.15	Nucleoside-triphosphate phosphatase	IPR001752 (PRINTS); IPR001752 (SMART); IPR001752 (PFAM); IPR036961 (G3DSA:3.40.850.GENE3D); mobidb-lite (MOBIDB_LITE); mobidb-lite (MOBIDB_LITE); IPR027640 (PANTHER); IPR027326 (PTHR24115:PANTHER); IPR001752 (PROSITE_PROFILES); IPR027417 (SUPERFAMILY)	P:GO:0000910; F:GO:0003777; F:GO:0005524; C:GO:0005794; C:GO:0005874; P:GO:0007018; F:GO:0008017	P:cytokinesis; F:microtubule motor activity; F:ATP binding; C:Golgi apparatus; C:microtubule; P:microtubule-based movement; F:microtubule binding
XM_021557351.1	1p49_0	1p49_3	5.54033	UP	4.38469	2.24029e-20	1.41375e-17	1.793	0.544	0	29.589	40.673	42.421	3	XM_021557351.1	XP_021413026.1 dispanin subfamily A member 2b-like	838	20	4.1e-70	94.15	2	P:GO:0009607; C:GO:0016021	P:response to biotic stimulus; C:integral component of membrane			IPR007593 (PFAM); PTHR13999 (PANTHER); PTHR13999:SF12 (PANTHER)	P:GO:0009607; C:GO:0016021	P:response to biotic stimulus; C:integral component of membrane
NM_001124436.1	1p49_0	1p49_3	4.47924	UP	6.20514	2.73606e-20	1.69276e-17	9.778	4.876	2.824	127.122	136.175	131.559	3	NM_001124436.1	XP_021463248.1 serum amyloid A-5 protein-like	629	20	1.1e-64	89.65	7	P:GO:0006953; P:GO:0009617; C:GO:0034364; F:GO:0042056; P:GO:0050918; P:GO:0060326; P:GO:1990266	P:acute-phase response; P:response to bacterium; C:high-density lipoprotein particle; F:chemoattractant activity; P:positive chemotaxis; P:cell chemotaxis; P:neutrophil migration			IPR000096 (PRINTS); IPR000096 (SMART); IPR000096 (PIRSF); IPR000096 (PFAM); mobidb-lite (MOBIDB_LITE); PTHR23424 (PANTHER); PTHR23424:SF0 (PANTHER)	C:GO:0005576	C:extracellular region
XM_021611486.1	1p49_0	1p49_3	-4.2872	DOWN	4.52187	5.95891e-20	3.6158e-17	29.805	41.73	47.296	1.61	2.419	2.045	2	XM_021611486.1	XP_021467161.1 mitotic checkpoint serine/threonine-protein kinase BUB1 beta-like	3204	20	0	62.04	6	F:GO:0004672; F:GO:0005524; P:GO:0006468; P:GO:0007094; F:GO:0016301; P:GO:0016310	F:protein kinase activity; F:ATP binding; P:protein phosphorylation; P:mitotic spindle assembly checkpoint; F:kinase activity; P:phosphorylation			IPR013212 (SMART); IPR011990 (G3DSA:1.25.40.GENE3D); IPR013212 (PFAM); IPR015943 (G3DSA:2.130.10.GENE3D); G3DSA:1.10.510.10 (GENE3D); mobidb-lite (MOBIDB_LITE); mobidb-lite (MOBIDB_LITE); mobidb-lite (MOBIDB_LITE); IPR015661 (PANTHER); PTHR14030:SF15 (PANTHER); IPR013212 (PROSITE_PROFILES)	F:GO:0005515; P:GO:0007094	F:protein binding; P:mitotic spindle assembly checkpoint
XM_021594476.1	1p49_0	1p49_3	-4.62924	DOWN	4.3459	9.68117e-20	5.76358e-17	29.596	34.752	41.494	2.353	1.281	0.754	2	XM_021594476.1	XP_020363506.1 retinoic acid receptor beta-like isoform X2	2579	20	3.1e-262	92.54	8	F:GO:0003707; F:GO:0004879; C:GO:0005634; P:GO:0006355; F:GO:0008270; P:GO:0043401; F:GO:0043565; P:GO:0048384	F:steroid hormone receptor activity; F:nuclear receptor activity; C:nucleus; P:regulation of transcription, DNA-templated; F:zinc ion binding; P:steroid hormone mediated signaling pathway; F:sequence-specific DNA binding; P:retinoic acid receptor signaling pathway			IPR003078 (PRINTS); IPR001723 (PRINTS); IPR001628 (PRINTS); IPR000536 (SMART); IPR001628 (SMART); IPR035500 (G3DSA:1.10.565.GENE3D); IPR013088 (G3DSA:3.30.50.GENE3D); IPR000536 (PFAM); IPR001628 (PFAM); mobidb-lite (MOBIDB_LITE); PTHR24082 (PANTHER); PTHR24082:SF286 (PANTHER); IPR001628 (PROSITE_PROFILES); cd06964 (CDD); cd06937 (CDD); IPR035500 (SUPERFAMILY); SSF57716 (SUPERFAMILY)	F:GO:0003677; F:GO:0003700; F:GO:0003707; F:GO:0004879; C:GO:0005634; P:GO:0006355; F:GO:0008270; P:GO:0043401; F:GO:0043565; P:GO:0048384	F:DNA binding; F:DNA-binding transcription factor activity; F:steroid hormone receptor activity; F:nuclear receptor activity; C:nucleus; P:regulation of transcription, DNA-templated; F:zinc ion binding; P:steroid hormone mediated signaling pathway; F:sequence-specific DNA binding; P:retinoic acid receptor signaling pathway
XM_021594659.1	1p49_0	1p49_3	8.42883	UP	5.73352	1.17488e-19	6.86499e-17	0	0.71	0	21.894	136.978	136.599	3	XM_021594659.1	XP_021450334.1 heat shock protein 30-like	841	20	6.9e-118	94.1						IPR008978 (G3DSA:2.60.40.GENE3D); IPR002068 (PFAM); mobidb-lite (MOBIDB_LITE); IPR031107 (PANTHER); PTHR11527:SF243 (PANTHER); IPR002068 (PROSITE_PROFILES); cd06481 (CDD); IPR008978 (SUPERFAMILY)	no GO terms	no GO terms
NM_001146168.1	1p49_0	1p49_3	3.34767	UP	7.11037	1.3171e-19	7.55607e-17	21.191	24.4	22.639	216.796	242.369	246.235	3	NM_001146168.1	XP_020333688.1 suppressor of cytokine signaling 3	2784	20	2.7e-118	90.62	4	C:GO:0005622; P:GO:0007259; P:GO:0016567; P:GO:0043066	C:intracellular; P:receptor signaling pathway via JAK-STAT; P:protein ubiquitination; P:negative regulation of apoptotic process			IPR001496 (SMART); IPR000980 (SMART); IPR001496 (SMART); IPR000980 (PFAM); IPR001496 (PFAM); IPR036860 (G3DSA:3.30.505.GENE3D); IPR028414 (PANTHER); PTHR44534:SF3 (PANTHER); IPR001496 (PROSITE_PROFILES); IPR000980 (PROSITE_PROFILES); IPR035863 (CDD); IPR036860 (SUPERFAMILY); IPR036036 (SUPERFAMILY)	P:GO:0007259; P:GO:0035556; P:GO:0043066	P:receptor signaling pathway via JAK-STAT; P:intracellular signal transduction; P:negative regulation of apoptotic process
NM_001124658.1	1p49_0	1p49_3	-3.93166	DOWN	5.84106	1.91792e-19	1.08065e-16	88.481	101.591	106.454	3.682	8.598	7.229	2	NM_001124658.1	NP_001118130.1 cyclin B1	1523	20	1.2e-221	88.92	2	P:GO:0001556; C:GO:0005634	P:oocyte maturation; C:nucleus			IPR013763 (SMART); IPR004367 (SMART); IPR006671 (PFAM); PIRSF001771 (PIRSF); IPR004367 (PFAM); IPR036915 (G3DSA:1.10.472.GENE3D); IPR036915 (G3DSA:1.10.472.GENE3D); mobidb-lite (MOBIDB_LITE); PTHR10177:SF193 (PANTHER); PTHR10177 (PANTHER); IPR013763 (CDD); IPR013763 (CDD); IPR036915 (SUPERFAMILY); IPR036915 (SUPERFAMILY)	C:GO:0005634	C:nucleus
XM_021566945.1	1p49_0	1p49_3	3.7118	UP	5.3539	2.06716e-19	1.1443e-16	3.848	6.342	5.715	77.051	71.446	63.332	3	XM_021566945.1	XP_021422620.1 MOB kinase activator 2-like isoform X1	2463	20	1.5e-141	95.29	2	F:GO:0016301; P:GO:0016310	F:kinase activity; P:phosphorylation			IPR005301 (SMART); IPR036703 (G3DSA:1.20.140.GENE3D); IPR005301 (PFAM); mobidb-lite (MOBIDB_LITE); mobidb-lite (MOBIDB_LITE); IPR005301 (PANTHER); PTHR22599:SF32 (PANTHER); IPR036703 (SUPERFAMILY)	no GO terms	no GO terms
XM_021620716.1	1p49_0	1p49_3	3.45524	UP	6.54236	2.42275e-19	1.31802e-16	15.279	14.822	12.919	187.934	151.999	138.654	1	XM_021620716.1	XP_021476391.1 uncharacterized protein LOC110535610 isoform X2	1610	20	2.7e-102	75.05						mobidb-lite (MOBIDB_LITE)	no GO terms	no GO terms
NM_001124633.1	1p49_0	1p49_3	3.20065	UP	9.19195	2.8557e-19	1.52722e-16	106.173	111.482	100.355	939.555	992.077	1032.73	1	NM_001124633.1	NP_001118105.1 CD209 molecule	1602	20	1.7e-149	84.94	3	C:GO:0016021; F:GO:0030246; P:GO:0050829	C:integral component of membrane; F:carbohydrate binding; P:defense response to Gram-negative bacterium			IPR001304 (SMART); IPR016186 (G3DSA:3.10.100.GENE3D); IPR001304 (PFAM); PTHR22802 (PANTHER); PTHR22802:SF325 (PANTHER); IPR001304 (PROSITE_PROFILES); IPR033989 (CDD); IPR016187 (SUPERFAMILY)	no GO terms	no GO terms
XM_021592934.1	1p49_0	1p49_3	-6.86635	DOWN	3.43734	4.51277e-19	2.37319e-16	22.686	19.671	14.619	0	0.498	0	4	XM_021592934.1	XP_021448609.1 uncharacterized protein LOC110512750	1086	20	3.6e-103	65.39						IPR023341 (PROSITE_PROFILES); IPR023341 (PROSITE_PROFILES)	no GO terms	no GO terms
XM_021602794.1	1p49_0	1p49_3	3.60739	UP	8.68678	5.90877e-19	3.00709e-16	70.036	63.309	39.516	853.274	633.687	653.687	3	XM_021602794.1	XP_021458469.1 leukemia inhibitory factor receptor isoform X2	3767	20	0	80.51	3	F:GO:0004896; C:GO:0016021; P:GO:0019221	F:cytokine receptor activity; C:integral component of membrane; P:cytokine-mediated signaling pathway			IPR003961 (SMART); IPR013783 (G3DSA:2.60.40.GENE3D); IPR013783 (G3DSA:2.60.40.GENE3D); IPR013783 (G3DSA:2.60.40.GENE3D); IPR013783 (G3DSA:2.60.40.GENE3D); IPR013783 (G3DSA:2.60.40.GENE3D); IPR013783 (G3DSA:2.60.40.GENE3D); PTHR23036:SF95 (PANTHER); PTHR23036 (PANTHER); IPR003961 (PROSITE_PROFILES); IPR003961 (CDD); IPR036116 (SUPERFAMILY); IPR036116 (SUPERFAMILY); IPR036116 (SUPERFAMILY); IPR0361…	F:GO:0005515	F:protein binding
XM_021607382.1	1p49_0	1p49_3	3.55435	UP	5.40382	5.9006e-19	3.00709e-16	4.976	7.227	5.936	72.23	76.934	68.206	3	XM_021607382.1	XP_021463057.1 retinal dehydrogenase 2-like	1919	20	1.9e-301	98.21	2	F:GO:0016620; P:GO:0055114	F:oxidoreductase activity, acting on the aldehyde or oxo group of donors, NAD or NADP as acceptor; P:oxidation-reduction process			G3DSA:3.40.309.10 (GENE3D); IPR015590 (PFAM); IPR016162 (G3DSA:3.40.605.GENE3D); PTHR11699:SF102 (PANTHER); PTHR11699 (PANTHER); cd07141 (CDD); IPR016161 (SUPERFAMILY)	P:GO:0008152; F:GO:0016491; P:GO:0055114	P:metabolic process; F:oxidoreductase activity; P:oxidation-reduction process
XM_021579445.1	1p49_0	1p49_3	-4.37283	DOWN	5.21231	8.74365e-19	4.37918e-16	49.274	63.945	80.972	1.585	5.132	2.571	2	XM_021579445.1	XP_020325593.1 BTB/POZ domain-containing protein KCTD4-like	1619	20	6.1e-131	87.32	1	P:GO:0051260	P:protein homooligomerization			IPR000210 (SMART); IPR003131 (PFAM); G3DSA:3.30.710.10 (GENE3D); PTHR14499 (PANTHER); PTHR14499:SF9 (PANTHER); IPR000210 (PROSITE_PROFILES); IPR011333 (SUPERFAMILY)	F:GO:0005515; P:GO:0051260	F:protein binding; P:protein homooligomerization
XM_021624535.1	1p49_0	1p49_3	3.54986	UP	6.01125	9.69693e-19	4.78074e-16	6.568	11.541	9.884	102.726	114.771	114.748	3	XM_021624535.1	XP_021480210.1 interleukin-3 receptor class 2 subunit beta-like	3321	20	0	88.67	2	F:GO:0005515; C:GO:0016021	F:protein binding; C:integral component of membrane			IPR003961 (SMART); IPR013783 (G3DSA:2.60.40.GENE3D); IPR013783 (G3DSA:2.60.40.GENE3D); IPR013783 (G3DSA:2.60.40.GENE3D); IPR013783 (G3DSA:2.60.40.GENE3D); mobidb-lite (MOBIDB_LITE); mobidb-lite (MOBIDB_LITE); mobidb-lite (MOBIDB_LITE); PTHR23037 (PANTHER); IPR003961 (PROSITE_PROFILES); PS51257 (PROSITE_PROFILES); IPR003961 (CDD); IPR003961 (CDD); IPR036116 (SUPERFAMILY); IPR036116 (SUPERFAMILY); …	F:GO:0005515	F:protein binding
XM_021577670.1	1p49_0	1p49_3	-3.25006	DOWN	7.77146	1.37007e-18	6.65075e-16	382.285	384.277	327.575	33.031	43.539	39.85	2	XM_021577670.1	XP_014062645.1 high mobility group protein B3-like	2120	20	7.1e-103	93.02	2	F:GO:0003677; C:GO:0005634	F:DNA binding; C:nucleus			PR00886 (PRINTS); IPR009071 (SMART); IPR036910 (G3DSA:1.10.30.GENE3D); IPR009071 (PFAM); IPR036910 (G3DSA:1.10.30.GENE3D); IPR009071 (PFAM); mobidb-lite (MOBIDB_LITE); mobidb-lite (MOBIDB_LITE); PTHR13711 (PANTHER); IPR031077 (PTHR13711:PANTHER); IPR009071 (PROSITE_PROFILES); IPR009071 (PROSITE_PROFILES); cd01390 (CDD); cd01390 (CDD); IPR036910 (SUPERFAMILY); IPR036910 (SUPERFAMILY)	no GO terms	no GO terms
XM_021624490.1	1p49_0	1p49_3	-3.76348	DOWN	5.40232	1.45655e-18	6.96341e-16	78.817	72.232	65.133	3.22	6.301	6.33	2	XM_021624490.1	XP_021480165.1 LIM homeobox transcription factor 1-alpha-like isoform X2	4125	20	6.4e-193	95.85	4	C:GO:0005634; P:GO:0006355; F:GO:0043565; F:GO:0046872	C:nucleus; P:regulation of transcription, DNA-templated; F:sequence-specific DNA binding; F:metal ion binding			IPR001356 (SMART); IPR001781 (SMART); G3DSA:2.10.110.10 (GENE3D); IPR001356 (PFAM); G3DSA:2.10.110.10 (GENE3D); G3DSA:1.10.10.60 (GENE3D); IPR001781 (PFAM); mobidb-lite (MOBIDB_LITE); mobidb-lite (MOBIDB_LITE); mobidb-lite (MOBIDB_LITE); PTHR24208:SF118 (PANTHER); PTHR24208 (PANTHER); IPR001356 (PROSITE_PROFILES); IPR001781 (PROSITE_PROFILES); cd09371 (CDD); IPR001356 (CDD); IPR009057 (SUPERFAMIL…	F:GO:0003677	F:DNA binding
XM_021581282.1	1p49_0	1p49_3	-3.81891	DOWN	5.54191	1.62676e-18	7.66108e-16	71.566	89.525	78.109	3.864	4.665	8.385	2	XM_021581282.1	XP_021436957.1 baculoviral IAP repeat-containing protein 5	1077	20	3.8e-105	89.29	6	P:GO:0001570; P:GO:0007507; P:GO:0030182; P:GO:0043066; P:GO:0043523; P:GO:0045766	P:vasculogenesis; P:heart development; P:neuron differentiation; P:negative regulation of apoptotic process; P:regulation of neuron apoptotic process; P:positive regulation of angiogenesis			IPR001370 (SMART); IPR001370 (PFAM); G3DSA:1.10.1170.10 (GENE3D); PTHR10044:SF163 (PANTHER); PTHR10044 (PANTHER); IPR001370 (PROSITE_PROFILES); IPR001370 (CDD); SSF57924 (SUPERFAMILY)	no GO terms	no GO terms
XM_021561459.1	1p49_0	1p49_3	3.3808	UP	7.84894	2.04844e-18	9.50504e-16	36.942	46.799	28.134	435.788	362.821	382.555	1	XM_021561459.1	XP_021417134.1 chloride intracellular channel protein 2-like	2556	20	1.6e-141	94.65	6	F:GO:0005244; F:GO:0005254; C:GO:0005737; C:GO:0034707; P:GO:0060315; P:GO:1902476	F:voltage-gated ion channel activity; F:chloride channel activity; C:cytoplasm; C:chloride channel complex; P:negative regulation of ryanodine-sensitive calcium-release channel activity; P:chloride transmembrane transport			IPR002946 (PRINTS); IPR004045 (PFAM); G3DSA:3.40.30.10 (GENE3D); G3DSA:1.20.1050.10 (GENE3D); IPR002946 (TIGRFAM); IPR030253 (PTHR43920:PANTHER); PTHR43920 (PANTHER); IPR010987 (PROSITE_PROFILES); cd10298 (CDD); cd03061 (CDD); IPR036249 (SUPERFAMILY); IPR036282 (SUPERFAMILY)	F:GO:0005254; F:GO:0005515; P:GO:0060315; P:GO:1902476	F:chloride channel activity; F:protein binding; P:negative regulation of ryanodine-sensitive calcium-release channel activity; P:chloride transmembrane transport
XM_021592854.1	1p49_0	1p49_3	3.20659	UP	7.31759	2.18246e-18	9.98017e-16	30.435	28.788	26.923	233.803	281.527	291.961	3	XM_021592854.1	XP_020333688.1 suppressor of cytokine signaling 3	2706	20	2.6e-118	90.62	4	C:GO:0005622; P:GO:0007259; P:GO:0016567; P:GO:0043066	C:intracellular; P:receptor signaling pathway via JAK-STAT; P:protein ubiquitination; P:negative regulation of apoptotic process			IPR001496 (SMART); IPR000980 (SMART); IPR001496 (SMART); IPR000980 (PFAM); IPR036860 (G3DSA:3.30.505.GENE3D); IPR001496 (PFAM); PTHR44534:SF3 (PANTHER); IPR028414 (PANTHER); IPR001496 (PROSITE_PROFILES); IPR000980 (PROSITE_PROFILES); IPR035863 (CDD); IPR036860 (SUPERFAMILY); IPR036036 (SUPERFAMILY)	P:GO:0007259; P:GO:0035556; P:GO:0043066	P:receptor signaling pathway via JAK-STAT; P:intracellular signal transduction; P:negative regulation of apoptotic process
XM_021606522.1	1p49_0	1p49_3	5.19759	UP	4.49978	3.94197e-18	1.77687e-15	0.927	0	2.18	28.565	43.61	49.412	3	XM_021606522.1	XP_021462197.1 selenoprotein P	2522	20	3.1e-174	74.92	1	F:GO:0008430	F:selenium binding			IPR007671 (PFAM); mobidb-lite (MOBIDB_LITE); PTHR10105 (PANTHER)	no GO terms	no GO terms
XM_021578785.1	1p49_0	1p49_3	10.2927	UP	4.11296	4.22353e-18	1.87697e-15	0	0	0	8.033	39.799	46.913	1	XM_021578785.1	XP_020316834.1 39S ribosomal protein L30, mitochondrial	843	20	1.5e-85	88.12	4	F:GO:0003735; P:GO:0006412; C:GO:0015934; P:GO:0042254	F:structural constituent of ribosome; P:translation; C:large ribosomal subunit; P:ribosome biogenesis			IPR016082 (PFAM); IPR036919 (G3DSA:3.30.1390.GENE3D); IPR005996 (PANTHER); IPR005996 (CDD); IPR036919 (SUPERFAMILY)	F:GO:0003735; P:GO:0006412; C:GO:0015934	F:structural constituent of ribosome; P:translation; C:large ribosomal subunit
XM_021558158.1	1p49_0	1p49_3	-5.85045	DOWN	3.83326	4.77934e-18	2.09448e-15	20.701	29.073	25.598	0	0	1.146	7	XM_021558158.1	XP_021413833.1 myosin-9-like isoform X1	7439	20	0	97.35	8	F:GO:0003777; F:GO:0005524; C:GO:0005874; P:GO:0007018; F:GO:0008017; C:GO:0016459; C:GO:0045298; F:GO:0051015	F:microtubule motor activity; F:ATP binding; C:microtubule; P:microtubule-based movement; F:microtubule binding; C:myosin complex; C:tubulin complex; F:actin filament binding	EC:3.6.1.15	Nucleoside-triphosphate phosphatase	IPR001609 (PRINTS); IPR001609 (SMART); IPR000048 (SMART); IPR002928 (PFAM); G3DSA:4.10.270.10 (GENE3D); G3DSA:1.20.5.340 (GENE3D); IPR008989 (G3DSA:2.30.30.GENE3D); G3DSA:1.10.287.620 (GENE3D); IPR001609 (PFAM); IPR004009 (PFAM); G3DSA:1.20.5.340 (GENE3D); mobidb-lite (MOBIDB_LITE); mobidb-lite (MOBIDB_LITE); PTHR13140 (PANTHER); PTHR13140:SF317 (PANTHER); IPR000048 (PROSITE_PROFILES); IPR001609 …	F:GO:0003774; F:GO:0005515; F:GO:0005524; C:GO:0016459; F:GO:0051015	F:motor activity; F:protein binding; F:ATP binding; C:myosin complex; F:actin filament binding
XM_021574276.1	1p49_0	1p49_3	-6.60335	DOWN	5.69709	6.50429e-18	2.81137e-15	103.506	90.096	88.637	3.112	0	0	2	XM_021574276.1	XP_021429951.1 transforming acidic coiled-coil-containing protein 3-like	3187	20	0	78.25						G3DSA:1.20.5.50 (GENE3D); IPR007707 (PFAM); mobidb-lite (MOBIDB_LITE); mobidb-lite (MOBIDB_LITE); mobidb-lite (MOBIDB_LITE); mobidb-lite (MOBIDB_LITE); mobidb-lite (MOBIDB_LITE); mobidb-lite (MOBIDB_LITE); PTHR13924 (PANTHER); PTHR13924:SF4 (PANTHER)	no GO terms	no GO terms
XM_021566127.1	1p49_0	1p49_3	-3.70244	DOWN	4.64182	7.84254e-18	3.344e-15	36.312	42.108	48.036	4.276	2.551	3.129	2	XM_021566127.1	XP_020314211.1 rac GTPase-activating protein 1	3504	20	0	92.1	5	P:GO:0000226; P:GO:0000281; C:GO:0005622; P:GO:0035556; F:GO:0046872	P:microtubule cytoskeleton organization; P:mitotic cytokinesis; C:intracellular; P:intracellular signal transduction; F:metal ion binding			IPR000198 (SMART); IPR002219 (SMART); IPR000198 (PFAM); G3DSA:1.20.5.340 (GENE3D); IPR008936 (G3DSA:1.10.555.GENE3D); G3DSA:3.30.60.20 (GENE3D); IPR002219 (PFAM); mobidb-lite (MOBIDB_LITE); mobidb-lite (MOBIDB_LITE); PTHR23176:SF50 (PANTHER); PTHR23176 (PANTHER); IPR002219 (PROSITE_PROFILES); IPR000198 (PROSITE_PROFILES); cd04382 (CDD); IPR002219 (CDD); SSF57889 (SUPERFAMILY); IPR008936 (SUPERFAM…	P:GO:0007165; P:GO:0035556	P:signal transduction; P:intracellular signal transduction
XM_021621450.1	1p49_0	1p49_3	4.2247	UP	4.02078	8.63606e-18	3.63325e-15	1.6	1.171	1.642	26.608	31.282	26.766	3	XM_021621450.1	XP_021477125.1 leucine-rich repeat LGI family member 3-like isoform X1	2053	20	3e-276	96.18						IPR003591 (SMART); IPR000483 (SMART); IPR001611 (PFAM); IPR000483 (PFAM); G3DSA:2.130.10.120 (GENE3D); IPR032675 (G3DSA:3.80.10.GENE3D); IPR005492 (PFAM); IPR032675 (G3DSA:3.80.10.GENE3D); PTHR24367:SF10 (PANTHER); PTHR24367 (PANTHER); IPR009039 (PROSITE_PROFILES); IPR001611 (PROSITE_PROFILES); IPR032675 (SUPERFAMILY); SSF63829 (SUPERFAMILY)	F:GO:0005515	F:protein binding
XM_021563023.1	1p49_0	1p49_3	-3.28455	DOWN	7.48672	9.90649e-18	4.11289e-15	342.859	314.691	241.849	37.531	27.43	28.811	4	XM_021563023.1	XP_021418698.1 insulin-induced gene 1 protein-like	3351	20	5e-135	89.89	3	C:GO:0005789; P:GO:0008203; C:GO:0016021	C:endoplasmic reticulum membrane; P:cholesterol metabolic process; C:integral component of membrane			IPR025929 (PFAM); IPR025929 (PANTHER); IPR009904 (PTHR15301:PANTHER)	P:GO:0008203	P:cholesterol metabolic process
XR_002470449.1	1p49_0	1p49_3	3.75259	UP	5.67156	1.04803e-17	4.29462e-15	4.355	5.835	9.231	73.187	84.607	106.951	3	XR_002470449.1	NP_001133889.1 Neuroserpin precursor	554	20	2.2e-40	96.01	1	C:GO:0005615	C:extracellular space			IPR023796 (PFAM); G3DSA:2.10.310.10 (GENE3D); G3DSA:2.30.39.10 (GENE3D); PTHR11461:SF50 (PANTHER); IPR000215 (PANTHER); IPR036186 (SUPERFAMILY)	C:GO:0005615	C:extracellular space
XM_021594479.1	1p49_0	1p49_3	-5.16264	DOWN	4.31324	1.21016e-17	4.8954e-15	38.123	38.006	28.643	0	0.691	2.22	2	XM_021594479.1	XP_020363523.1 retinoic acid receptor beta-like isoform X4	2547	20	1.3e-255	93.74	8	F:GO:0003707; F:GO:0004879; C:GO:0005634; P:GO:0006355; F:GO:0008270; P:GO:0043401; F:GO:0043565; P:GO:0048384	F:steroid hormone receptor activity; F:nuclear receptor activity; C:nucleus; P:regulation of transcription, DNA-templated; F:zinc ion binding; P:steroid hormone mediated signaling pathway; F:sequence-specific DNA binding; P:retinoic acid receptor signaling pathway			IPR001628 (PRINTS); IPR003078 (PRINTS); IPR001723 (PRINTS); IPR000536 (SMART); IPR001628 (SMART); IPR000536 (PFAM); IPR035500 (G3DSA:1.10.565.GENE3D); IPR013088 (G3DSA:3.30.50.GENE3D); IPR001628 (PFAM); mobidb-lite (MOBIDB_LITE); PTHR24082:SF286 (PANTHER); PTHR24082 (PANTHER); IPR001628 (PROSITE_PROFILES); cd06964 (CDD); cd06937 (CDD); IPR035500 (SUPERFAMILY); SSF57716 (SUPERFAMILY)	F:GO:0003677; F:GO:0003700; F:GO:0003707; F:GO:0004879; C:GO:0005634; P:GO:0006355; F:GO:0008270; P:GO:0043401; F:GO:0043565; P:GO:0048384	F:DNA binding; F:DNA-binding transcription factor activity; F:steroid hormone receptor activity; F:nuclear receptor activity; C:nucleus; P:regulation of transcription, DNA-templated; F:zinc ion binding; P:steroid hormone mediated signaling pathway; F:sequence-specific DNA binding; P:retinoic acid receptor signaling pathway
XM_021567718.1	1p49_0	1p49_3	3.28879	UP	6.39519	1.24954e-17	4.99073e-15	14.028	15.127	14.014	175.476	127.567	124.672	1	XM_021567718.1	XP_021423393.1 transcription factor jun-B-like isoform X1	1782	20	8.1e-185	93.07	5	F:GO:0003677; F:GO:0003700; C:GO:0005667; P:GO:0006357; P:GO:0051726	F:DNA binding; F:DNA-binding transcription factor activity; C:transcription factor complex; P:regulation of transcription by RNA polymerase II; P:regulation of cell cycle			IPR002112 (PRINTS); IPR004827 (SMART); IPR005643 (PFAM); IPR004827 (PFAM); IPR008917 (G3DSA:1.10.880.GENE3D); G3DSA:1.20.5.170 (GENE3D); PTHR11462 (PANTHER); IPR029822 (PTHR11462:PANTHER); IPR004827 (PROSITE_PROFILES); cd14696 (CDD); SSF57959 (SUPERFAMILY); IPR008917 (SUPERFAMILY)	F:GO:0003677; F:GO:0003700; P:GO:0006355; P:GO:0006357; P:GO:0051726	F:DNA binding; F:DNA-binding transcription factor activity; P:regulation of transcription, DNA-templated; P:regulation of transcription by RNA polymerase II; P:regulation of cell cycle
XM_021565116.1	1p49_0	1p49_3	-3.83	DOWN	5.68553	1.42897e-17	5.63602e-15	77.802	83.736	103.313	3.484	8.974	6.103	2	XM_021565116.1	XP_021420791.1 cytochrome c oxidase subunit 6B1-like	853	20	3.8e-47	94.3	1	C:GO:0005739	C:mitochondrion			IPR003213 (PFAM); IPR003213 (PIRSF); IPR036549 (G3DSA:1.10.10.GENE3D); PTHR11387:SF16 (PANTHER); IPR003213 (PANTHER); PD015172 (PRODOM); IPR003213 (CDD); IPR036549 (SUPERFAMILY)	C:GO:0005739	C:mitochondrion
XM_021617499.1	1p49_0	1p49_3	3.19561	UP	8.24334	1.77058e-17	6.89142e-15	58.483	42.836	63.73	468.498	531.274	534.261	1	XM_021617499.1	XP_021473174.1 prolyl 4-hydroxylase subunit alpha-2-like isoform X2	2224	20	0	95.41	9	F:GO:0004656; F:GO:0005506; C:GO:0005783; P:GO:0006525; P:GO:0006560; F:GO:0016702; P:GO:0018401; F:GO:0031418; P:GO:0055114	F:procollagen-proline 4-dioxygenase activity; F:iron ion binding; C:endoplasmic reticulum; P:arginine metabolic process; P:proline metabolic process; F:oxidoreductase activity, acting on single donors with incorporation of molecular oxygen, incorporation of two atoms of oxygen; P:peptidyl-proline hydroxylation to 4-hydroxy-L-proline; F:L-ascorbic acid binding; P:oxidation-reduction process	EC:1.13.11; EC:1.14.11; EC:1.14.11.2	Acting on single donors with incorporation of molecular oxygen (oxygenases). The oxygen incorporated need not be derived from O(2); Acting on paired donors, with incorporation or reduction of molecular oxygen. The oxygen incorporated need not be derived from O(2); Procollagen-proline 4-dioxygenase	IPR006620 (SMART); G3DSA:2.60.120.620 (GENE3D); IPR005123 (PFAM); IPR013547 (PFAM); IPR011990 (G3DSA:1.25.40.GENE3D); PTHR10869:SF90 (PANTHER); PTHR10869 (PANTHER); IPR005123 (PROSITE_PROFILES); IPR011990 (SUPERFAMILY)	F:GO:0004656; F:GO:0005506; F:GO:0005515; C:GO:0005783; F:GO:0016491; F:GO:0016702; F:GO:0016705; F:GO:0031418; P:GO:0055114	F:procollagen-proline 4-dioxygenase activity; F:iron ion binding; F:protein binding; C:endoplasmic reticulum; F:oxidoreductase activity; F:oxidoreductase activity, acting on single donors with incorporation of molecular oxygen, incorporation of two atoms of oxygen; F:oxidoreductase activity, acting on paired donors, with incorporation or reduction of molecular oxygen; F:L-ascorbic acid binding; P…
XM_021617300.1	1p49_0	1p49_3	-3.52891	DOWN	4.91579	1.79094e-17	6.89142e-15	42.644	51.713	57.554	3.897	4.858	4.285	2	XM_021617300.1	XP_021472975.1 structural maintenance of chromosomes protein 2-like	1641	20	2.8e-139	83.06	4	F:GO:0005524; C:GO:0005634; C:GO:0005694; P:GO:0051276	F:ATP binding; C:nucleus; C:chromosome; P:chromosome organization			IPR003395 (PFAM); G3DSA:3.40.50.300 (GENE3D); G3DSA:1.20.120.330 (GENE3D); mobidb-lite (MOBIDB_LITE); PTHR43941 (PANTHER); IPR027417 (SUPERFAMILY)	no GO terms	no GO terms
XM_021607235.1	1p49_0	1p49_3	-9.36868	DOWN	3.22539	1.94069e-17	7.37766e-15	10.145	15.965	23.369	0	0	0	2	XM_021607235.1	XP_020337531.1 cyclin-dependent kinase 1-like isoform X1	1385	20	6.5e-174	99.12	5	F:GO:0004674; F:GO:0005524; P:GO:0006468; P:GO:0009069; P:GO:0051301	F:protein serine/threonine kinase activity; F:ATP binding; P:protein phosphorylation; P:serine family amino acid metabolic process; P:cell division	EC:2.7.11	Transferring phosphorus-containing groups	IPR000719 (SMART); G3DSA:1.10.510.10 (GENE3D); G3DSA:3.30.200.20 (GENE3D); PIRSF000654 (PIRSF); IPR000719 (PFAM); PTHR24056:SF334 (PANTHER); PTHR24056 (PANTHER); IPR000719 (PROSITE_PROFILES); cd07861 (CDD); IPR011009 (SUPERFAMILY)	F:GO:0004672; F:GO:0005524; P:GO:0006468	F:protein kinase activity; F:ATP binding; P:protein phosphorylation
NM_001124520.1	1p49_0	1p49_3	3.84556	UP	6.16623	2.01639e-17	7.57418e-15	4.329	8.646	12.948	129.814	124.894	120.748	3	NM_001124520.1	NP_001117992.1 junB protein	1761	20	3.2e-186	93.14	5	F:GO:0003677; F:GO:0003700; C:GO:0005667; P:GO:0006357; P:GO:0051726	F:DNA binding; F:DNA-binding transcription factor activity; C:transcription factor complex; P:regulation of transcription by RNA polymerase II; P:regulation of cell cycle			IPR002112 (PRINTS); IPR004827 (SMART); G3DSA:1.20.5.170 (GENE3D); IPR008917 (G3DSA:1.10.880.GENE3D); IPR004827 (PFAM); IPR005643 (PFAM); IPR029822 (PTHR11462:PANTHER); PTHR11462 (PANTHER); IPR004827 (PROSITE_PROFILES); cd14696 (CDD); SSF57959 (SUPERFAMILY); IPR008917 (SUPERFAMILY)	F:GO:0003677; F:GO:0003700; P:GO:0006355; P:GO:0006357; P:GO:0051726	F:DNA binding; F:DNA-binding transcription factor activity; P:regulation of transcription, DNA-templated; P:regulation of transcription by RNA polymerase II; P:regulation of cell cycle
XM_021583243.1	1p49_0	1p49_3	-9.44081	DOWN	3.2941	2.36577e-17	8.782e-15	11.326	27.451	13.284	0	0	0	5	XM_021583243.1	XP_021438801.1 arf-GAP with Rho-GAP domain, ANK repeat and PH domain-containing protein 3-like	260	20	3.3e-39	95	4	F:GO:0005096; F:GO:0005547; P:GO:0007165; P:GO:0043547	F:GTPase activator activity; F:phosphatidylinositol-3,4,5-trisphosphate binding; P:signal transduction; P:positive regulation of GTPase activity			IPR011993 (G3DSA:2.30.29.GENE3D); IPR011993 (SUPERFAMILY)	no GO terms	no GO terms
XM_021602847.1	1p49_0	1p49_3	6.6274	UP	7.02814	2.65277e-17	9.73289e-15	0	5.623	1.566	171.456	278.254	274.147	3	XM_021602847.1	XP_021458522.1 heat shock protein 30-like	852	20	1.5e-117	94.21						IPR008978 (G3DSA:2.60.40.GENE3D); IPR002068 (PFAM); mobidb-lite (MOBIDB_LITE); IPR031107 (PANTHER); PTHR11527:SF243 (PANTHER); IPR002068 (PROSITE_PROFILES); cd06481 (CDD); IPR008978 (SUPERFAMILY)	no GO terms	no GO terms
XM_021612117.1	1p49_0	1p49_3	-3.80681	DOWN	4.46151	2.89151e-17	1.04869e-14	38.945	42.734	29.968	2.51	3.242	2.261	2	XM_021612117.1	XP_021467792.1 kinetochore scaffold 1	6113	20	0	58.14	2	P:GO:0008608; P:GO:0034501	P:attachment of spindle microtubules to kinetochore; P:protein localization to kinetochore			mobidb-lite (MOBIDB_LITE); PTHR16520 (PANTHER)	no GO terms	no GO terms
XR_002469349.1	1p49_0	1p49_3	-4.68701	DOWN	4.30489	3.16673e-17	1.13545e-14	31.004	51.031	21.256	0.908	1.392	1.559	2	XR_002469349.1	-	624									no IPS match	no IPS match	no IPS match
XM_021599333.1	1p49_0	1p49_3	-5.37045	DOWN	3.7777	3.55924e-17	1.26185e-14	19.862	21.321	30.9	0.702	0	0.929	2	XM_021599333.1	XP_021455008.1 protein NDNF-like	2868	20	0	97.31						IPR003961 (SMART); IPR019326 (PFAM); IPR013783 (G3DSA:2.60.40.GENE3D); IPR013783 (G3DSA:2.60.40.GENE3D); mobidb-lite (MOBIDB_LITE); PTHR14619:SF1 (PANTHER); IPR019326 (PANTHER); IPR003961 (CDD); IPR036116 (SUPERFAMILY)	F:GO:0005515	F:protein binding
XR_002470000.1	1p49_0	1p49_3	-5.61659	DOWN	5.41543	3.64274e-17	1.27711e-14	95.189	87.054	46.979	1.354	3.323	0	2	XR_002470000.1	-	489									mobidb-lite (MOBIDB_LITE); mobidb-lite (MOBIDB_LITE)	no GO terms	no GO terms
XM_021565279.1	1p49_0	1p49_3	-3.38441	DOWN	5.37342	4.01003e-17	1.39042e-14	67.806	66.249	73.585	4.83	7.175	7.879	2	XM_021565279.1	XP_021420954.1 peptidyl-prolyl cis-trans isomerase FKBP10-like	2438	20	0	88.92	5	P:GO:0000412; F:GO:0003755; F:GO:0005509; F:GO:0005528; C:GO:0005730	P:histone peptidyl-prolyl isomerization; F:peptidyl-prolyl cis-trans isomerase activity; F:calcium ion binding; F:FK506 binding; C:nucleolus	EC:5.2.1.8	Peptidylprolyl isomerase	IPR002048 (SMART); G3DSA:3.10.50.40 (GENE3D); IPR001179 (PFAM); G3DSA:1.10.238.10 (GENE3D); G3DSA:1.10.238.10 (GENE3D); IPR023566 (PANTHER); PTHR10516:SF247 (PANTHER); IPR002048 (PROSITE_PROFILES); IPR001179 (PROSITE_PROFILES); SSF54534 (SUPERFAMILY); SSF54534 (SUPERFAMILY); SSF54534 (SUPERFAMILY); SSF54534 (SUPERFAMILY); IPR011992 (SUPERFAMILY)	F:GO:0005509	F:calcium ion binding
XM_021620385.1	1p49_0	1p49_3	3.92766	UP	10.5157	4.38792e-17	1.50491e-14	116.563	134.683	250.398	1564.55	2959.02	3193.7	3	XM_021620385.1	XP_014012593.1 lipocalin-like	829	20	3e-102	87.08	1	F:GO:0036094	F:small molecule binding			IPR002345 (PRINTS); IPR002972 (PRINTS); IPR012674 (G3DSA:2.40.128.GENE3D); IPR000566 (PFAM); PTHR11430:SF66 (PANTHER); PTHR11430 (PANTHER); PS51257 (PROSITE_PROFILES); IPR012674 (SUPERFAMILY)	F:GO:0005215; P:GO:0006629; P:GO:0006810; F:GO:0036094	F:transporter activity; P:lipid metabolic process; P:transport; F:small molecule binding
XM_021596239.1	1p49_0	1p49_3	-3.45937	DOWN	4.95388	5.28709e-17	1.77444e-14	51.504	51.169	52.704	3.476	5.356	5.463	2	XM_021596239.1	XP_021451914.1 dual specificity protein kinase Ttk-like	3729	20	0	93.87	5	F:GO:0004712; F:GO:0005524; P:GO:0006468; P:GO:0007093; P:GO:0051304	F:protein serine/threonine/tyrosine kinase activity; F:ATP binding; P:protein phosphorylation; P:mitotic cell cycle checkpoint; P:chromosome separation	EC:2.7.12.1	Dual-specificity kinase	IPR000719 (SMART); IPR011990 (G3DSA:1.25.40.GENE3D); G3DSA:3.30.200.20 (GENE3D); G3DSA:1.10.510.10 (GENE3D); IPR000719 (PFAM); mobidb-lite (MOBIDB_LITE); mobidb-lite (MOBIDB_LITE); IPR027084 (PTHR22974:PANTHER); PTHR22974 (PANTHER); IPR000719 (PROSITE_PROFILES); cd14131 (CDD); IPR011009 (SUPERFAMILY)	F:GO:0004672; F:GO:0004712; F:GO:0005515; F:GO:0005524; P:GO:0006468; P:GO:0007093; P:GO:0051304	F:protein kinase activity; F:protein serine/threonine/tyrosine kinase activity; F:protein binding; F:ATP binding; P:protein phosphorylation; P:mitotic cell cycle checkpoint; P:chromosome separation
NM_001281342.1	1p49_0	1p49_3	-9.14256	DOWN	3.01069	5.34249e-17	1.77444e-14	16.582	12.96	12.612	0	0	0	5	NM_001281342.1	NP_001268271.1 fatty acid-binding protein, brain	408	20	4.9e-69	96.29	1	F:GO:0008289	F:lipid binding			IPR000463 (PRINTS); IPR012674 (G3DSA:2.40.128.GENE3D); IPR000566 (PFAM); PTHR11955:SF128 (PANTHER); IPR031259 (PANTHER); IPR012674 (SUPERFAMILY)	F:GO:0005215; P:GO:0006810; F:GO:0008289	F:transporter activity; P:transport; F:lipid binding
XM_021572276.1	1p49_0	1p49_3	-4.85251	DOWN	3.7089	5.33287e-17	1.77444e-14	26.159	22.317	19.258	0.338	1.189	0.888	2	XM_021572276.1	XP_021427951.1 protein FAM46A-like	2395	20	6.1e-228	94.64						IPR012937 (SMART); IPR012937 (PFAM); PTHR12974 (PANTHER); PTHR12974:SF40 (PANTHER)	no GO terms	no GO terms
XM_021615050.1	1p49_0	1p49_3	5.4737	UP	4.3205	5.61287e-17	1.84482e-14	0.971	1.217	0.221	17.486	36.191	53.791	3	XM_021615050.1	XP_021470725.1 RING finger protein 208-like	1337	20	1.1e-77	69.12	1	F:GO:0016874	F:ligase activity			IPR001841 (SMART); IPR013083 (G3DSA:3.30.40.GENE3D); mobidb-lite (MOBIDB_LITE); PTHR13139:SF59 (PANTHER); PTHR13139 (PANTHER); IPR001841 (PROSITE_PROFILES); SSF57850 (SUPERFAMILY)	no GO terms	no GO terms
XM_021604937.1	1p49_0	1p49_3	-5.33797	DOWN	3.76877	5.97406e-17	1.94329e-14	21.278	23.921	26.222	1.395	0	0.454	2	XM_021604937.1	XP_021460612.1 cyclin B2 isoform X1	1760	20	9e-213	87.79	1	C:GO:0005634	C:nucleus			IPR004367 (SMART); IPR013763 (SMART); IPR036915 (G3DSA:1.10.472.GENE3D); IPR004367 (PFAM); IPR006671 (PFAM); PIRSF001771 (PIRSF); IPR036915 (G3DSA:1.10.472.GENE3D); mobidb-lite (MOBIDB_LITE); PTHR10177 (PANTHER); PTHR10177:SF184 (PANTHER); IPR013763 (CDD); IPR013763 (CDD); IPR036915 (SUPERFAMILY); IPR036915 (SUPERFAMILY)	C:GO:0005634	C:nucleus
NM_001124613.1	1p49_0	1p49_3	3.47199	UP	4.94008	7.7048e-17	2.48071e-14	5.711	4.554	3.717	54.513	44.931	56.951	3	NM_001124613.1	NP_001118085.1 interferon inducible protein	737	20	2.1e-70	93.91	2	P:GO:0009607; C:GO:0016021	P:response to biotic stimulus; C:integral component of membrane			IPR007593 (PFAM); PTHR13999 (PANTHER); PTHR13999:SF12 (PANTHER)	P:GO:0009607; C:GO:0016021	P:response to biotic stimulus; C:integral component of membrane
XM_021607648.1	1p49_0	1p49_3	3.26848	UP	9.19048	9.86286e-17	3.14346e-14	116.24	90.391	97.704	683.048	1124.29	1165.54	3	XM_021607648.1	XP_021463323.1 cytochrome P450 1A1	2755	20	2e-307	94.15	13	F:GO:0005506; C:GO:0005720; C:GO:0005789; C:GO:0005790; C:GO:0005791; C:GO:0009925; C:GO:0016021; F:GO:0020037; C:GO:0031528; C:GO:0031965; C:GO:0048471; F:GO:0070330; P:GO:0071615	F:iron ion binding; C:nuclear heterochromatin; C:endoplasmic reticulum membrane; C:smooth endoplasmic reticulum; C:rough endoplasmic reticulum; C:basal plasma membrane; C:integral component of membrane; F:heme binding; C:microvillus membrane; C:nuclear membrane; C:perinuclear region of cytoplasm; F:aromatase activity; P:oxidative deethylation	EC:1.14.14.1; EC:1.14.14	Unspecific monooxygenase; Acting on paired donors, with incorporation or reduction of molecular oxygen. The oxygen incorporated need not be derived from O(2)	IPR001128 (PRINTS); IPR008066 (PRINTS); IPR002401 (PRINTS); IPR001128 (PFAM); IPR036396 (G3DSA:1.10.630.GENE3D); PTHR24299 (PANTHER); PTHR24299:SF8 (PANTHER); IPR036396 (SUPERFAMILY)	F:GO:0005506; F:GO:0016705; F:GO:0016712; F:GO:0020037; P:GO:0055114	F:iron ion binding; F:oxidoreductase activity, acting on paired donors, with incorporation or reduction of molecular oxygen; F:oxidoreductase activity, acting on paired donors, with incorporation or reduction of molecular oxygen, reduced flavin or flavoprotein as one donor, and incorporation of one atom of oxygen; F:heme binding; P:oxidation-reduction process
XM_021624788.1	1p49_0	1p49_3	-4.46435	DOWN	3.78705	1.30106e-16	4.10525e-14	26.657	24.483	19.739	1.42	1.026	0.744	2	XM_021624788.1	XP_021480463.1 synaptic vesicle membrane protein VAT-1 homolog	6977	20	3e-203	96.46	3	F:GO:0008270; F:GO:0016491; P:GO:0055114	F:zinc ion binding; F:oxidoreductase activity; P:oxidation-reduction process			IPR020843 (SMART); G3DSA:3.90.180.10 (GENE3D); G3DSA:3.40.50.720 (GENE3D); IPR013154 (PFAM); G3DSA:3.90.180.10 (GENE3D); PF13602 (PFAM); mobidb-lite (MOBIDB_LITE); mobidb-lite (MOBIDB_LITE); PTHR44054 (PANTHER); PTHR44054:SF1 (PANTHER); cd08275 (CDD); IPR011032 (SUPERFAMILY); IPR036291 (SUPERFAMILY)	F:GO:0016491; P:GO:0055114	F:oxidoreductase activity; P:oxidation-reduction process
XM_021605079.1	1p49_0	1p49_3	5.45094	UP	3.71583	1.39316e-16	4.35231e-14	0	0.24	1.345	21.523	19.574	29.1	3	XM_021605079.1	XP_021460754.1 fructose-1,6-bisphosphatase isozyme 2-like	1333	20	1.5e-196	91.95	9	P:GO:0006000; P:GO:0006013; P:GO:0006094; P:GO:0006096; P:GO:0006098; P:GO:0015976; P:GO:0016311; C:GO:0031012; F:GO:0042132	P:fructose metabolic process; P:mannose metabolic process; P:gluconeogenesis; P:glycolytic process; P:pentose-phosphate shunt; P:carbon utilization; P:dephosphorylation; C:extracellular matrix; F:fructose 1,6-bisphosphate 1-phosphatase activity	EC:3.1.3.23; EC:3.1.3.11; EC:3.1.3.41	Sugar-phosphatase; Fructose-bisphosphatase; 4-nitrophenylphosphatase	IPR028343 (PRINTS); IPR000146 (PIRSF); IPR033391 (PFAM); IPR028343 (PIRSF); G3DSA:3.40.190.80 (GENE3D); G3DSA:3.30.540.10 (GENE3D); IPR000146 (PANTHER); PTHR11556:SF13 (PANTHER); IPR000146 (HAMAP); IPR000146 (CDD); SSF56655 (SUPERFAMILY)	P:GO:0005975; F:GO:0016791; F:GO:0042132	P:carbohydrate metabolic process; F:phosphatase activity; F:fructose 1,6-bisphosphate 1-phosphatase activity
XM_021601864.1	1p49_0	1p49_3	3.12195	UP	5.65703	1.43739e-16	4.44645e-14	9.349	10.37	8.885	86.24	82.676	83.634	1	XM_021601864.1	XP_021457539.1 transmembrane and TPR repeat-containing protein 2-like	5683	20	0	86.33	1	C:GO:0016021	C:integral component of membrane			IPR019734 (SMART); IPR013618 (PFAM); PF13432 (PFAM); G3DSA:1.10.150.200 (GENE3D); IPR011990 (G3DSA:1.25.40.GENE3D); IPR001440 (PFAM); IPR011990 (G3DSA:1.25.40.GENE3D); IPR011990 (G3DSA:1.25.40.GENE3D); IPR019734 (PFAM); PF13424 (PFAM); mobidb-lite (MOBIDB_LITE); PTHR44216 (PANTHER); PTHR44216:SF2 (PANTHER); IPR013026 (PROSITE_PROFILES); IPR019734 (PROSITE_PROFILES); IPR011990 (SUPERFAMILY); IPR01…	F:GO:0005515	F:protein binding
XM_021583398.1	1p49_0	1p49_3	-3.41758	DOWN	5.24228	1.45558e-16	4.45901e-14	63.232	65.106	61.406	8.338	4.543	5.122	2	XM_021583398.1	XP_021439073.1 hyaluronan mediated motility receptor-like	3854	20	1.1e-205	81.59	2	F:GO:0005540; P:GO:0061026	F:hyaluronic acid binding; P:cardiac muscle tissue regeneration			G3DSA:1.20.5.400 (GENE3D); G3DSA:1.20.5.170 (GENE3D); IPR031794 (PFAM); G3DSA:1.20.5.340 (GENE3D); IPR031787 (PFAM); G3DSA:1.20.5.1000 (GENE3D); G3DSA:1.10.287.620 (GENE3D); G3DSA:1.20.120.330 (GENE3D); G3DSA:1.10.287.510 (GENE3D); mobidb-lite (MOBIDB_LITE); mobidb-lite (MOBIDB_LITE); IPR026203 (PANTHER)	F:GO:0005540	F:hyaluronic acid binding
XM_021556170.1	1p49_0	1p49_3	3.79205	UP	4.99719	2.05085e-16	6.22216e-14	4.819	3.77	3.083	34.748	66.863	63.745	1	XM_021556170.1	XP_021411845.1 interferon-induced transmembrane protein 3 isoform X1	768	20	2.2e-70	93.51	2	P:GO:0009607; C:GO:0016021	P:response to biotic stimulus; C:integral component of membrane			IPR007593 (PFAM); PTHR13999 (PANTHER); PTHR13999:SF12 (PANTHER)	P:GO:0009607; C:GO:0016021	P:response to biotic stimulus; C:integral component of membrane
XM_021625343.1	1p49_0	1p49_3	4.00499	UP	5.04485	2.11283e-16	6.34916e-14	1.539	5.586	3.391	44.581	59.728	68.341	3	XM_021625343.1	XP_020330727.1 permeability factor 2-like	1102	20	1.2e-45	94.04	10	P:GO:0002523; C:GO:0005615; C:GO:0005623; P:GO:0006955; P:GO:0007165; F:GO:0008009; P:GO:0009743; P:GO:0032930; P:GO:0060326; P:GO:1902624	P:leukocyte migration involved in inflammatory response; C:extracellular space; C:cell; P:immune response; P:signal transduction; F:chemokine activity; P:response to carbohydrate; P:positive regulation of superoxide anion generation; P:cell chemotaxis; P:positive regulation of neutrophil migration			PR00436 (PRINTS); IPR001089 (PRINTS); IPR001811 (SMART); G3DSA:2.40.50.40 (GENE3D); IPR001811 (PFAM); IPR001089 (PANTHER); PTHR10179:SF42 (PANTHER); IPR033899 (CDD); IPR036048 (SUPERFAMILY)	C:GO:0005576; P:GO:0006935; P:GO:0006952; P:GO:0006955; F:GO:0008009	C:extracellular region; P:chemotaxis; P:defense response; P:immune response; F:chemokine activity
XM_021621422.1	1p49_0	1p49_3	-3.64523	DOWN	4.35985	2.40789e-16	7.16758e-14	33.864	33.609	35.53	3.608	1.961	2.509	2	XM_021621422.1	XP_021477097.1 centromere-associated protein E	7845	20	0	75.18	6	F:GO:0003777; F:GO:0005524; C:GO:0005874; P:GO:0007018; F:GO:0008017; C:GO:0045298	F:microtubule motor activity; F:ATP binding; C:microtubule; P:microtubule-based movement; F:microtubule binding; C:tubulin complex	EC:3.6.1.15	Nucleoside-triphosphate phosphatase	IPR001752 (PRINTS); IPR001752 (SMART); IPR036961 (G3DSA:3.40.850.GENE3D); IPR001752 (PFAM); G3DSA:1.20.5.50 (GENE3D); G3DSA:1.20.5.170 (GENE3D); G3DSA:1.20.5.340 (GENE3D); G3DSA:1.20.1170.10 (GENE3D); G3DSA:1.20.120.330 (GENE3D); G3DSA:1.20.120.330 (GENE3D); mobidb-lite (MOBIDB_LITE); mobidb-lite (MOBIDB_LITE); mobidb-lite (MOBIDB_LITE); PTHR24115:SF592 (PANTHER); IPR027640 (PANTHER); IPR001752 (…	F:GO:0003777; F:GO:0005524; P:GO:0007018; F:GO:0008017	F:microtubule motor activity; F:ATP binding; P:microtubule-based movement; F:microtubule binding
XM_021592647.1	1p49_0	1p49_3	5.28135	UP	4.56769	2.89595e-16	8.53981e-14	0.472	0	2.766	39.471	48.671	39.633	3	XM_021592647.1	NP_001133889.1 Neuroserpin precursor	806	20	1.1e-141	91.18	1	C:GO:0005615	C:extracellular space			IPR023796 (SMART); G3DSA:3.30.497.10 (GENE3D); IPR023796 (PFAM); G3DSA:1.10.287.580 (GENE3D); IPR000215 (PANTHER); PTHR11461:SF50 (PANTHER); IPR036186 (SUPERFAMILY)	C:GO:0005615	C:extracellular space
XM_021618270.1	1p49_0	1p49_3	-3.28241	DOWN	5.24593	2.94157e-16	8.59402e-14	67.438	70.075	51.061	6.324	5.915	7.456	2	XM_021618270.1	XP_021473945.1 DNA excision repair protein ERCC-6-like isoform X2	4429	20	0	78.2	1	F:GO:0005524	F:ATP binding			IPR014001 (SMART); IPR001650 (SMART); G3DSA:3.40.50.300 (GENE3D); IPR011990 (G3DSA:1.25.40.GENE3D); IPR011990 (G3DSA:1.25.40.GENE3D); IPR001650 (PFAM); G3DSA:3.40.50.10810 (GENE3D); IPR000330 (PFAM); mobidb-lite (MOBIDB_LITE); mobidb-lite (MOBIDB_LITE); mobidb-lite (MOBIDB_LITE); PTHR10799 (PANTHER); PTHR10799:SF756 (PANTHER); IPR001650 (PROSITE_PROFILES); IPR014001 (PROSITE_PROFILES); IPR001650 …	F:GO:0005515; F:GO:0005524	F:protein binding; F:ATP binding
XM_021580663.1	1p49_0	1p49_3	-3.50996	DOWN	4.36778	3.13272e-16	9.06851e-14	35.219	30.899	36.778	3.211	3.242	2.664	2	XM_021580663.1	XP_021436338.1 kinesin-like protein KIF11	3555	20	0	83.08	12	P:GO:0001525; F:GO:0005524; C:GO:0005871; C:GO:0005874; P:GO:0007018; P:GO:0007059; F:GO:0008017; F:GO:0008574; P:GO:0022008; C:GO:0045298; P:GO:0051726; P:GO:0090307	P:angiogenesis; F:ATP binding; C:kinesin complex; C:microtubule; P:microtubule-based movement; P:chromosome segregation; F:microtubule binding; F:ATP-dependent microtubule motor activity, plus-end-directed; P:neurogenesis; C:tubulin complex; P:regulation of cell cycle; P:mitotic spindle assembly	EC:3.6.1.3; EC:3.6.1.15; EC:3.6.4.4	Adenosinetriphosphatase; Nucleoside-triphosphate phosphatase; Plus-end-directed kinesin ATPase	IPR001752 (PRINTS); IPR001752 (SMART); IPR001752 (PFAM); G3DSA:3.90.20.10 (GENE3D); G3DSA:1.20.5.50 (GENE3D); IPR036961 (G3DSA:3.40.850.GENE3D); IPR025901 (PFAM); mobidb-lite (MOBIDB_LITE); PTHR24115:SF515 (PANTHER); IPR027640 (PANTHER); IPR001752 (PROSITE_PROFILES); cd01364 (CDD); IPR027417 (SUPERFAMILY)	F:GO:0003777; F:GO:0005524; P:GO:0007018; F:GO:0008017	F:microtubule motor activity; F:ATP binding; P:microtubule-based movement; F:microtubule binding
XM_021591653.1	1p49_0	1p49_3	-3.08568	DOWN	5.61692	3.73702e-16	1.07195e-13	77.758	80.906	82.691	10.064	8.75	9.676	2	XM_021591653.1	XP_013985271.1 periostin	3693	20	0	87.14						IPR000782 (SMART); IPR000782 (PFAM); IPR036378 (G3DSA:2.30.180.GENE3D); IPR036378 (G3DSA:2.30.180.GENE3D); IPR036378 (G3DSA:2.30.180.GENE3D); mobidb-lite (MOBIDB_LITE); PTHR10900:SF12 (PANTHER); PTHR10900 (PANTHER); IPR000782 (PROSITE_PROFILES); IPR000782 (PROSITE_PROFILES); IPR000782 (PROSITE_PROFILES); IPR011489 (PROSITE_PROFILES); IPR000782 (PROSITE_PROFILES); IPR036378 (SUPERFAMILY); IPR03637…	F:GO:0005515	F:protein binding
XR_002468485.1	1p49_0	1p49_3	-3.09898	DOWN	8.8769	3.99121e-16	1.13455e-13	859.575	878.571	593.197	109.182	86.782	80.278	2	XR_002468485.1	-	1012									no IPS match	no IPS match	no IPS match
XM_021608533.1	1p49_0	1p49_3	3.37662	UP	5.16476	5.87848e-16	1.65611e-13	5.798	5.798	5.581	42.946	70.023	68.816	3	XM_021608533.1	XP_021426686.1 pregnancy-specific beta-1-glycoprotein 2-like isoform X4	3066	20	0	70.21						IPR003599 (SMART); IPR013783 (G3DSA:2.60.40.GENE3D); IPR013783 (G3DSA:2.60.40.GENE3D); IPR013783 (G3DSA:2.60.40.GENE3D); mobidb-lite (MOBIDB_LITE); mobidb-lite (MOBIDB_LITE); PTHR12080 (PANTHER); PTHR12080:SF77 (PANTHER); IPR007110 (PROSITE_PROFILES); IPR036179 (SUPERFAMILY); IPR036179 (SUPERFAMILY); IPR036179 (SUPERFAMILY)	no GO terms	no GO terms
XM_021619375.1	1p49_0	1p49_3	-2.97426	DOWN	9.05986	7.54371e-16	2.10643e-13	986.992	948.194	686.953	122.408	106.112	109.843	2	XM_021619375.1	XP_014050466.1 high mobility group protein B2-like isoform X1	1260	20	1.1e-103	92.8	3	F:GO:0003677; C:GO:0005634; P:GO:0050829	F:DNA binding; C:nucleus; P:defense response to Gram-negative bacterium			PR00886 (PRINTS); IPR009071 (SMART); IPR009071 (PFAM); IPR036910 (G3DSA:1.10.30.GENE3D); IPR009071 (PFAM); IPR036910 (G3DSA:1.10.30.GENE3D); mobidb-lite (MOBIDB_LITE); mobidb-lite (MOBIDB_LITE); PTHR13711 (PANTHER); IPR031075 (PTHR13711:PANTHER); IPR009071 (PROSITE_PROFILES); cd01390 (CDD); cd01390 (CDD); IPR036910 (SUPERFAMILY); IPR036910 (SUPERFAMILY)	no GO terms	no GO terms
XM_021617026.1	1p49_0	1p49_3	-4.56184	DOWN	8.0447	7.61393e-16	2.10739e-13	250.67	330.592	826.094	10.642	25.042	24.298	4	XM_021617026.1	XP_021472699.1 60S ribosomal protein L10 isoform X1	1020	20	3e-123	92.97	7	F:GO:0003735; C:GO:0005840; P:GO:0006417; P:GO:0007420; P:GO:0042254; F:GO:0045182; P:GO:1990403	F:structural constituent of ribosome; C:ribosome; P:regulation of translation; P:brain development; P:ribosome biogenesis; F:translation regulator activity; P:embryonic brain development			IPR001197 (PIRSF); IPR016180 (PFAM); IPR036920 (G3DSA:3.90.1170.GENE3D); IPR036920 (G3DSA:3.90.1170.GENE3D); IPR001197 (PANTHER); PTHR11726:SF11 (PANTHER); IPR016180 (CDD); IPR036920 (SUPERFAMILY); IPR036920 (SUPERFAMILY)	F:GO:0003735; C:GO:0005622; C:GO:0005840; P:GO:0006412	F:structural constituent of ribosome; C:intracellular; C:ribosome; P:translation
NM_001124228.1	1p49_0	1p49_3	3.17879	UP	6.339	8.91799e-16	2.44686e-13	13.932	15.44	14.926	179.455	116.428	112.559	7	NM_001124228.1	NP_001117700.1 heat shock protein 70a	2804	20	0	97.43	5	F:GO:0005524; C:GO:0005634; C:GO:0005737; C:GO:0016020; P:GO:0034605	F:ATP binding; C:nucleus; C:cytoplasm; C:membrane; P:cellular response to heat			IPR013126 (PRINTS); G3DSA:3.30.420.40 (GENE3D); IPR029048 (G3DSA:1.20.1270.GENE3D); IPR013126 (PFAM); G3DSA:3.30.420.40 (GENE3D); G3DSA:3.90.640.10 (GENE3D); IPR029047 (G3DSA:2.60.34.GENE3D); mobidb-lite (MOBIDB_LITE); PTHR19375 (PANTHER); PTHR19375:SF210 (PANTHER); cd10233 (CDD); IPR029048 (SUPERFAMILY); SSF53067 (SUPERFAMILY); SSF53067 (SUPERFAMILY); IPR029047 (SUPERFAMILY)	no GO terms	no GO terms
XM_021557964.1	1p49_0	1p49_3	-3.93495	DOWN	4.00245	9.91225e-16	2.69622e-13	23.342	26.668	31.303	2.229	1.392	1.508	2	XM_021557964.1	XP_021413639.1 ras GTPase-activating-like protein IQGAP3	6868	20	0	90.04	4	P:GO:0007165; P:GO:0043087; P:GO:0048870; P:GO:0060027	P:signal transduction; P:regulation of GTPase activity; P:cell motility; P:convergent extension involved in gastrulation			IPR001936 (SMART); IPR000048 (SMART); IPR001715 (SMART); IPR001715 (PFAM); IPR000048 (PFAM); G3DSA:1.10.506.10 (GENE3D); IPR000593 (PFAM); IPR036872 (G3DSA:1.10.418.GENE3D); G3DSA:4.10.270.10 (GENE3D); G3DSA:1.20.5.190 (GENE3D); IPR001936 (PFAM); PTHR14149 (PANTHER); PTHR14149:SF10 (PANTHER); IPR001715 (PROSITE_PROFILES); IPR000048 (PROSITE_PROFILES); IPR000048 (PROSITE_PROFILES); IPR000048 (PROS…	F:GO:0005515; P:GO:0007165; P:GO:0043087	F:protein binding; P:signal transduction; P:regulation of GTPase activity
XM_021557405.1	1p49_0	1p49_3	3.71796	UP	5.09738	1.00745e-15	2.71693e-13	2.423	6.13	4.639	43.912	62.798	70.117	3	XM_021557405.1	XP_021413071.1 metalloreductase STEAP4	2015	20	4.7e-274	91.94	1	C:GO:0016021	C:integral component of membrane			G3DSA:3.40.50.720 (GENE3D); IPR028939 (PFAM); IPR013130 (PFAM); mobidb-lite (MOBIDB_LITE); PTHR14239 (PANTHER); PTHR14239:SF5 (PANTHER); IPR036291 (SUPERFAMILY)	no GO terms	no GO terms
XM_021568453.1	1p49_0	1p49_3	-3.5945	DOWN	4.46443	1.0559e-15	2.82346e-13	30.007	34.521	46.489	2.419	3.445	3.47	2	XM_021568453.1	XP_021424128.1 phosphorylated CTD-interacting factor 1-like	3576	20	0	92.6						SM00212 (SMART); IPR029048 (G3DSA:1.20.1270.GENE3D); IPR000608 (PFAM); IPR016135 (G3DSA:3.10.110.GENE3D); IPR022035 (PFAM); PTHR21727 (PANTHER); PTHR21727:SF0 (PANTHER); IPR000608 (PROSITE_PROFILES); IPR000608 (CDD); IPR016135 (SUPERFAMILY)	no GO terms	no GO terms
XM_021568358.1	1p49_0	1p49_3	5.57006	UP	4.11817	1.07738e-15	2.8567e-13	0	0	1.767	34.625	24.381	34.49	3	XM_021568358.1	XP_021424031.1 CMP-N-acetylneuraminate-beta-galactosamide-alpha-2,3-sialyltransferase 2-like	2636	20	8.5e-207	96.42	5	C:GO:0005794; P:GO:0006486; F:GO:0008373; C:GO:0016021; P:GO:0097503	C:Golgi apparatus; P:protein glycosylation; F:sialyltransferase activity; C:integral component of membrane; P:sialylation	EC:2.4.99	Glycosyltransferases	G3DSA:3.90.1480.10 (GENE3D); IPR001675 (PFAM); IPR012163 (PIRSF); PTHR13713:SF62 (PANTHER); PTHR13713 (PANTHER)	P:GO:0006486; F:GO:0008373	P:protein glycosylation; F:sialyltransferase activity
XM_021587963.1	1p49_0	1p49_3	-5.07688	DOWN	3.31899	1.18792e-15	3.12355e-13	18.62	17.486	15.301	0.19	0.528	0.578	2	XM_021587963.1	XP_020357561.1 mediator of DNA damage checkpoint protein 1-like	4048	20	0	69.82	4	F:GO:0004623; C:GO:0005576; P:GO:0009395; P:GO:0050482	F:phospholipase A2 activity; C:extracellular region; P:phospholipid catabolic process; P:arachidonic acid secretion	EC:3.1.1.1; EC:3.1.1.4	Carboxylesterase; Phospholipase A(2)	IPR016090 (PFAM); IPR036444 (G3DSA:1.20.90.GENE3D); mobidb-lite (MOBIDB_LITE); mobidb-lite (MOBIDB_LITE); mobidb-lite (MOBIDB_LITE); mobidb-lite (MOBIDB_LITE); mobidb-lite (MOBIDB_LITE); mobidb-lite (MOBIDB_LITE); mobidb-lite (MOBIDB_LITE); mobidb-lite (MOBIDB_LITE); PTHR12253:SF28 (PANTHER); PTHR12253 (PANTHER); cd04704 (CDD); IPR036444 (SUPERFAMILY)	F:GO:0004623; P:GO:0006644; P:GO:0050482	F:phospholipase A2 activity; P:phospholipid metabolic process; P:arachidonic acid secretion
XM_021581976.1	1p49_0	1p49_3	2.91018	UP	7.94519	1.23205e-15	3.21279e-13	47.997	63.724	48.583	436.961	379.051	405.49	3	XM_021581976.1	XP_021437651.1 mRNA decay activator protein ZFP36-like	2342	20	9.9e-191	80.14	1	F:GO:0046872	F:metal ion binding			IPR000571 (SMART); IPR000571 (PFAM); IPR036855 (G3DSA:4.10.1000.GENE3D); mobidb-lite (MOBIDB_LITE); PTHR12547 (PANTHER); PTHR12547:SF98 (PANTHER); IPR000571 (PROSITE_PROFILES); IPR000571 (PROSITE_PROFILES); IPR036855 (SUPERFAMILY); IPR036855 (SUPERFAMILY)	F:GO:0046872	F:metal ion binding
XM_021595485.1	1p49_0	1p49_3	-5.71769	DOWN	5.32869	1.43112e-15	3.70131e-13	80.907	92.06	43.463	0	0.64	3.356	4	XM_021595485.1	XP_021451159.1 ictacalcin-like isoform X1	658	20	5.7e-43	93.84	2	F:GO:0005509; F:GO:0046914	F:calcium ion binding; F:transition metal ion binding			IPR013787 (SMART); IPR002048 (SMART); G3DSA:1.10.238.10 (GENE3D); IPR013787 (PFAM); PTHR11639 (PANTHER); PTHR11639:SF54 (PANTHER); IPR002048 (PROSITE_PROFILES); IPR034325 (CDD); IPR011992 (SUPERFAMILY)	F:GO:0005509; F:GO:0046914	F:calcium ion binding; F:transition metal ion binding
XM_021570098.1	1p49_0	1p49_3	-3.52934	DOWN	4.95671	1.47048e-15	3.77219e-13	39.33	50.063	67.256	3.401	5.986	4.224	2	XM_021570098.1	XP_021425773.1 aurora kinase C-like	2390	20	9.7e-210	81.47	5	F:GO:0004674; F:GO:0005524; P:GO:0006468; P:GO:0007049; P:GO:0009069	F:protein serine/threonine kinase activity; F:ATP binding; P:protein phosphorylation; P:cell cycle; P:serine family amino acid metabolic process	EC:2.7.11	Transferring phosphorus-containing groups	IPR000719 (SMART); G3DSA:1.10.510.10 (GENE3D); G3DSA:3.30.200.20 (GENE3D); IPR000719 (PFAM); mobidb-lite (MOBIDB_LITE); IPR030616 (PANTHER); PTHR24350:SF5 (PANTHER); IPR000719 (PROSITE_PROFILES); IPR011009 (SUPERFAMILY)	F:GO:0004672; F:GO:0005524; P:GO:0006468; P:GO:0007049	F:protein kinase activity; F:ATP binding; P:protein phosphorylation; P:cell cycle
XM_021586448.1	1p49_0	1p49_3	3.26817	UP	5.03929	1.79942e-15	4.57879e-13	4.871	4.332	7.627	52.399	55.084	57.994	3	XM_021586448.1	XP_021442123.1 serum amyloid A-5 protein-like	738	20	2.9e-64	90.44	7	P:GO:0006953; P:GO:0009617; C:GO:0034364; F:GO:0042056; P:GO:0050918; P:GO:0060326; P:GO:1990266	P:acute-phase response; P:response to bacterium; C:high-density lipoprotein particle; F:chemoattractant activity; P:positive chemotaxis; P:cell chemotaxis; P:neutrophil migration			IPR000096 (PRINTS); IPR000096 (SMART); IPR000096 (PIRSF); IPR000096 (PFAM); mobidb-lite (MOBIDB_LITE); PTHR23424:SF0 (PANTHER); PTHR23424 (PANTHER)	C:GO:0005576	C:extracellular region
XM_021556906.1	1p49_0	1p49_3	-3.51685	DOWN	4.38799	2.45844e-15	6.2057e-13	35.919	32.088	36.653	1.882	3.212	3.955	2	XM_021556906.1	XP_014033258.1 RING finger protein 122-like isoform X1	3555	20	1.5e-81	91.99	2	F:GO:0008270; C:GO:0016021	F:zinc ion binding; C:integral component of membrane			IPR001841 (SMART); IPR001841 (PFAM); IPR013083 (G3DSA:3.30.40.GENE3D); PTHR22763:SF29 (PANTHER); PTHR22763 (PANTHER); IPR001841 (PROSITE_PROFILES); cd16469 (CDD); SSF57850 (SUPERFAMILY)	no GO terms	no GO terms
XM_021556794.1	1p49_0	1p49_3	4.28098	UP	3.73542	2.52633e-15	6.27664e-13	0.901	1.235	1.201	16.891	25.367	26.9	1	XM_021556794.1	XP_021412469.1 glutaryl-CoA dehydrogenase, mitochondrial-like	1993	20	1e-252	95.43	4	F:GO:0003995; P:GO:0006118; F:GO:0050660; P:GO:0055114	F:acyl-CoA dehydrogenase activity; P:obsolete electron transport; F:flavin adenine dinucleotide binding; P:oxidation-reduction process	EC:1.3.99.3	Acting on the CH-CH group of donors	IPR013786 (PFAM); IPR037069 (G3DSA:1.10.540.GENE3D); IPR006091 (PFAM); IPR009075 (PFAM); G3DSA:1.20.140.10 (GENE3D); G3DSA:2.40.110.10 (GENE3D); PTHR42807 (PANTHER); cd01151 (CDD); IPR036250 (SUPERFAMILY); IPR009100 (SUPERFAMILY)	P:GO:0008152; F:GO:0016627; F:GO:0050660; P:GO:0055114	P:metabolic process; F:oxidoreductase activity, acting on the CH-CH group of donors; F:flavin adenine dinucleotide binding; P:oxidation-reduction process
XM_021564831.1	1p49_0	1p49_3	-6.49597	DOWN	3.08632	2.50949e-15	6.27664e-13	11.632	17.486	15.138	0	0.325	0	2	XM_021564831.1	XP_021420506.1 centrosomal protein of 55 kDa-like isoform X1	2901	20	2.9e-208	83.91						G3DSA:1.20.5.990 (GENE3D); IPR022008 (PFAM); PTHR31838 (PANTHER)	no GO terms	no GO terms
XM_021584811.1	1p49_0	1p49_3	3.11906	UP	6.14427	2.65699e-15	6.54968e-13	10.084	12.426	17.779	125.141	123.125	106.435	1	XM_021584811.1	XP_021440486.1 latent-transforming growth factor beta-binding protein 2-like	7807	20	0	83.6	1	F:GO:0005509	F:calcium ion binding			IPR001881 (SMART); IPR000742 (SMART); G3DSA:2.10.25.10 (GENE3D); G3DSA:2.10.25.10 (GENE3D); G3DSA:2.10.25.10 (GENE3D); IPR001881 (PFAM); IPR026823 (PFAM); IPR036773 (G3DSA:3.90.290.GENE3D); G3DSA:2.10.25.10 (GENE3D); G3DSA:2.170.300.10 (GENE3D); G3DSA:2.10.25.10 (GENE3D); IPR036773 (G3DSA:3.90.290.GENE3D); G3DSA:2.10.25.10 (GENE3D); IPR017878 (PFAM); G3DSA:2.10.25.10 (GENE3D); G3DSA:2.40.155.10 (…	F:GO:0005509	F:calcium ion binding
XM_021592648.1	1p49_0	1p49_3	3.5337	UP	5.76885	3.18929e-15	7.8009e-13	4.688	7.255	11.93	73.716	108.47	98.05	3	XM_021592648.1	NP_001133889.1 Neuroserpin precursor	466	20	1.1e-80	95.16	1	C:GO:0005615	C:extracellular space			IPR023796 (SMART); IPR023796 (PFAM); G3DSA:3.30.497.10 (GENE3D); G3DSA:2.30.39.10 (GENE3D); IPR000215 (PANTHER); PTHR11461:SF50 (PANTHER); IPR036186 (SUPERFAMILY)	C:GO:0005615	C:extracellular space
XM_021594227.1	1p49_0	1p49_3	-4.70341	DOWN	5.61376	3.3725e-15	8.18557e-13	38.315	64.479	157.218	2.089	3.76	4.193	2	XM_021594227.1	XP_020329195.1 serine/threonine-protein kinase PLK1	746	20	3.5e-142	92.98	5	P:GO:0000278; F:GO:0004674; F:GO:0005524; P:GO:0006468; P:GO:0009069	P:mitotic cell cycle; F:protein serine/threonine kinase activity; F:ATP binding; P:protein phosphorylation; P:serine family amino acid metabolic process	EC:2.7.11	Transferring phosphorus-containing groups	IPR036947 (G3DSA:3.30.1120.GENE3D); IPR000959 (PFAM); PTHR24345:SF52 (PANTHER); PTHR24345 (PANTHER); IPR000959 (PROSITE_PROFILES); IPR000959 (PROSITE_PROFILES); IPR033701 (CDD); IPR033695 (CDD); SSF82615 (SUPERFAMILY); SSF82615 (SUPERFAMILY)	F:GO:0005515	F:protein binding
XR_002474306.1	1p49_0	1p49_3	-3.36196	DOWN	11.6412	4.76924e-15	1.14873e-12	6688.56	3823.15	5617.17	327.737	631.644	631.186	2	XR_002474306.1	XP_015156300.1 collagen alpha-1(I) chain-like	1801	20	2.5e-64	75.58						PTHR33626 (PANTHER)	no GO terms	no GO terms
XM_021584679.1	1p49_0	1p49_3	-5.45197	DOWN	3.22558	5.46357e-15	1.306e-12	13.888	15.753	18.692	0	0.457	0.537	2	XM_021584679.1	XP_021440354.1 sodium-dependent lysophosphatidylcholine symporter 1-B-like isoform X1	3863	20	2.5e-295	93.43	1	C:GO:0016021	C:integral component of membrane			G3DSA:1.20.1250.20 (GENE3D); PF13347 (PFAM); G3DSA:1.20.1250.20 (GENE3D); PTHR11328:SF29 (PANTHER); PTHR11328 (PANTHER); IPR036259 (SUPERFAMILY)	no GO terms	no GO terms
XM_021577216.1	1p49_0	1p49_3	-9.03062	DOWN	2.90492	6.22939e-15	1.47786e-12	15.393	15.246	8.433	0	0	0	2	XM_021577216.1	XP_021432891.1 RAD51-associated protein 1-like isoform X2	2432	20	1.1e-104	71.43	1	F:GO:0003677	F:DNA binding			IPR031419 (PFAM); mobidb-lite (MOBIDB_LITE); mobidb-lite (MOBIDB_LITE); PTHR15361 (PANTHER); IPR026632 (PTHR15361:PANTHER)	F:GO:0003690; F:GO:0003697; F:GO:0003723; C:GO:0005634; P:GO:0006281	F:double-stranded DNA binding; F:single-stranded DNA binding; F:RNA binding; C:nucleus; P:DNA repair
XM_021614970.1	1p49_0	1p49_3	7.33952	UP	3.03807	6.81726e-15	1.60526e-12	0	0.286	0	8.916	17.328	17.359	3	XM_021614970.1	XP_021470645.1 erythropoietin-like isoform X1	2083	20	4.2e-100	91.25	5	F:GO:0005128; F:GO:0005179; C:GO:0005576; P:GO:0010469; P:GO:0043249	F:erythropoietin receptor binding; F:hormone activity; C:extracellular region; P:regulation of signaling receptor activity; P:erythrocyte maturation			IPR003013 (PRINTS); IPR003013 (PIRSF); G3DSA:1.20.1250.10 (GENE3D); IPR001323 (PFAM); IPR003013 (PANTHER); IPR009079 (SUPERFAMILY)	F:GO:0005128; F:GO:0005179; C:GO:0005576	F:erythropoietin receptor binding; F:hormone activity; C:extracellular region
XM_021615386.1	1p49_0	1p49_3	2.9109	UP	6.15855	1.0089e-14	2.35805e-12	14.632	12.693	18.836	122.177	118.867	111.526	1	XM_021615386.1	NP_001133854.1 fibroleukin precursor	4633	20	2.4e-289	78.17	2	P:GO:0006508; F:GO:0008233	P:proteolysis; F:peptidase activity			IPR002181 (SMART); IPR014716 (G3DSA:3.90.215.GENE3D); IPR014715 (G3DSA:4.10.530.GENE3D); IPR002181 (PFAM); G3DSA:1.20.58.60 (GENE3D); mobidb-lite (MOBIDB_LITE); PTHR19143 (PANTHER); IPR033083 (PTHR19143:PANTHER); IPR002181 (PROSITE_PROFILES); IPR002181 (CDD); IPR036056 (SUPERFAMILY)	F:GO:0008233	F:peptidase activity
XR_002471714.1	1p49_0	1p49_3	9.9826	UP	3.8091	1.20488e-14	2.79542e-12	0	0	0	49.147	21.942	5.587	5	XR_002471714.1	XP_020355532.1 telomerase reverse transcriptase	202	20	4.1e-29	93.71	8	F:GO:0003677; F:GO:0003721; C:GO:0005697; P:GO:0007004; P:GO:0007283; P:GO:0007571; P:GO:0043249; P:GO:0060729	F:DNA binding; F:telomerase RNA reverse transcriptase activity; C:telomerase holoenzyme complex; P:telomere maintenance via telomerase; P:spermatogenesis; P:age-dependent general metabolic decline; P:erythrocyte maturation; P:intestinal epithelial structure maintenance	EC:2.7.7.49	RNA-directed DNA polymerase	no IPS match	no IPS match	no IPS match
XM_021593299.1	1p49_0	1p49_3	-8.92084	DOWN	2.80194	1.30121e-14	2.99686e-12	9.778	14.26	12.179	0	0	0	2	XM_021593299.1	XP_021448974.1 stonustoxin subunit beta-like	1887	20	0	79.88						PTHR31594 (PANTHER)	no GO terms	no GO terms
XM_021603744.1	1p49_0	1p49_3	-3.14173	DOWN	8.98629	1.4547e-14	3.3261e-12	825.327	1047.08	652.211	64.461	105.899	119.312	2	XM_021603744.1	XP_014071783.1 cold-inducible RNA-binding protein B-like isoform X1	1693	20	1.2e-41	98.92	1	F:GO:0003723	F:RNA binding			IPR000504 (SMART); IPR003954 (SMART); IPR000504 (PFAM); G3DSA:3.30.70.330 (GENE3D); mobidb-lite (MOBIDB_LITE); PTHR45040 (PANTHER); IPR000504 (PROSITE_PROFILES); IPR035979 (SUPERFAMILY)	F:GO:0003676	F:nucleic acid binding
XM_021568721.1	1p49_0	1p49_3	3.06485	UP	4.97841	1.49274e-14	3.38852e-12	5.973	6.277	6.061	42.748	56.659	56.992	3	XM_021568721.1	XP_021424396.1 E3 ubiquitin-protein ligase ZNRF1	3410	20	8.9e-124	98.07	8	C:GO:0005764; C:GO:0005768; C:GO:0016020; F:GO:0016874; P:GO:0043161; F:GO:0046872; F:GO:0061630; P:GO:0070936	C:lysosome; C:endosome; C:membrane; F:ligase activity; P:proteasome-mediated ubiquitin-dependent protein catabolic process; F:metal ion binding; F:ubiquitin protein ligase activity; P:protein K48-linked ubiquitination			IPR001841 (SMART); IPR013083 (G3DSA:3.30.40.GENE3D); IPR013083 (G3DSA:3.30.40.GENE3D); IPR001841 (PFAM); mobidb-lite (MOBIDB_LITE); mobidb-lite (MOBIDB_LITE); PTHR14155:SF211 (PANTHER); PTHR14155 (PANTHER); IPR001841 (PROSITE_PROFILES); cd16694 (CDD); SSF57850 (SUPERFAMILY)	no GO terms	no GO terms
XM_021565771.1	1p49_0	1p49_3	-3.44957	DOWN	4.35845	1.84749e-14	4.16386e-12	36.015	30.272	35.578	4.334	2.998	2.045	2	XM_021565771.1	XP_020362577.1 mucin-12-like isoform X2	3205	20	0	74.16						mobidb-lite (MOBIDB_LITE); mobidb-lite (MOBIDB_LITE); mobidb-lite (MOBIDB_LITE); mobidb-lite (MOBIDB_LITE)	no GO terms	no GO terms
XM_021559856.1	1p49_0	1p49_3	3.1735	UP	4.78952	2.1948e-14	4.91153e-12	3.673	4.886	6.426	39.289	52.868	45.85	1	XM_021559856.1	XP_021415531.1 collagen alpha-2(VIII) chain-like	7233	20	5.4e-86	95.58	2	C:GO:0005576; C:GO:0005581	C:extracellular region; C:collagen trimer			IPR001073 (PRINTS); IPR001073 (SMART); IPR016133 (G3DSA:2.160.20.GENE3D); IPR001073 (PFAM); IPR008983 (G3DSA:2.60.120.GENE3D); mobidb-lite (MOBIDB_LITE); PTHR44057 (PANTHER); PTHR44057:SF3 (PANTHER); IPR001073 (PROSITE_PROFILES); IPR008983 (SUPERFAMILY)	F:GO:0005515	F:protein binding
XM_021606416.1	1p49_0	1p49_3	-3.2723	DOWN	6.43849	2.31844e-14	5.15167e-12	115.085	164.162	155.114	8.957	21.027	15.386	2	XM_021606416.1	XP_020337531.1 cyclin-dependent kinase 1-like isoform X1	1372	20	7.1e-173	99.16	5	F:GO:0004674; F:GO:0005524; P:GO:0006468; P:GO:0009069; P:GO:0051301	F:protein serine/threonine kinase activity; F:ATP binding; P:protein phosphorylation; P:serine family amino acid metabolic process; P:cell division	EC:2.7.11	Transferring phosphorus-containing groups	IPR000719 (SMART); PIRSF000654 (PIRSF); G3DSA:3.30.200.20 (GENE3D); IPR000719 (PFAM); G3DSA:1.10.510.10 (GENE3D); PTHR24056:SF334 (PANTHER); PTHR24056 (PANTHER); IPR000719 (PROSITE_PROFILES); cd07861 (CDD); IPR011009 (SUPERFAMILY)	F:GO:0004672; F:GO:0005524; P:GO:0006468	F:protein kinase activity; F:ATP binding; P:protein phosphorylation
XM_021568276.1	1p49_0	1p49_3	2.8735	UP	5.18645	2.90149e-14	6.40214e-12	8.816	7.642	7.636	59.4	60.521	58.365	1	XM_021568276.1	XP_021423951.1 uncharacterized protein LOC110493791 isoform X2	1530	20	1.9e-134	57.95						no IPS match	no IPS match	no IPS match
XM_021618787.1	1p49_0	1p49_3	-4.4734	DOWN	3.70332	3.49441e-14	7.65688e-12	24.899	24.464	17.385	1.205	1.748	0.155	2	XM_021618787.1	XP_021474460.1 kinesin-like protein KIF20A isoform X1	2996	20	0	90.53	8	P:GO:0000910; F:GO:0003777; F:GO:0005524; C:GO:0005794; C:GO:0005874; P:GO:0007018; F:GO:0008017; C:GO:0045298	P:cytokinesis; F:microtubule motor activity; F:ATP binding; C:Golgi apparatus; C:microtubule; P:microtubule-based movement; F:microtubule binding; C:tubulin complex	EC:3.6.1.15	Nucleoside-triphosphate phosphatase	IPR001752 (PRINTS); IPR001752 (SMART); IPR036961 (G3DSA:3.40.850.GENE3D); G3DSA:1.10.287.510 (GENE3D); IPR001752 (PFAM); mobidb-lite (MOBIDB_LITE); IPR027640 (PANTHER); IPR027326 (PTHR24115:PANTHER); IPR001752 (PROSITE_PROFILES); IPR027417 (SUPERFAMILY)	P:GO:0000910; F:GO:0003777; F:GO:0005524; C:GO:0005794; C:GO:0005874; P:GO:0007018; F:GO:0008017	P:cytokinesis; F:microtubule motor activity; F:ATP binding; C:Golgi apparatus; C:microtubule; P:microtubule-based movement; F:microtubule binding
XR_002472016.1	1p49_0	1p49_3	-4.48897	DOWN	12.9799	3.6761e-14	7.99946e-12	26871.4	10904.5	4917.21	598.716	552.84	785.236	2	XR_002472016.1	XP_015300074.1 basic proline-rich protein-like	208	2	3.1e-08	91.67						mobidb-lite (MOBIDB_LITE)	no GO terms	no GO terms
XM_021584636.1	1p49_0	1p49_3	4.35774	UP	3.46494	3.71258e-14	8.02349e-12	0.892	0.894	0.961	14.109	22.176	20.798	3	XM_021584636.1	XP_021440311.1 protein FAM167A-like	2314	20	6.1e-116	90.03						IPR024280 (PFAM); PTHR32289 (PANTHER); PTHR32289:SF4 (PANTHER); IPR024280 (PRODOM)	no GO terms	no GO terms
XM_021615760.1	1p49_0	1p49_3	-3.53216	DOWN	4.10376	4.29988e-14	9.22954e-12	25.223	29.746	30.765	2.881	3.161	1.621	2	XM_021615760.1	XP_021471435.1 targeting protein for Xklp2-like isoform X2	3071	20	0	83.85	4	C:GO:0005819; C:GO:0005874; P:GO:0032147; P:GO:0060236	C:spindle; C:microtubule; P:activation of protein kinase activity; P:regulation of mitotic spindle organization			IPR027330 (PFAM); IPR015128 (PFAM); IPR027329 (PFAM); mobidb-lite (MOBIDB_LITE); mobidb-lite (MOBIDB_LITE); mobidb-lite (MOBIDB_LITE); PTHR14326:SF9 (PANTHER); IPR009675 (PANTHER)	C:GO:0005819; C:GO:0005874; P:GO:0032147; P:GO:0060236	C:spindle; C:microtubule; P:activation of protein kinase activity; P:regulation of mitotic spindle organization
NM_001160641.1	1p49_0	1p49_3	2.96122	UP	4.82741	4.45705e-14	9.44924e-12	4.985	6.692	5.792	47.272	43.03	49.412	1	NM_001160641.1	NP_001154113.1 CCAAT/enhancer-binding protein delta	1515	20	9e-169	79.28	4	F:GO:0003700; C:GO:0005667; P:GO:0006355; P:GO:0060416	F:DNA-binding transcription factor activity; C:transcription factor complex; P:regulation of transcription, DNA-templated; P:response to growth hormone			IPR004827 (SMART); IPR016468 (PIRSF); IPR004827 (PFAM); G3DSA:1.20.5.170 (GENE3D); mobidb-lite (MOBIDB_LITE); PTHR23334:SF3 (PANTHER); PTHR23334 (PANTHER); IPR004827 (PROSITE_PROFILES); SSF57959 (SUPERFAMILY)	F:GO:0003700; P:GO:0006355	F:DNA-binding transcription factor activity; P:regulation of transcription, DNA-templated
XM_021581290.1	1p49_0	1p49_3	-3.40822	DOWN	4.57956	4.46213e-14	9.44924e-12	29.788	37.139	52.223	2.477	4.096	4.502	2	XM_021581290.1	XP_021436965.1 fatty acid synthase-like	9777	20	0	95.62	14	F:GO:0004313; F:GO:0004314; F:GO:0004315; F:GO:0004316; F:GO:0004317; F:GO:0004319; F:GO:0004320; C:GO:0005835; P:GO:0006633; F:GO:0016295; F:GO:0016296; F:GO:0031177; P:GO:0042967; P:GO:0055114	F:[acyl-carrier-protein] S-acetyltransferase activity; F:[acyl-carrier-protein] S-malonyltransferase activity; F:3-oxoacyl-[acyl-carrier-protein] synthase activity; F:3-oxoacyl-[acyl-carrier-protein] reductase (NADPH) activity; F:3-hydroxypalmitoyl-[acyl-carrier-protein] dehydratase activity; F:enoyl-[acyl-carrier-protein] reductase (NADPH, B-specific) activity; F:oleoyl-[acyl-carrier-protein] hy…	EC:2.3.1.85; EC:2.3.1.41; EC:4.2.1.61; EC:3.1.2.14; EC:2.3.1.38; EC:4.2.1.59; EC:1.1.1.100; EC:2.3.1.39; EC:1.3.1.10	Fatty-acid synthase; Beta-ketoacyl-[acyl-carrier-protein] synthase I; Carbon-oxygen lyases; Oleoyl-[acyl-carrier-protein] hydrolase; [Acyl-carrier-protein] S-acetyltransferase; 3-hydroxyacyl-[acyl-carrier-protein] dehydratase; 3-oxoacyl-[acyl-carrier-protein] reductase; [Acyl-carrier-protein] S-malonyltransferase; Enoyl-[acyl-carrier-protein] reductase (NADPH, Si-specific)	IPR020843 (SMART); IPR020841 (SMART); SM00822 (SMART); IPR020807 (SMART); IPR020806 (SMART); IPR020801 (SMART); G3DSA:3.40.366.10 (GENE3D); IPR013968 (PFAM); IPR001031 (PFAM); IPR013149 (PFAM); IPR014030 (PFAM); IPR016039 (G3DSA:3.40.47.GENE3D); G3DSA:3.40.50.720 (GENE3D); IPR014031 (PFAM); IPR032821 (PFAM); IPR016036 (G3DSA:3.30.70.GENE3D); G3DSA:3.90.180.10 (GENE3D); IPR023102 (G3DSA:1.10.1470.…	F:GO:0003824; F:GO:0004312; F:GO:0004313; F:GO:0004314; F:GO:0004315; F:GO:0004316; F:GO:0004317; F:GO:0004319; F:GO:0004320; P:GO:0008152; P:GO:0009058; F:GO:0016295; F:GO:0016296; F:GO:0016297; F:GO:0016491; F:GO:0016788; F:GO:0031177; P:GO:0055114	F:catalytic activity; F:fatty acid synthase activity; F:[acyl-carrier-protein] S-acetyltransferase activity; F:[acyl-carrier-protein] S-malonyltransferase activity; F:3-oxoacyl-[acyl-carrier-protein] synthase activity; F:3-oxoacyl-[acyl-carrier-protein] reductase (NADPH) activity; F:3-hydroxypalmitoyl-[acyl-carrier-protein] dehydratase activity; F:enoyl-[acyl-carrier-protein] reductase (NADPH, B-…
XM_021592710.1	1p49_0	1p49_3	-3.4758	DOWN	5.35327	4.54603e-14	9.56273e-12	52.527	68.084	85.582	3.096	7.663	8.013	2	XM_021592710.1	XP_021448385.1 collagen triple helix repeat-containing protein 1-like isoform X3	1238	20	5.7e-113	92.59	1	C:GO:0005581	C:collagen trimer			IPR008160 (PFAM); mobidb-lite (MOBIDB_LITE); PTHR11903:SF18 (PANTHER); PTHR11903 (PANTHER)	no GO terms	no GO terms
XM_021615971.1	1p49_0	1p49_3	-3.07603	DOWN	4.39252	6.21938e-14	1.2996e-11	34.414	34.401	33.147	3.484	4.147	4.554	2	XM_021615971.1	XP_021471646.1 transcription factor GATA-5-like	2657	20	4.3e-206	90.91	20	C:GO:0000785; F:GO:0000977; F:GO:0001085; F:GO:0001228; P:GO:0001706; P:GO:0001889; F:GO:0003682; C:GO:0005634; C:GO:0005667; F:GO:0008270; P:GO:0030099; P:GO:0030878; P:GO:0031016; P:GO:0045944; P:GO:0048538; P:GO:0048618; P:GO:0055007; P:GO:0060972; P:GO:0060975; P:GO:0070121	C:chromatin; F:RNA polymerase II regulatory region sequence-specific DNA binding; F:RNA polymerase II transcription factor binding; F:DNA-binding transcription activator activity, RNA polymerase II-specific; P:endoderm formation; P:liver development; F:chromatin binding; C:nucleus; C:transcription factor complex; F:zinc ion binding; P:myeloid cell differentiation; P:thyroid gland development; P:p…			IPR000679 (PRINTS); IPR000679 (SMART); IPR000679 (PFAM); G3DSA:2.20.25.10 (GENE3D); IPR016375 (PIRSF); IPR013088 (G3DSA:3.30.50.GENE3D); IPR008013 (PFAM); mobidb-lite (MOBIDB_LITE); mobidb-lite (MOBIDB_LITE); PTHR10071 (PANTHER); PTHR10071:SF23 (PANTHER); IPR000679 (PROSITE_PROFILES); IPR000679 (PROSITE_PROFILES); cd00202 (CDD); cd00202 (CDD); SSF57716 (SUPERFAMILY); SSF57716 (SUPERFAMILY)	F:GO:0003677; F:GO:0003700; C:GO:0005634; P:GO:0006355; F:GO:0008270; F:GO:0043565; P:GO:0045893	F:DNA binding; F:DNA-binding transcription factor activity; C:nucleus; P:regulation of transcription, DNA-templated; F:zinc ion binding; F:sequence-specific DNA binding; P:positive regulation of transcription, DNA-templated
XR_002468934.1	1p49_0	1p49_3	-3.30467	DOWN	4.18215	6.26691e-14	1.30092e-11	25.739	30.253	33.272	2.939	3.435	2.654	2	XR_002468934.1	NP_001133228.1 transposase-like	1474	2	4.3e-14	78.66	3	F:GO:0003677; P:GO:0006313; P:GO:0015074	F:DNA binding; P:transposition, DNA-mediated; P:DNA integration			no IPS match	no IPS match	no IPS match
XM_021556957.1	1p49_0	1p49_3	3.10971	UP	11.1702	6.8478e-14	1.41221e-11	559.684	508.314	256.439	4419.16	3494.95	3701.9	3	XM_021556957.1	XP_021412632.1 C-X-C motif chemokine 11-like	593	20	4.3e-58	75.97	5	C:GO:0005576; P:GO:0006955; P:GO:0007165; F:GO:0008009; P:GO:0060326	C:extracellular region; P:immune response; P:signal transduction; F:chemokine activity; P:cell chemotaxis			G3DSA:2.40.50.40 (GENE3D); PTHR10179:SF42 (PANTHER); IPR001089 (PANTHER); IPR036048 (SUPERFAMILY)	C:GO:0005576; P:GO:0006955; F:GO:0008009	C:extracellular region; P:immune response; F:chemokine activity
XM_021566476.1	1p49_0	1p49_3	-5.73549	DOWN	3.49751	7.19781e-14	1.47476e-11	19.258	12.02	27.884	0	1.098	0	2	XM_021566476.1	XP_021422151.1 targeting protein for Xklp2-B-like isoform X3	3120	20	0	85.52	4	C:GO:0005819; C:GO:0005874; P:GO:0032147; P:GO:0060236	C:spindle; C:microtubule; P:activation of protein kinase activity; P:regulation of mitotic spindle organization			IPR027330 (PFAM); IPR015128 (PFAM); IPR027329 (PFAM); mobidb-lite (MOBIDB_LITE); mobidb-lite (MOBIDB_LITE); mobidb-lite (MOBIDB_LITE); PTHR14326:SF9 (PANTHER); IPR009675 (PANTHER)	C:GO:0005819; C:GO:0005874; P:GO:0032147; P:GO:0060236	C:spindle; C:microtubule; P:activation of protein kinase activity; P:regulation of mitotic spindle organization
XM_021614615.1	1p49_0	1p49_3	-2.97593	DOWN	4.85819	7.31353e-14	1.4888e-11	46.527	49.851	44.29	5.152	5.508	7.311	2	XM_021614615.1	XP_021470290.1 G2/mitotic-specific cyclin-B3-like	2155	20	6.3e-200	81.77	4	P:GO:0000079; C:GO:0005634; P:GO:0010389; F:GO:0019901	P:regulation of cyclin-dependent protein serine/threonine kinase activity; C:nucleus; P:regulation of G2/M transition of mitotic cell cycle; F:protein kinase binding			IPR004367 (SMART); IPR013763 (SMART); IPR004367 (PFAM); IPR036915 (G3DSA:1.10.472.GENE3D); IPR006671 (PFAM); IPR036915 (G3DSA:1.10.472.GENE3D); PIRSF001771 (PIRSF); mobidb-lite (MOBIDB_LITE); IPR015452 (PTHR10177:PANTHER); PTHR10177 (PANTHER); IPR013763 (CDD); IPR036915 (SUPERFAMILY); IPR036915 (SUPERFAMILY)	P:GO:0000079; C:GO:0005634; P:GO:0010389; F:GO:0019901	P:regulation of cyclin-dependent protein serine/threonine kinase activity; C:nucleus; P:regulation of G2/M transition of mitotic cell cycle; F:protein kinase binding
XM_021569928.1	1p49_0	1p49_3	-3.89926	DOWN	5.79865	7.42916e-14	1.50264e-11	119.939	113.427	53.165	10.832	4.055	4.616	2	XM_021569928.1	XP_021425603.1 centromere protein S-like	1010	20	1.6e-68	86.68	12	P:GO:0000712; C:GO:0000776; C:GO:0000785; F:GO:0003682; F:GO:0003690; P:GO:0006312; P:GO:0031297; P:GO:0036297; C:GO:0043240; F:GO:0046982; P:GO:0051382; C:GO:0071821	P:resolution of meiotic recombination intermediates; C:kinetochore; C:chromatin; F:chromatin binding; F:double-stranded DNA binding; P:mitotic recombination; P:replication fork processing; P:interstrand cross-link repair; C:Fanconi anaemia nuclear complex; F:protein heterodimerization activity; P:kinetochore assembly; C:FANCM-MHF complex			G3DSA:1.10.20.10 (GENE3D); IPR029003 (PFAM); mobidb-lite (MOBIDB_LITE); PTHR22980 (PANTHER); IPR033554 (PTHR22980:PANTHER); IPR009072 (SUPERFAMILY)	C:GO:0000776; P:GO:0006281; F:GO:0046982; P:GO:0051382; C:GO:0071821	C:kinetochore; P:DNA repair; F:protein heterodimerization activity; P:kinetochore assembly; C:FANCM-MHF complex
XM_021572440.1	1p49_0	1p49_3	-4.43293	DOWN	3.4422	7.62509e-14	1.53245e-11	18.191	16.896	20.123	0.446	1.403	0.671	2	XM_021572440.1	XP_021428115.1 CD9 antigen-like isoform X2	1868	20	4e-126	93.52	1	C:GO:0016021	C:integral component of membrane			IPR000301 (PRINTS); IPR000301 (PIRSF); IPR018499 (PFAM); IPR008952 (G3DSA:1.10.1450.GENE3D); PTHR19282:SF369 (PANTHER); PTHR19282 (PANTHER); cd03152 (CDD); IPR008952 (SUPERFAMILY)	C:GO:0016021	C:integral component of membrane
XM_021588264.1	1p49_0	1p49_3	2.86784	UP	5.12126	7.80405e-14	1.55849e-11	7.775	7.374	7.732	49.477	61.934	58.654	1	XM_021588264.1	XP_021443939.1 dehydrogenase/reductase SDR family member 13-like	1936	20	6.5e-180	89.74						IPR002347 (PRINTS); IPR002347 (PRINTS); G3DSA:3.40.50.720 (GENE3D); IPR002347 (PFAM); PTHR43157 (PANTHER); PTHR43157:SF18 (PANTHER); IPR036291 (SUPERFAMILY)	no GO terms	no GO terms
XM_021602793.1	1p49_0	1p49_3	3.53308	UP	4.05514	7.95187e-14	1.57802e-11	2.23	2.655	2.171	36.276	25.164	22.667	3	XM_021602793.1	XP_021458468.1 leukemia inhibitory factor receptor isoform X1	3784	20	0	80.47	3	F:GO:0004896; C:GO:0016021; P:GO:0019221	F:cytokine receptor activity; C:integral component of membrane; P:cytokine-mediated signaling pathway			IPR003961 (SMART); IPR013783 (G3DSA:2.60.40.GENE3D); IPR013783 (G3DSA:2.60.40.GENE3D); IPR013783 (G3DSA:2.60.40.GENE3D); IPR013783 (G3DSA:2.60.40.GENE3D); IPR013783 (G3DSA:2.60.40.GENE3D); IPR013783 (G3DSA:2.60.40.GENE3D); PTHR23036:SF95 (PANTHER); PTHR23036 (PANTHER); IPR003961 (PROSITE_PROFILES); IPR003961 (CDD); IPR036116 (SUPERFAMILY); IPR036116 (SUPERFAMILY); IPR036116 (SUPERFAMILY); IPR0361…	F:GO:0005515	F:protein binding
XM_021589353.1	1p49_0	1p49_3	-3.13759	DOWN	5.4905	9.54523e-14	1.88238e-11	57.512	78.067	86.351	6.497	7.043	12.041	2	XM_021589353.1	XP_021445028.1 cell division cycle protein 20 homolog	1786	20	6e-281	93.61	5	F:GO:0010997; P:GO:0031145; P:GO:0051301; F:GO:0097027; P:GO:1904668	F:anaphase-promoting complex binding; P:anaphase-promoting complex-dependent catabolic process; P:cell division; F:ubiquitin-protein transferase activator activity; P:positive regulation of ubiquitin protein ligase activity			IPR001680 (SMART); IPR015943 (G3DSA:2.130.10.GENE3D); IPR001680 (PFAM); IPR024977 (PFAM); mobidb-lite (MOBIDB_LITE); IPR033010 (PANTHER); IPR033187 (PTHR19918:PANTHER); IPR001680 (PROSITE_PROFILES); IPR017986 (PROSITE_PROFILES); IPR001680 (PROSITE_PROFILES); IPR001680 (PROSITE_PROFILES); cd00200 (CDD); IPR036322 (SUPERFAMILY)	F:GO:0005515; F:GO:0010997; P:GO:0031145; F:GO:0097027; P:GO:1904668	F:protein binding; F:anaphase-promoting complex binding; P:anaphase-promoting complex-dependent catabolic process; F:ubiquitin-protein transferase activator activity; P:positive regulation of ubiquitin protein ligase activity
XM_021585617.1	1p49_0	1p49_3	-3.86884	DOWN	3.63291	1.30036e-13	2.54846e-11	23.675	17.615	20.824	1.536	1.738	1.022	2	XM_021585617.1	XP_021441292.1 kinesin-like protein KIF23	2061	20	0	90.03	7	P:GO:0000915; F:GO:0003777; F:GO:0005524; C:GO:0005874; F:GO:0008017; C:GO:0045298; P:GO:0072383	P:actomyosin contractile ring assembly; F:microtubule motor activity; F:ATP binding; C:microtubule; F:microtubule binding; C:tubulin complex; P:plus-end-directed vesicle transport along microtubule	EC:3.6.1.15	Nucleoside-triphosphate phosphatase	IPR001752 (PRINTS); IPR001752 (SMART); IPR001752 (PFAM); IPR036961 (G3DSA:3.40.850.GENE3D); mobidb-lite (MOBIDB_LITE); mobidb-lite (MOBIDB_LITE); mobidb-lite (MOBIDB_LITE); IPR032924 (PTHR24115:PANTHER); IPR027640 (PANTHER); IPR001752 (PROSITE_PROFILES); cd01368 (CDD); IPR027417 (SUPERFAMILY)	P:GO:0000910; P:GO:0000915; F:GO:0003777; F:GO:0005524; P:GO:0007018; F:GO:0008017; P:GO:0072383	P:cytokinesis; P:actomyosin contractile ring assembly; F:microtubule motor activity; F:ATP binding; P:microtubule-based movement; F:microtubule binding; P:plus-end-directed vesicle transport along microtubule
XM_021561151.1	1p49_0	1p49_3	2.92844	UP	5.26617	1.34335e-13	2.61646e-11	8.877	9.688	5.754	59.648	62.106	67.401	3	XM_021561151.1	XP_021416826.1 fos-related antigen 1-like isoform X1	2052	20	3.1e-132	77.73	4	F:GO:0003677; F:GO:0003700; C:GO:0005667; P:GO:0006357	F:DNA binding; F:DNA-binding transcription factor activity; C:transcription factor complex; P:regulation of transcription by RNA polymerase II			IPR000837 (PRINTS); IPR004827 (SMART); IPR004827 (PFAM); G3DSA:1.20.5.170 (GENE3D); mobidb-lite (MOBIDB_LITE); mobidb-lite (MOBIDB_LITE); mobidb-lite (MOBIDB_LITE); mobidb-lite (MOBIDB_LITE); PTHR23351:SF32 (PANTHER); IPR000837 (PANTHER); IPR004827 (PROSITE_PROFILES); cd14721 (CDD); SSF57959 (SUPERFAMILY)	F:GO:0003677; F:GO:0003700; P:GO:0006355; P:GO:0006357	F:DNA binding; F:DNA-binding transcription factor activity; P:regulation of transcription, DNA-templated; P:regulation of transcription by RNA polymerase II
XM_021582665.1	1p49_0	1p49_3	2.63865	UP	7.83235	1.6334e-13	3.16188e-11	55.422	53.897	65.094	423	344.995	334.919	1	XM_021582665.1	XP_021438340.1 heat shock cognate 70 kDa protein-like	2478	20	0	98.51	2	F:GO:0005524; C:GO:0005623	F:ATP binding; C:cell			IPR013126 (PRINTS); G3DSA:3.90.640.10 (GENE3D); IPR013126 (PFAM); IPR029047 (G3DSA:2.60.34.GENE3D); IPR029048 (G3DSA:1.20.1270.GENE3D); G3DSA:3.30.420.40 (GENE3D); G3DSA:3.30.420.40 (GENE3D); mobidb-lite (MOBIDB_LITE); PTHR19375 (PANTHER); PTHR19375:SF310 (PANTHER); cd10233 (CDD); SSF53067 (SUPERFAMILY); IPR029047 (SUPERFAMILY); SSF53067 (SUPERFAMILY); IPR029048 (SUPERFAMILY)	no GO terms	no GO terms
XM_021622177.1	1p49_0	1p49_3	-2.97402	DOWN	5.25638	1.66045e-13	3.19465e-11	50.227	57.151	78.811	6.514	8.791	8.561	4	XM_021622177.1	XP_021477852.1 3-hydroxy-3-methylglutaryl-coenzyme A reductase	4536	20	0	91.12	10	F:GO:0004420; C:GO:0005778; C:GO:0005789; P:GO:0007519; P:GO:0008299; P:GO:0015936; C:GO:0016021; P:GO:0016126; F:GO:0050661; P:GO:0055114	F:hydroxymethylglutaryl-CoA reductase (NADPH) activity; C:peroxisomal membrane; C:endoplasmic reticulum membrane; P:skeletal muscle tissue development; P:isoprenoid biosynthetic process; P:coenzyme A metabolic process; C:integral component of membrane; P:sterol biosynthetic process; F:NADP binding; P:oxidation-reduction process	EC:1.1.1.34	Hydroxymethylglutaryl-CoA reductase (NADPH)	IPR002202 (PRINTS); IPR002202 (PFAM); IPR009023 (G3DSA:3.30.70.GENE3D); IPR023282 (G3DSA:1.10.3270.GENE3D); G3DSA:1.20.1640.10 (GENE3D); IPR004816 (TIGRFAM); IPR004554 (TIGRFAM); IPR023074 (G3DSA:3.90.770.GENE3D); IPR000731 (PFAM); mobidb-lite (MOBIDB_LITE); mobidb-lite (MOBIDB_LITE); PTHR10572:SF15 (PANTHER); IPR002202 (PANTHER); IPR000731 (PROSITE_PROFILES); IPR002202 (PROSITE_PROFILES); IPR004…	F:GO:0004420; C:GO:0005789; P:GO:0008299; P:GO:0015936; C:GO:0016021; F:GO:0016616; F:GO:0050661; F:GO:0050662; P:GO:0055114	F:hydroxymethylglutaryl-CoA reductase (NADPH) activity; C:endoplasmic reticulum membrane; P:isoprenoid biosynthetic process; P:coenzyme A metabolic process; C:integral component of membrane; F:oxidoreductase activity, acting on the CH-OH group of donors, NAD or NADP as acceptor; F:NADP binding; F:coenzyme binding; P:oxidation-reduction process
NM_001165119.1	1p49_0	1p49_3	-2.69908	DOWN	7.25755	1.7878e-13	3.41882e-11	250.338	271.911	211.141	31.537	39.951	43.051	2	NM_001165119.1	XP_014004249.1 cold-inducible RNA-binding protein B-like isoform X1	1565	20	1.3e-42	98.74	1	F:GO:0003723	F:RNA binding			IPR003954 (SMART); IPR000504 (SMART); IPR000504 (PFAM); G3DSA:3.30.70.330 (GENE3D); mobidb-lite (MOBIDB_LITE); PTHR45040 (PANTHER); IPR000504 (PROSITE_PROFILES); IPR035979 (SUPERFAMILY)	F:GO:0003676	F:nucleic acid binding
XM_021620694.1	1p49_0	1p49_3	3.15537	UP	4.88751	3.1374e-13	5.96352e-11	5.108	6.102	5.062	31.892	58.986	56.589	1	XM_021620694.1	XP_021476369.1 OTU domain-containing protein 1-like	2200	20	1.7e-264	79.22						IPR003323 (PFAM); mobidb-lite (MOBIDB_LITE); PTHR12419 (PANTHER); PTHR12419:SF15 (PANTHER); IPR003323 (PROSITE_PROFILES); SSF54001 (SUPERFAMILY)	no GO terms	no GO terms
XM_021575801.1	1p49_0	1p49_3	-5.32033	DOWN	3.32892	4.58178e-13	8.65682e-11	20.141	17.035	14.696	0	0	1.239	2	XM_021575801.1	XP_021431476.1 centrosomal protein of 55 kDa-like isoform X1	1787	20	3.1e-245	88.85						G3DSA:1.20.5.50 (GENE3D); IPR022008 (PFAM); G3DSA:1.20.5.990 (GENE3D); mobidb-lite (MOBIDB_LITE); mobidb-lite (MOBIDB_LITE); mobidb-lite (MOBIDB_LITE); PTHR31838 (PANTHER)	no GO terms	no GO terms
XM_021623471.1	1p49_0	1p49_3	-2.70467	DOWN	7.15905	4.80079e-13	8.96328e-11	238.811	271.155	174.958	35.425	32.695	38.384	2	XM_021623471.1	-	1396									no IPS match	no IPS match	no IPS match
XM_021625339.1	1p49_0	1p49_3	-4.74118	DOWN	4.7583	4.77481e-13	8.96328e-11	59.917	54.874	27.317	2.881	0	2.602	2	XM_021625339.1	XP_021481014.1 kinetochore protein Spc24-like	857	20	6.6e-76	89.27						G3DSA:1.10.287.510 (GENE3D); IPR013252 (PFAM); IPR013252 (PANTHER)	no GO terms	no GO terms
NM_001246338.1	1p49_0	1p49_3	3.69911	UP	3.70381	5.37022e-13	9.96744e-11	1.959	0.737	2.267	21.762	20.57	23.637	1	NM_001246338.1	XP_020359767.1 interleukin-13 receptor subunit alpha-2-like	1321	20	9.5e-215	74.38	3	F:GO:0005515; C:GO:0016021; P:GO:0050829	F:protein binding; C:integral component of membrane; P:defense response to Gram-negative bacterium			IPR013783 (G3DSA:2.60.40.GENE3D); IPR013783 (G3DSA:2.60.40.GENE3D); IPR015321 (PFAM); PTHR23036:SF17 (PANTHER); PTHR23036 (PANTHER); IPR003961 (CDD); IPR036116 (SUPERFAMILY); IPR036116 (SUPERFAMILY)	F:GO:0005515	F:protein binding
XM_021563488.1	1p49_0	1p49_3	2.8936	UP	5.00948	5.46155e-13	1.00777e-10	5.938	5.669	9.269	48.965	55.216	53.471	1	XM_021563488.1	XP_021419163.1 laminin subunit beta-1-like	5892	20	0	84.05						PR00011 (PRINTS); IPR008211 (SMART); IPR002049 (SMART); IPR000742 (SMART); G3DSA:2.10.25.10 (GENE3D); G3DSA:1.20.1170.10 (GENE3D); IPR008211 (PFAM); G3DSA:2.10.25.10 (GENE3D); IPR008979 (G3DSA:2.60.120.GENE3D); IPR002049 (PFAM); G3DSA:2.10.25.10 (GENE3D); IPR008979 (G3DSA:2.60.120.GENE3D); PTHR10574 (PANTHER); PTHR10574:SF233 (PANTHER); IPR013015 (PROSITE_PROFILES); IPR002049 (PROSITE_PROFILES); …	no GO terms	no GO terms
XM_021617467.1	1p49_0	1p49_3	2.56025	UP	8.22444	6.76178e-13	1.24043e-10	82.761	87.082	70.31	540.438	437.956	458.258	1	XM_021617467.1	XP_021473142.1 heat shock 70 kDa protein 4-like	3482	20	0	89.53	1	F:GO:0005524	F:ATP binding			IPR013126 (PRINTS); G3DSA:3.90.640.10 (GENE3D); IPR029047 (G3DSA:2.60.34.GENE3D); IPR029048 (G3DSA:1.20.1270.GENE3D); G3DSA:3.30.420.40 (GENE3D); IPR013126 (PFAM); G3DSA:3.30.420.40 (GENE3D); mobidb-lite (MOBIDB_LITE); mobidb-lite (MOBIDB_LITE); PTHR19375 (PANTHER); PTHR19375:SF136 (PANTHER); IPR029048 (SUPERFAMILY); IPR029048 (SUPERFAMILY); SSF53067 (SUPERFAMILY); IPR029047 (SUPERFAMILY); SSF530…	no GO terms	no GO terms
XM_021564687.1	1p49_0	1p49_3	-3.47682	DOWN	3.8774	8.02442e-13	1.46355e-10	24.707	22.63	25.166	1.849	3.14	1.632	2	XM_021564687.1	XP_021420362.1 39S ribosomal protein L38, mitochondrial isoform X3	1499	20	6.3e-223	86.63	1	C:GO:0005840	C:ribosome			IPR008914 (PFAM); IPR036610 (G3DSA:3.90.280.GENE3D); IPR035810 (PANTHER); PTHR11362:SF6 (PANTHER); IPR035810 (CDD); IPR036610 (SUPERFAMILY)	no GO terms	no GO terms
XM_021576454.1	1p49_0	1p49_3	2.79633	UP	5.02337	8.26061e-13	1.49797e-10	5.947	8.591	7.867	47.817	59.434	50.662	1	XM_021576454.1	XP_021432129.1 BAG family molecular chaperone regulator 2-like	1266	20	9e-130	93.08	3	F:GO:0000774; P:GO:0050790; F:GO:0051087	F:adenyl-nucleotide exchange factor activity; P:regulation of catalytic activity; F:chaperone binding			IPR036803 (G3DSA:3.30.160.GENE3D); PTHR12334 (PANTHER)	F:GO:0004418; P:GO:0033014	F:hydroxymethylbilane synthase activity; P:tetrapyrrole biosynthetic process
XM_021622584.1	1p49_0	1p49_3	-3.93057	DOWN	3.37935	8.51605e-13	1.53547e-10	17.36	17.717	16.78	1.065	1.087	1.291	2	XM_021622584.1	XP_021478259.1 lysosome membrane protein 2-like	4730	20	5.1e-295	88.96	4	C:GO:0005764; P:GO:0007165; C:GO:0016021; F:GO:0038023	C:lysosome; P:signal transduction; C:integral component of membrane; F:signaling receptor activity			IPR005429 (PRINTS); IPR002159 (PRINTS); IPR002159 (PFAM); mobidb-lite (MOBIDB_LITE); IPR002159 (PANTHER); PTHR11923:SF57 (PANTHER)	C:GO:0005764; C:GO:0016020; F:GO:0038023	C:lysosome; C:membrane; F:signaling receptor activity
XM_021575396.1	1p49_0	1p49_3	-3.73727	DOWN	4.22225	9.07155e-13	1.62633e-10	25.092	25.515	43.521	3.888	1.524	1.756	2	XM_021575396.1	XP_021431071.1 disks large-associated protein 5	3070	20	0	56.27	1	P:GO:0023052	P:signaling			IPR005026 (PFAM); mobidb-lite (MOBIDB_LITE); mobidb-lite (MOBIDB_LITE); mobidb-lite (MOBIDB_LITE); mobidb-lite (MOBIDB_LITE); mobidb-lite (MOBIDB_LITE); mobidb-lite (MOBIDB_LITE); PTHR12353:SF1 (PANTHER); PTHR12353 (PANTHER); PTHR12353:SF1 (PANTHER); PTHR12353 (PANTHER)	P:GO:0023052	P:signaling
XM_021625372.1	1p49_0	1p49_3	-3.03101	DOWN	7.07334	9.59322e-13	1.71014e-10	192.984	213.875	257.188	14.968	35.022	31.991	2	XM_021625372.1	XP_021481047.1 importin subunit alpha-1-like	1823	20	1.7e-198	83.04	5	C:GO:0005634; C:GO:0005737; P:GO:0006606; F:GO:0008565; F:GO:0061608	C:nucleus; C:cytoplasm; P:protein import into nucleus; F:obsolete protein transporter activity; F:nuclear import signal receptor activity			IPR000225 (SMART); G3DSA:1.20.5.690 (GENE3D); G3DSA:1.25.40.150 (GENE3D); IPR002652 (PFAM); IPR011989 (G3DSA:1.25.10.GENE3D); IPR032413 (PFAM); IPR000225 (PFAM); IPR011989 (G3DSA:1.25.10.GENE3D); IPR024931 (PIRSF); PTHR23316 (PANTHER); PTHR23316:SF12 (PANTHER); IPR000225 (PROSITE_PROFILES); IPR002652 (PROSITE_PROFILES); IPR000225 (PROSITE_PROFILES); IPR000225 (PROSITE_PROFILES); IPR000225 (PROSIT…	F:GO:0005488; F:GO:0005515; C:GO:0005634; C:GO:0005737; P:GO:0006606; F:GO:0008565	F:binding; F:protein binding; C:nucleus; C:cytoplasm; P:protein import into nucleus; F:obsolete protein transporter activity
XM_021580396.1	1p49_0	1p49_3	-5.45176	DOWN	3.21781	1.0184e-12	1.80525e-10	20.045	15.661	12.314	0	0.01	1.002	2	XM_021580396.1	XP_021436071.1 uncharacterized protein LOC110502405	4217	20	0	86.95						IPR027958 (PFAM); mobidb-lite (MOBIDB_LITE); mobidb-lite (MOBIDB_LITE)	no GO terms	no GO terms
XM_021569037.1	1p49_0	1p49_3	2.62915	UP	7.68532	1.0566e-12	1.8625e-10	48.591	52.275	57.756	249.745	375.962	368.366	1	XM_021569037.1	XP_021424712.1 matrix metalloproteinase-19-like	2871	20	8e-267	85.22	4	F:GO:0004222; P:GO:0006508; F:GO:0008270; C:GO:0031012	F:metalloendopeptidase activity; P:proteolysis; F:zinc ion binding; C:extracellular matrix	EC:3.4.24	Acting on peptide bonds (peptidases)	IPR021190 (PRINTS); IPR018487 (SMART); IPR006026 (SMART); IPR036375 (G3DSA:2.110.10.GENE3D); IPR024079 (G3DSA:3.40.390.GENE3D); IPR018487 (PFAM); IPR002477 (PFAM); IPR001818 (PFAM); IPR021190 (PIRSF); PTHR10201 (PANTHER); IPR028724 (PTHR10201:PANTHER); IPR018487 (PROSITE_PROFILES); IPR018487 (PROSITE_PROFILES); IPR018487 (PROSITE_PROFILES); IPR018487 (PROSITE_PROFILES); IPR000585 (CDD); IPR033739…	F:GO:0004222; P:GO:0006508; F:GO:0008237; F:GO:0008270; C:GO:0031012	F:metalloendopeptidase activity; P:proteolysis; F:metallopeptidase activity; F:zinc ion binding; C:extracellular matrix
XM_021597686.1	1p49_0	1p49_3	-3.0812	DOWN	5.03476	1.15963e-12	2.03278e-10	58.465	66.793	35.289	7.744	5.976	5.401	2	XM_021597686.1	XP_021453361.1 acyl-CoA-binding protein-like	888	20	1.1e-41	89.77	1	F:GO:0000062	F:fatty-acyl-CoA binding			IPR000582 (PRINTS); IPR014352 (G3DSA:1.20.80.GENE3D); IPR000582 (PFAM); PTHR23310 (PANTHER); PTHR23310:SF54 (PANTHER); IPR000582 (PROSITE_PROFILES); IPR035984 (SUPERFAMILY)	F:GO:0000062	F:fatty-acyl-CoA binding
XM_021576731.1	1p49_0	1p49_3	2.50596	UP	6.65284	1.17555e-12	2.0493e-10	28.205	27.009	27.932	163.703	157.324	158.264	1	XM_021576731.1	XP_021432405.1 eukaryotic translation initiation factor 4 gamma 2-like isoform X1	4515	20	0	89	3	F:GO:0003743; C:GO:0005840; P:GO:0006446	F:translation initiation factor activity; C:ribosome; P:regulation of translational initiation			IPR003890 (SMART); IPR003307 (SMART); IPR003891 (SMART); IPR003307 (PFAM); IPR003891 (PFAM); G3DSA:1.25.40.180 (GENE3D); IPR003890 (PFAM); G3DSA:1.25.40.180 (GENE3D); G3DSA:1.25.40.180 (GENE3D); mobidb-lite (MOBIDB_LITE); mobidb-lite (MOBIDB_LITE); mobidb-lite (MOBIDB_LITE); mobidb-lite (MOBIDB_LITE); PTHR23253:SF30 (PANTHER); PTHR23253 (PANTHER); IPR003891 (PROSITE_PROFILES); IPR003307 (PROSITE_…	F:GO:0003723; F:GO:0005488; F:GO:0005515	F:RNA binding; F:binding; F:protein binding
XM_021620686.1	1p49_0	1p49_3	-2.497	DOWN	6.56828	1.71628e-12	2.97548e-10	152.088	152.244	140.87	27.203	26.353	26.333	2	XM_021620686.1	XP_020363038.1 insulin-induced gene 1 protein-like isoform X1	2950	20	1.4e-141	92.05	3	C:GO:0005789; P:GO:0008203; C:GO:0016021	C:endoplasmic reticulum membrane; P:cholesterol metabolic process; C:integral component of membrane			IPR025929 (PFAM); IPR025929 (PANTHER); IPR009904 (PTHR15301:PANTHER)	P:GO:0008203	P:cholesterol metabolic process
XM_021572028.1	1p49_0	1p49_3	-4.59174	DOWN	3.33904	1.7932e-12	3.09185e-10	12.917	13.919	24.753	0.413	0.325	1.25	2	XM_021572028.1	XP_021427703.1 histone H3-like centromeric protein A	1105	20	1.5e-72	83.09	4	C:GO:0000786; F:GO:0003677; C:GO:0005634; F:GO:0046982	C:nucleosome; F:DNA binding; C:nucleus; F:protein heterodimerization activity			IPR000164 (PRINTS); IPR000164 (SMART); G3DSA:1.10.20.10 (GENE3D); IPR007125 (PFAM); mobidb-lite (MOBIDB_LITE); IPR000164 (PANTHER); PTHR11426:SF20 (PANTHER); IPR009072 (SUPERFAMILY)	C:GO:0000786; F:GO:0003677; F:GO:0046982	C:nucleosome; F:DNA binding; F:protein heterodimerization activity
XM_021578133.1	1p49_0	1p49_3	4.55947	UP	4.57626	1.81817e-12	3.11786e-10	1.382	0	3.88	35.805	42.4	48.369	3	XM_021578133.1	XP_020347164.1 perilipin-2-like isoform X1	1766	20	2.7e-209	89						IPR004279 (PIRSF); IPR004279 (PFAM); G3DSA:1.20.120.340 (GENE3D); G3DSA:1.10.287.700 (GENE3D); mobidb-lite (MOBIDB_LITE); PTHR14024:SF25 (PANTHER); PTHR14024 (PANTHER); SSF109775 (SUPERFAMILY)	no GO terms	no GO terms
XM_021605116.1	1p49_0	1p49_3	-3.64321	DOWN	5.92507	1.85808e-12	3.16908e-10	94.157	104.495	111.526	2.873	7.927	14.044	2	XM_021605116.1	XP_021460791.1 endothelial lipase-like isoform X1	2419	20	1.1e-301	90.25	5	F:GO:0004465; C:GO:0005576; P:GO:0016042; F:GO:0033878; P:GO:0046486	F:lipoprotein lipase activity; C:extracellular region; P:lipid catabolic process; F:hormone-sensitive lipase activity; P:glycerolipid metabolic process	EC:3.1.1.79; EC:3.1.1.34; EC:3.1.1.1; EC:3.1.1.3	Hormone-sensitive lipase; Lipoprotein lipase; Carboxylesterase; Triacylglycerol lipase	IPR000734 (PRINTS); IPR002330 (PRINTS); IPR001024 (SMART); IPR013818 (PFAM); IPR029058 (G3DSA:3.40.50.GENE3D); IPR001024 (PFAM); IPR036392 (G3DSA:2.60.60.GENE3D); IPR016272 (PIRSF); PTHR11610:SF13 (PANTHER); IPR000734 (PANTHER); IPR001024 (PROSITE_PROFILES); IPR033906 (CDD); IPR029058 (SUPERFAMILY); IPR036392 (SUPERFAMILY)	F:GO:0004465; F:GO:0005515; P:GO:0006629; F:GO:0052689	F:lipoprotein lipase activity; F:protein binding; P:lipid metabolic process; F:carboxylic ester hydrolase activity
XM_021557048.1	1p49_0	1p49_3	-4.03206	DOWN	3.45687	2.01881e-12	3.42471e-10	16.521	16.472	22.178	0.388	1.382	1.487	2	XM_021557048.1	XP_021412723.1 lysozyme g-like	1365	20	6.7e-123	72.48	4	F:GO:0003796; P:GO:0005975; P:GO:0009253; P:GO:0016998	F:lysozyme activity; P:carbohydrate metabolic process; P:peptidoglycan catabolic process; P:cell wall macromolecule catabolic process	EC:3.2.1.17	Lysozyme	IPR002152 (PRINTS); G3DSA:1.10.530.10 (GENE3D); IPR002152 (PIRSF); PTHR31698 (PANTHER); PTHR31698:SF14 (PANTHER); IPR023346 (SUPERFAMILY)	F:GO:0003796; P:GO:0009253; P:GO:0016998	F:lysozyme activity; P:peptidoglycan catabolic process; P:cell wall macromolecule catabolic process
XM_021582996.1	1p49_0	1p49_3	-2.80468	DOWN	4.57717	2.06334e-12	3.48152e-10	34.572	34.042	45.125	5.011	5.671	5.545	2	XM_021582996.1	XP_021438671.1 probable carboxypeptidase X1	3024	20	0	86.64	3	F:GO:0004181; P:GO:0006508; F:GO:0008270	F:metallocarboxypeptidase activity; P:proteolysis; F:zinc ion binding	EC:3.4.17	Acting on peptide bonds (peptidases)	IPR000834 (PRINTS); IPR000834 (SMART); IPR000421 (SMART); IPR008979 (G3DSA:2.60.120.GENE3D); IPR000834 (PFAM); IPR000421 (PFAM); G3DSA:3.40.630.10 (GENE3D); G3DSA:2.60.40.1120 (GENE3D); PF13620 (PFAM); mobidb-lite (MOBIDB_LITE); PTHR11532 (PANTHER); PTHR11532:SF45 (PANTHER); PTHR11532:SF45 (PANTHER); PTHR11532 (PANTHER); IPR000421 (PROSITE_PROFILES); cd00057 (CDD); cd11308 (CDD); IPR008969 (SUPER…	F:GO:0004181; P:GO:0006508; F:GO:0008270	F:metallocarboxypeptidase activity; P:proteolysis; F:zinc ion binding
XM_021616397.1	1p49_0	1p49_3	5.25082	UP	3.15753	2.15103e-12	3.61018e-10	0	0.424	0.644	8.759	19.716	18.04	3	XM_021616397.1	XP_021472072.1 tumor necrosis factor receptor superfamily member 9-like	3343	20	3.9e-156	72.48	1	C:GO:0016021	C:integral component of membrane			IPR001368 (SMART); G3DSA:2.10.50.10 (GENE3D); G3DSA:2.10.50.10 (GENE3D); G3DSA:2.10.50.10 (GENE3D); G3DSA:2.10.50.10 (GENE3D); IPR001368 (PFAM); mobidb-lite (MOBIDB_LITE); PTHR23097:SF180 (PANTHER); PTHR23097 (PANTHER); IPR001368 (PROSITE_PROFILES); IPR034057 (CDD); SSF57586 (SUPERFAMILY); SSF57586 (SUPERFAMILY)	F:GO:0005515	F:protein binding
XM_021562199.1	1p49_0	1p49_3	3.68652	UP	4.0011	2.28956e-12	3.82236e-10	1.198	3.715	1.201	29.036	24.737	27.675	1	XM_021562199.1	XP_021417873.1 decorin isoform X1	3343	20	3.9e-164	92.98	3	F:GO:0005518; C:GO:0005581; C:GO:0031012	F:collagen binding; C:collagen trimer; C:extracellular matrix			IPR003591 (SMART); SM00364 (SMART); IPR000372 (SMART); IPR000372 (PFAM); IPR032675 (G3DSA:3.80.10.GENE3D); IPR016352 (PIRSF); IPR001611 (PFAM); PTHR44053 (PANTHER); IPR028549 (PTHR44053:PANTHER); IPR001611 (PROSITE_PROFILES); IPR032675 (SUPERFAMILY)	F:GO:0005515; F:GO:0005518	F:protein binding; F:collagen binding
XM_021577055.1	1p49_0	1p49_3	-3.08279	DOWN	4.29681	2.3534e-12	3.90826e-10	26.421	33.894	35.213	2.873	5.203	3.315	2	XM_021577055.1	XP_020346480.1 RAD9, HUS1, RAD1-interacting nuclear orphan protein 1	1383	20	7.7e-175	72.42	3	P:GO:0000077; C:GO:0005634; P:GO:0071479	P:DNA damage checkpoint; C:nucleus; P:cellular response to ionizing radiation			IPR029293 (PFAM); mobidb-lite (MOBIDB_LITE); mobidb-lite (MOBIDB_LITE); mobidb-lite (MOBIDB_LITE); PTHR35541 (PANTHER)	P:GO:0000077; C:GO:0005634; P:GO:0071479	P:DNA damage checkpoint; C:nucleus; P:cellular response to ionizing radiation
XM_021582512.1	1p49_0	1p49_3	-4.71965	DOWN	2.99501	2.39128e-12	3.95038e-10	14.973	13.209	12.083	0.545	0.478	0.506	2	XM_021582512.1	XP_021438187.1 atrial natriuretic peptide receptor 1	6300	20	0	88.28	10	F:GO:0004383; F:GO:0004672; F:GO:0005524; C:GO:0005622; P:GO:0006144; P:GO:0006182; P:GO:0006468; C:GO:0016021; P:GO:0035556; P:GO:0046039	F:guanylate cyclase activity; F:protein kinase activity; F:ATP binding; C:intracellular; P:purine nucleobase metabolic process; P:cGMP biosynthetic process; P:protein phosphorylation; C:integral component of membrane; P:intracellular signal transduction; P:GTP metabolic process	EC:4.6.1.2	Guanylate cyclase	IPR001170 (PRINTS); IPR001054 (SMART); IPR001245 (PFAM); IPR001828 (PFAM); IPR001054 (PFAM); G3DSA:3.30.200.20 (GENE3D); IPR029787 (G3DSA:3.30.70.GENE3D); G3DSA:3.40.50.2300 (GENE3D); G3DSA:1.10.510.10 (GENE3D); G3DSA:3.40.50.2300 (GENE3D); PTHR11920 (PANTHER); PTHR11920:SF305 (PANTHER); PS51257 (PROSITE_PROFILES); IPR001054 (PROSITE_PROFILES); IPR000719 (PROSITE_PROFILES); cd06385 (CDD); cd07302…	F:GO:0004672; F:GO:0005524; P:GO:0006468; P:GO:0009190; C:GO:0016021; F:GO:0016849; P:GO:0035556	F:protein kinase activity; F:ATP binding; P:protein phosphorylation; P:cyclic nucleotide biosynthetic process; C:integral component of membrane; F:phosphorus-oxygen lyase activity; P:intracellular signal transduction
XM_021611971.1	1p49_0	1p49_3	-3.38182	DOWN	3.78291	2.82547e-12	4.62886e-10	21.672	22.87	22.783	1.387	2.429	2.602	2	XM_021611971.1	XP_021467646.1 N-acetyltransferase ESCO2-like	2355	20	0	74.57	2	F:GO:0016740; P:GO:0048856	F:transferase activity; P:anatomical structure development			IPR028005 (PFAM); IPR028009 (PFAM); mobidb-lite (MOBIDB_LITE); mobidb-lite (MOBIDB_LITE); mobidb-lite (MOBIDB_LITE); PTHR11076:SF28 (PANTHER); PTHR11076 (PANTHER)	no GO terms	no GO terms
XM_021572283.1	1p49_0	1p49_3	-2.73235	DOWN	4.73504	2.83133e-12	4.62886e-10	43.816	45.352	37.095	6.018	7.46	5.752	2	XM_021572283.1	XP_014033303.1 stathmin-like	1568	20	1.4e-36	90.89	1	P:GO:0031110	P:regulation of microtubule polymerization or depolymerization			IPR000956 (PRINTS); IPR000956 (PFAM); IPR000956 (PIRSF); mobidb-lite (MOBIDB_LITE); IPR000956 (PANTHER); PTHR10104:SF5 (PANTHER); IPR000956 (PROSITE_PROFILES); IPR036002 (SUPERFAMILY)	P:GO:0031110	P:regulation of microtubule polymerization or depolymerization
XM_021600763.1	1p49_0	1p49_3	2.5144	UP	9.95733	3.13031e-12	5.09127e-10	269.894	291.268	259.743	1976.73	1372.47	1409.74	1	XM_021600763.1	XP_021456438.1 A-kinase anchor protein 12 isoform X2	5009	20	0	72.1	14	P:GO:0000902; P:GO:0006605; P:GO:0009887; P:GO:0010739; F:GO:0016301; P:GO:0016310; P:GO:0032060; P:GO:0035024; C:GO:0048471; F:GO:0051018; P:GO:0055001; P:GO:0060028; P:GO:0090036; P:GO:1904969	P:cell morphogenesis; P:protein targeting; P:animal organ morphogenesis; P:positive regulation of protein kinase A signaling; F:kinase activity; P:phosphorylation; P:bleb assembly; P:negative regulation of Rho protein signal transduction; C:perinuclear region of cytoplasm; F:protein kinase A binding; P:muscle cell development; P:convergent extension involved in axis elongation; P:regulation of pr…			IPR001573 (PFAM); mobidb-lite (MOBIDB_LITE); mobidb-lite (MOBIDB_LITE); mobidb-lite (MOBIDB_LITE); mobidb-lite (MOBIDB_LITE); mobidb-lite (MOBIDB_LITE); mobidb-lite (MOBIDB_LITE); mobidb-lite (MOBIDB_LITE); IPR028540 (PANTHER)	P:GO:0006605; P:GO:0007165; P:GO:0010739; F:GO:0051018; P:GO:0090036	P:protein targeting; P:signal transduction; P:positive regulation of protein kinase A signaling; F:protein kinase A binding; P:regulation of protein kinase C signaling
XM_021576226.1	1p49_0	1p49_3	-2.96505	DOWN	5.40817	3.1889e-12	5.15996e-10	54.503	69.218	83.142	7.438	6.454	13.011	4	XM_021576226.1	XP_021431901.1 fatty acid synthase	9805	20	0	96.25	14	F:GO:0004313; F:GO:0004314; F:GO:0004315; F:GO:0004316; F:GO:0004317; F:GO:0004319; F:GO:0004320; C:GO:0005835; P:GO:0006633; F:GO:0016295; F:GO:0016296; F:GO:0031177; P:GO:0042967; P:GO:0055114	F:[acyl-carrier-protein] S-acetyltransferase activity; F:[acyl-carrier-protein] S-malonyltransferase activity; F:3-oxoacyl-[acyl-carrier-protein] synthase activity; F:3-oxoacyl-[acyl-carrier-protein] reductase (NADPH) activity; F:3-hydroxypalmitoyl-[acyl-carrier-protein] dehydratase activity; F:enoyl-[acyl-carrier-protein] reductase (NADPH, B-specific) activity; F:oleoyl-[acyl-carrier-protein] hy…	EC:2.3.1.85; EC:2.3.1.41; EC:4.2.1.61; EC:3.1.2.14; EC:2.3.1.38; EC:4.2.1.59; EC:1.1.1.100; EC:2.3.1.39; EC:1.3.1.10	Fatty-acid synthase; Beta-ketoacyl-[acyl-carrier-protein] synthase I; Carbon-oxygen lyases; Oleoyl-[acyl-carrier-protein] hydrolase; [Acyl-carrier-protein] S-acetyltransferase; 3-hydroxyacyl-[acyl-carrier-protein] dehydratase; 3-oxoacyl-[acyl-carrier-protein] reductase; [Acyl-carrier-protein] S-malonyltransferase; Enoyl-[acyl-carrier-protein] reductase (NADPH, Si-specific)	IPR020843 (SMART); IPR020801 (SMART); IPR020841 (SMART); SM00822 (SMART); IPR020806 (SMART); IPR020807 (SMART); IPR016036 (G3DSA:3.30.70.GENE3D); IPR014031 (PFAM); IPR013968 (PFAM); IPR009081 (PFAM); G3DSA:3.90.180.10 (GENE3D); G3DSA:3.40.50.150 (GENE3D); IPR016039 (G3DSA:3.40.47.GENE3D); G3DSA:3.40.366.10 (GENE3D); IPR032821 (PFAM); IPR014030 (PFAM); IPR016039 (G3DSA:3.40.47.GENE3D); G3DSA:3.90.…	F:GO:0003824; F:GO:0004312; F:GO:0004313; F:GO:0004314; F:GO:0004315; F:GO:0004316; F:GO:0004317; F:GO:0004319; F:GO:0004320; P:GO:0008152; P:GO:0009058; F:GO:0016295; F:GO:0016296; F:GO:0016297; F:GO:0016491; F:GO:0016788; F:GO:0031177; P:GO:0055114	F:catalytic activity; F:fatty acid synthase activity; F:[acyl-carrier-protein] S-acetyltransferase activity; F:[acyl-carrier-protein] S-malonyltransferase activity; F:3-oxoacyl-[acyl-carrier-protein] synthase activity; F:3-oxoacyl-[acyl-carrier-protein] reductase (NADPH) activity; F:3-hydroxypalmitoyl-[acyl-carrier-protein] dehydratase activity; F:enoyl-[acyl-carrier-protein] reductase (NADPH, B-…
XM_021613808.1	1p49_0	1p49_3	2.71852	UP	5.39533	3.20772e-12	5.16394e-10	11.789	11.384	7.194	72.849	65.379	65.315	1	XM_021613808.1	XP_021469483.1 matrix metalloproteinase-14-like	3782	20	3e-253	86.93	7	F:GO:0004222; P:GO:0006508; F:GO:0008270; C:GO:0016021; P:GO:0030307; P:GO:0030335; C:GO:0031012	F:metalloendopeptidase activity; P:proteolysis; F:zinc ion binding; C:integral component of membrane; P:positive regulation of cell growth; P:positive regulation of cell migration; C:extracellular matrix	EC:3.4.24	Acting on peptide bonds (peptidases)	IPR021190 (PRINTS); IPR018487 (SMART); IPR006026 (SMART); IPR001818 (PFAM); IPR021190 (PIRSF); IPR018487 (PFAM); IPR036375 (G3DSA:2.110.10.GENE3D); IPR024079 (G3DSA:3.40.390.GENE3D); IPR002477 (PFAM); IPR021805 (PFAM); mobidb-lite (MOBIDB_LITE); mobidb-lite (MOBIDB_LITE); IPR028693 (PTHR10201:PANTHER); PTHR10201 (PANTHER); IPR018487 (PROSITE_PROFILES); IPR018487 (PROSITE_PROFILES); IPR018487 (PRO…	F:GO:0004222; P:GO:0006508; F:GO:0008237; F:GO:0008270; P:GO:0030307; P:GO:0030335; C:GO:0031012	F:metalloendopeptidase activity; P:proteolysis; F:metallopeptidase activity; F:zinc ion binding; P:positive regulation of cell growth; P:positive regulation of cell migration; C:extracellular matrix
XM_021579701.1	1p49_0	1p49_3	-3.30517	DOWN	4.29085	3.29023e-12	5.26988e-10	41.7	31.212	23.302	4.648	2.48	2.871	2	XM_021579701.1	XP_021435376.1 lipoprotein lipase-like isoform X2	1729	20	2.2e-296	91.57	4	F:GO:0004465; C:GO:0005576; P:GO:0016042; P:GO:0046486	F:lipoprotein lipase activity; C:extracellular region; P:lipid catabolic process; P:glycerolipid metabolic process	EC:3.1.1.34; EC:3.1.1.1; EC:3.1.1.3	Lipoprotein lipase; Carboxylesterase; Triacylglycerol lipase	IPR002330 (PRINTS); IPR000734 (PRINTS); IPR001024 (SMART); IPR016272 (PIRSF); IPR036392 (G3DSA:2.60.60.GENE3D); IPR013818 (PFAM); IPR029058 (G3DSA:3.40.50.GENE3D); IPR001024 (PFAM); IPR000734 (PANTHER); PTHR11610:SF89 (PANTHER); IPR001024 (PROSITE_PROFILES); IPR033906 (CDD); cd01758 (CDD); IPR029058 (SUPERFAMILY); IPR036392 (SUPERFAMILY)	F:GO:0004465; F:GO:0005515; P:GO:0006629; F:GO:0052689	F:lipoprotein lipase activity; F:protein binding; P:lipid metabolic process; F:carboxylic ester hydrolase activity
XR_002474322.1	1p49_0	1p49_3	-8.58796	DOWN	2.49234	3.99621e-12	6.36831e-10	8.422	10.702	9.692	0	0	0	2	XR_002474322.1	-	336									no IPS match	no IPS match	no IPS match
XM_021597866.1	1p49_0	1p49_3	-2.7707	DOWN	4.69394	4.41886e-12	7.00644e-10	35.84	39.49	47.872	4.698	6.423	7.167	2	XM_021597866.1	XP_021453541.1 cystathionine beta-synthase-like	3456	20	0	89.94	7	F:GO:0004122; C:GO:0005737; P:GO:0006535; P:GO:0006544; P:GO:0006555; P:GO:0006566; P:GO:0019343	F:cystathionine beta-synthase activity; C:cytoplasm; P:cysteine biosynthetic process from serine; P:glycine metabolic process; P:methionine metabolic process; P:threonine metabolic process; P:cysteine biosynthetic process via cystathionine	EC:4.2.1.22	Cystathionine beta-synthase	IPR000644 (SMART); IPR005857 (TIGRFAM); IPR001926 (PFAM); IPR000644 (PFAM); G3DSA:3.40.50.1100 (GENE3D); G3DSA:3.40.50.1100 (GENE3D); G3DSA:3.10.580.10 (GENE3D); PTHR10314:SF134 (PANTHER); PTHR10314 (PANTHER); IPR000644 (PROSITE_PROFILES); cd01561 (CDD); cd04608 (CDD); SSF54631 (SUPERFAMILY); IPR036052 (SUPERFAMILY)	F:GO:0004122; C:GO:0005737; P:GO:0019343	F:cystathionine beta-synthase activity; C:cytoplasm; P:cysteine biosynthetic process via cystathionine
XM_021595110.1	1p49_0	1p49_3	-2.56147	DOWN	5.78537	4.4524e-12	7.02433e-10	92.11	86.234	81.154	12.689	15.133	16.605	2	XM_021595110.1	XP_021450785.1 uncharacterized protein LOC110516759, partial	1189	20	1.8e-87	69.45						IPR023341 (PROSITE_PROFILES); IPR023341 (PROSITE_PROFILES)	no GO terms	no GO terms
XM_021582384.1	1p49_0	1p49_3	2.8204	UP	4.6029	4.63022e-12	7.26852e-10	5.326	4.849	6.32	30.224	42.898	44.425	1	XM_021582384.1	XP_021438059.1 complement C4-like	5711	20	0	80.78	3	F:GO:0004866; C:GO:0005615; P:GO:0010951	F:endopeptidase inhibitor activity; C:extracellular space; P:negative regulation of endopeptidase activity			IPR000020 (SMART); IPR001599 (SMART); IPR018933 (SMART); IPR009048 (SMART); IPR011625 (SMART); IPR011625 (PFAM); IPR002890 (PFAM); G3DSA:1.50.10.20 (GENE3D); IPR013783 (G3DSA:2.60.40.GENE3D); IPR018933 (PFAM); G3DSA:2.40.50.120 (GENE3D); IPR000020 (PFAM); IPR013783 (G3DSA:2.60.40.GENE3D); IPR018081 (G3DSA:1.20.91.GENE3D); IPR019565 (PFAM); IPR001599 (PFAM); IPR009048 (PFAM); IPR013783 (G3DSA:2.60…	F:GO:0004866; F:GO:0005515; C:GO:0005576; C:GO:0005615	F:endopeptidase inhibitor activity; F:protein binding; C:extracellular region; C:extracellular space
XM_021570083.1	1p49_0	1p49_3	3.81581	UP	3.59121	5.28399e-12	8.25374e-10	2.326	0.719	1.018	17.593	24.3	19.3	1	XM_021570083.1	XP_021425758.1 adenosine receptor A1	3182	20	1.6e-183	95.22	5	F:GO:0001609; P:GO:0001973; C:GO:0005886; P:GO:0007187; C:GO:0016021	F:G protein-coupled adenosine receptor activity; P:adenosine receptor signaling pathway; C:plasma membrane; P:G protein-coupled receptor signaling pathway, coupled to cyclic nucleotide second messenger; C:integral component of membrane			IPR001634 (PRINTS); IPR001068 (PRINTS); IPR000276 (PRINTS); IPR000276 (SMART); IPR000276 (PFAM); G3DSA:1.20.1070.10 (GENE3D); mobidb-lite (MOBIDB_LITE); PTHR24246 (PANTHER); PTHR24246:SF41 (PANTHER); IPR017452 (PROSITE_PROFILES); SSF81321 (SUPERFAMILY)	F:GO:0001609; P:GO:0001973; F:GO:0004930; P:GO:0007186; C:GO:0016021	F:G protein-coupled adenosine receptor activity; P:adenosine receptor signaling pathway; F:G protein-coupled receptor activity; P:G protein-coupled receptor signaling pathway; C:integral component of membrane
XM_021579669.1	1p49_0	1p49_3	8.64018	UP	2.52883	5.40741e-12	8.40492e-10	0	0	0	12.342	7.267	10.709	1	XM_021579669.1	XP_021435344.1 gamma-crystallin M3-like	605	20	1.6e-105	92.72						IPR001064 (PRINTS); IPR001064 (SMART); G3DSA:2.60.20.10 (GENE3D); G3DSA:2.60.20.10 (GENE3D); IPR001064 (PFAM); PTHR11818 (PANTHER); PTHR11818:SF98 (PANTHER); IPR001064 (PROSITE_PROFILES); IPR001064 (PROSITE_PROFILES); IPR001064 (PROSITE_PROFILES); IPR001064 (PROSITE_PROFILES); IPR011024 (SUPERFAMILY)	no GO terms	no GO terms
XM_021598609.1	1p49_0	1p49_3	-2.8962	DOWN	4.2586	5.94816e-12	9.20011e-10	31.021	32.834	27.538	3.327	4.817	4.461	2	XM_021598609.1	XP_021454284.1 fatty acid desaturase 2-like	3786	20	2.1e-275	96.1	5	P:GO:0006636; C:GO:0016021; F:GO:0016213; P:GO:0036109; P:GO:0055114	P:unsaturated fatty acid biosynthetic process; C:integral component of membrane; F:linoleoyl-CoA desaturase activity; P:alpha-linolenic acid metabolic process; P:oxidation-reduction process	EC:1.14.19.3; EC:1.14.19	Acyl-CoA 6-desaturase; Acting on paired donors, with incorporation or reduction of molecular oxygen. The oxygen incorporated need not be derived from O(2)	IPR001199 (PRINTS); IPR001199 (SMART); IPR001199 (PFAM); IPR005804 (PFAM); IPR036400 (G3DSA:3.10.120.GENE3D); IPR012171 (PIRSF); mobidb-lite (MOBIDB_LITE); PTHR19353:SF12 (PANTHER); PTHR19353 (PANTHER); IPR001199 (PROSITE_PROFILES); cd03506 (CDD); IPR036400 (SUPERFAMILY)	P:GO:0006629; C:GO:0016021; F:GO:0016491	P:lipid metabolic process; C:integral component of membrane; F:oxidoreductase activity
XM_021620009.1	1p49_0	1p49_3	2.69947	UP	4.71961	6.79388e-12	1.04569e-09	8.046	5.18	5.926	45.803	39.951	40.79	1	XM_021620009.1	XP_021475684.1 cryptochrome DASH-like	1783	20	0	92.57	2	F:GO:0003913; P:GO:0006281	F:DNA photolyase activity; P:DNA repair	EC:4.1.99	Carbon-carbon lyases	IPR002081 (PRINTS); IPR014133 (TIGRFAM); IPR014729 (G3DSA:3.40.50.GENE3D); IPR005101 (PFAM); IPR006050 (PFAM); G3DSA:1.25.40.80 (GENE3D); G3DSA:1.10.579.10 (GENE3D); mobidb-lite (MOBIDB_LITE); mobidb-lite (MOBIDB_LITE); PTHR11455:SF22 (PANTHER); PTHR11455 (PANTHER); IPR006050 (PROSITE_PROFILES); IPR036155 (SUPERFAMILY); IPR036134 (SUPERFAMILY)	F:GO:0003913; P:GO:0006281	F:DNA photolyase activity; P:DNA repair
VHSV	1p49_0	1p49_3	5.54851	UP	3.4274	6.84886e-12	1.04904e-09	0.096	0.175	0.97	34.138	12.307	10.812	9	VHSV	VHSV_genome VHSV_genome	11090
XM_021559639.1	1p49_0	1p49_3	3.77036	UP	3.34925	7.20354e-12	1.09804e-09	1.032	1.521	1.153	15.389	17.45	18.268	1	XM_021559639.1	XP_021415314.1 phosphatidylinositol 3,4,5-trisphosphate 5-phosphatase 2B-like	6349	20	0	86.55	2	F:GO:0016787; P:GO:0046856	F:hydrolase activity; P:phosphatidylinositol dephosphorylation			IPR000980 (PRINTS); IPR000300 (SMART); IPR001660 (SMART); IPR000980 (SMART); IPR001660 (PFAM); IPR036860 (G3DSA:3.30.505.GENE3D); G3DSA:1.10.150.50 (GENE3D); IPR000980 (PFAM); IPR005135 (PFAM); IPR036691 (G3DSA:3.60.10.GENE3D); mobidb-lite (MOBIDB_LITE); mobidb-lite (MOBIDB_LITE); mobidb-lite (MOBIDB_LITE); mobidb-lite (MOBIDB_LITE); PTHR11200:SF101 (PANTHER); PTHR11200 (PANTHER); IPR001660 (PROS…	F:GO:0005515; P:GO:0046856	F:protein binding; P:phosphatidylinositol dephosphorylation
XM_021615840.1	1p49_0	1p49_3	2.43177	UP	7.81883	7.38389e-12	1.12011e-09	73.875	65.392	56.171	395.31	334.375	339.927	1	XM_021615840.1	XP_021471515.1 procollagen-lysine,2-oxoglutarate 5-dioxygenase 1 isoform X2	3148	20	0	93.02	7	F:GO:0005506; C:GO:0005783; P:GO:0006554; F:GO:0008475; P:GO:0019538; F:GO:0031418; P:GO:0055114	F:iron ion binding; C:endoplasmic reticulum; P:lysine catabolic process; F:procollagen-lysine 5-dioxygenase activity; P:protein metabolic process; F:L-ascorbic acid binding; P:oxidation-reduction process	EC:1.14.11; EC:1.14.11.4	Acting on paired donors, with incorporation or reduction of molecular oxygen. The oxygen incorporated need not be derived from O(2); Procollagen-lysine 5-dioxygenase	IPR006620 (SMART); IPR005123 (PFAM); IPR029044 (G3DSA:3.90.550.GENE3D); G3DSA:2.60.120.620 (GENE3D); PTHR10730:SF5 (PANTHER); PTHR10730 (PANTHER); IPR005123 (PROSITE_PROFILES); IPR029044 (SUPERFAMILY)	F:GO:0005506; F:GO:0016491; F:GO:0016705; F:GO:0031418; P:GO:0055114	F:iron ion binding; F:oxidoreductase activity; F:oxidoreductase activity, acting on paired donors, with incorporation or reduction of molecular oxygen; F:L-ascorbic acid binding; P:oxidation-reduction process
XM_021624494.1	1p49_0	1p49_3	2.48229	UP	5.9912	7.66367e-12	1.15699e-09	17.203	15.919	20.017	99.73	99.933	102.026	1	XM_021624494.1	XP_021480169.1 procollagen galactosyltransferase 1-like	2571	20	0	94.24	1	F:GO:0016757	F:transferase activity, transferring glycosyl groups			IPR002654 (PFAM); IPR029044 (G3DSA:3.90.550.GENE3D); PF13704 (PFAM); mobidb-lite (MOBIDB_LITE); PTHR10730 (PANTHER); PTHR10730:SF28 (PANTHER); IPR002654 (CDD); cd00761 (CDD); IPR029044 (SUPERFAMILY)	no GO terms	no GO terms
XM_021606065.1	1p49_0	1p49_3	-4.5153	DOWN	4.49581	8.10163e-12	1.21729e-09	48.95	45.739	22.755	2.989	0	2.241	2	XM_021606065.1	XP_021461740.1 N-lysine methyltransferase KMT5A-like isoform X2	1703	20	2.3e-189	75.37	3	P:GO:0006554; F:GO:0018024; P:GO:0034968	P:lysine catabolic process; F:histone-lysine N-methyltransferase activity; P:histone lysine methylation	EC:2.1.1.43	Histone-lysine N-methyltransferase	IPR001214 (SMART); G3DSA:2.170.270.10 (GENE3D); IPR001214 (PFAM); IPR016858 (PIRSF); mobidb-lite (MOBIDB_LITE); PTHR22884:SF420 (PANTHER); PTHR22884 (PANTHER); IPR001214 (PROSITE_PROFILES); IPR016858 (PROSITE_PROFILES); SSF82199 (SUPERFAMILY)	F:GO:0005515; F:GO:0018024	F:protein binding; F:histone-lysine N-methyltransferase activity
XM_021602995.1	1p49_0	1p49_3	9.08135	UP	2.94485	8.68813e-12	1.2931e-09	0	0	0.01	4.722	24.849	11.421	1	XM_021602995.1	XP_021458670.1 heterogeneous nuclear ribonucleoprotein K-like isoform X1	2280	20	3.8e-227	98.56	6	F:GO:0003677; F:GO:0003723; P:GO:0006357; P:GO:0006396; C:GO:0019013; C:GO:1990904	F:DNA binding; F:RNA binding; P:regulation of transcription by RNA polymerase II; P:RNA processing; C:viral nucleocapsid; C:ribonucleoprotein complex			IPR004087 (SMART); IPR036612 (G3DSA:3.30.1370.GENE3D); IPR004088 (PFAM); IPR012987 (PFAM); IPR036612 (G3DSA:3.30.1370.GENE3D); IPR036612 (G3DSA:3.30.1370.GENE3D); mobidb-lite (MOBIDB_LITE); mobidb-lite (MOBIDB_LITE); PTHR10288 (PANTHER); IPR033090 (PTHR10288:PANTHER); PTHR10288 (PANTHER); IPR033090 (PTHR10288:PANTHER); PS50084 (PROSITE_PROFILES); PS50084 (PROSITE_PROFILES); PS50084 (PROSITE_PROFI…	F:GO:0003676; F:GO:0003677; F:GO:0003723; P:GO:0006357; P:GO:0006396	F:nucleic acid binding; F:DNA binding; F:RNA binding; P:regulation of transcription by RNA polymerase II; P:RNA processing
XM_021585990.1	1p49_0	1p49_3	3.0558	UP	4.84088	8.66656e-12	1.2931e-09	7.102	5.724	3.736	66.252	37.857	37.816	1	XM_021585990.1	XP_020344756.1 G1/S-specific cyclin-D1-like	3718	20	2.6e-161	97.11	12	P:GO:0000122; F:GO:0003714; C:GO:0005634; C:GO:0005667; P:GO:0010971; C:GO:0017053; P:GO:0031571; P:GO:0048593; P:GO:0051301; P:GO:0061074; P:GO:0070050; P:GO:0071157	P:negative regulation of transcription by RNA polymerase II; F:transcription corepressor activity; C:nucleus; C:transcription factor complex; P:positive regulation of G2/M transition of mitotic cell cycle; C:transcriptional repressor complex; P:mitotic G1 DNA damage checkpoint; P:camera-type eye morphogenesis; P:cell division; P:regulation of neural retina development; P:neuron cellular homeostas…			IPR004367 (SMART); IPR013763 (SMART); IPR004367 (PFAM); IPR036915 (G3DSA:1.10.472.GENE3D); PIRSF001771 (PIRSF); IPR006671 (PFAM); IPR036915 (G3DSA:1.10.472.GENE3D); IPR015451 (PTHR10177:PANTHER); PTHR10177 (PANTHER); IPR013763 (CDD); IPR036915 (SUPERFAMILY); IPR036915 (SUPERFAMILY)	C:GO:0005634; P:GO:0007049	C:nucleus; P:cell cycle
XM_021565836.1	1p49_0	1p49_3	-3.64309	DOWN	3.41607	8.75717e-12	1.29725e-09	17.028	17.827	17.664	0.916	1.667	1.611	2	XM_021565836.1	XP_021421511.1 translocon-associated protein subunit delta-like	1422	20	2.8e-87	95.91	2	C:GO:0005783; C:GO:0016021	C:endoplasmic reticulum; C:integral component of membrane			IPR008855 (PFAM); IPR008855 (PANTHER)	C:GO:0005783; C:GO:0016021	C:endoplasmic reticulum; C:integral component of membrane
XM_021593400.1	1p49_0	1p49_3	2.70148	UP	4.49297	9.57367e-12	1.41158e-09	6.332	4.895	4.889	37.762	32.857	37.196	1	XM_021593400.1	XP_021449075.1 E3 ubiquitin-protein ligase znrf1-like	2734	20	1.6e-123	96.4	8	C:GO:0005764; C:GO:0005768; C:GO:0016020; F:GO:0016874; P:GO:0043161; F:GO:0046872; F:GO:0061630; P:GO:0070936	C:lysosome; C:endosome; C:membrane; F:ligase activity; P:proteasome-mediated ubiquitin-dependent protein catabolic process; F:metal ion binding; F:ubiquitin protein ligase activity; P:protein K48-linked ubiquitination			IPR001841 (SMART); IPR013083 (G3DSA:3.30.40.GENE3D); IPR001841 (PFAM); IPR013083 (G3DSA:3.30.40.GENE3D); mobidb-lite (MOBIDB_LITE); PTHR14155 (PANTHER); PTHR14155:SF211 (PANTHER); IPR001841 (PROSITE_PROFILES); cd16694 (CDD); SSF57850 (SUPERFAMILY)	no GO terms	no GO terms
XM_021610799.1	1p49_0	1p49_3	-3.98995	DOWN	3.57189	1.03724e-11	1.52223e-09	25.389	18.648	15.666	0.578	1.016	2.096	2	XM_021610799.1	XP_021466474.1 centromere protein P isoform X1	1491	20	2.8e-191	75.69	1	C:GO:0005694	C:chromosome			IPR027801 (PFAM); IPR027801 (PANTHER)	C:GO:0000775; P:GO:0034080	C:chromosome, centromeric region; P:CENP-A containing nucleosome assembly
XM_021620693.1	1p49_0	1p49_3	2.76021	UP	4.77761	1.05407e-11	1.53978e-09	8.553	5.752	4.87	49.741	42.217	40.573	1	XM_021620693.1	XP_020363042.1 homeobox protein AKR-like	2641	20	2e-171	84.31	3	F:GO:0003677; C:GO:0005634; P:GO:0006355	F:DNA binding; C:nucleus; P:regulation of transcription, DNA-templated			IPR001356 (SMART); G3DSA:1.10.10.60 (GENE3D); IPR008422 (PFAM); mobidb-lite (MOBIDB_LITE); mobidb-lite (MOBIDB_LITE); mobidb-lite (MOBIDB_LITE); PTHR11850 (PANTHER); PTHR11850:SF59 (PANTHER); IPR001356 (PROSITE_PROFILES); IPR001356 (CDD); IPR009057 (SUPERFAMILY)	F:GO:0003677; P:GO:0006355	F:DNA binding; P:regulation of transcription, DNA-templated
XM_021621638.1	1p49_0	1p49_3	-3.72179	DOWN	3.42963	1.07401e-11	1.56167e-09	21.427	17.938	13.976	1.618	1.108	1.363	2	XM_021621638.1	XP_021477313.1 SH2 domain-containing adapter protein E-like	2049	20	4.1e-233	75.36						IPR000980 (SMART); IPR000980 (PFAM); IPR036860 (G3DSA:3.30.505.GENE3D); mobidb-lite (MOBIDB_LITE); mobidb-lite (MOBIDB_LITE); mobidb-lite (MOBIDB_LITE); IPR035041 (PTHR15127:PANTHER); PTHR15127 (PANTHER); IPR000980 (PROSITE_PROFILES); IPR036860 (SUPERFAMILY)	no GO terms	no GO terms
NM_001124618.1	1p49_0	1p49_3	3.19212	UP	4.90087	1.1818e-11	1.71052e-09	4.023	3.945	7.924	30.497	59.464	59.253	1	NM_001124618.1	NP_001118090.1 complement protein component C7-1 precursor	2594	20	0	79.36	2	C:GO:0005579; P:GO:0006956	C:membrane attack complex; P:complement activation			IPR001862 (PRINTS); IPR000884 (SMART); IPR000436 (SMART); IPR002172 (SMART); IPR003884 (SMART); IPR020864 (SMART); G3DSA:2.10.70.10 (GENE3D); G3DSA:4.10.400.10 (GENE3D); IPR036383 (G3DSA:2.20.100.GENE3D); G3DSA:2.10.25.10 (GENE3D); IPR000436 (PFAM); IPR020864 (PFAM); IPR002172 (PFAM); G3DSA:4.10.1220.10 (GENE3D); G3DSA:2.30.90.10 (GENE3D); G3DSA:2.10.70.10 (GENE3D); PTHR19325 (PANTHER); PTHR19325…	F:GO:0005515; C:GO:0005579; P:GO:0006955	F:protein binding; C:membrane attack complex; P:immune response
XM_021609100.1	1p49_0	1p49_3	2.53911	UP	5.60055	1.24627e-11	1.7956e-09	14.361	13.154	11.593	89.311	68.489	73.204	1	XM_021609100.1	XP_014021376.1 syndecan-4-like	2623	20	1.2e-107	73.18	1	C:GO:0016021	C:integral component of membrane			IPR003585 (SMART); IPR027789 (PFAM); mobidb-lite (MOBIDB_LITE); IPR001050 (PANTHER); PTHR10915:SF3 (PANTHER)	C:GO:0016020	C:membrane
XM_021585939.1	1p49_0	1p49_3	-3.13531	DOWN	4.05127	1.25568e-11	1.80093e-09	21.243	30.631	28.537	1.973	3.303	3.81	2	XM_021585939.1	XP_021441614.1 SHC SH2 domain-binding protein 1-like	2841	20	0	85.69	3	F:GO:0003674; C:GO:0005575; P:GO:0008150	F:molecular_function; C:cellular_component; P:biological_process			PF13229 (PFAM); IPR012334 (G3DSA:2.160.20.GENE3D); mobidb-lite (MOBIDB_LITE); PTHR14695 (PANTHER); PTHR14695:SF8 (PANTHER); IPR011050 (SUPERFAMILY)	no GO terms	no GO terms
XM_021583911.1	1p49_0	1p49_3	-2.5802	DOWN	7.02911	1.55386e-11	2.21851e-09	196.893	181.188	240.812	24.726	40.459	39.396	2	XM_021583911.1	XP_021439586.1 serine protease 23-like	2431	20	1.4e-219	91.64	5	P:GO:0003160; P:GO:0003171; F:GO:0004252; P:GO:0006508; P:GO:0008593	P:endocardium morphogenesis; P:atrioventricular valve development; F:serine-type endopeptidase activity; P:proteolysis; P:regulation of Notch signaling pathway	EC:3.4.21	Acting on peptide bonds (peptidases)	IPR008256 (PRINTS); G3DSA:2.40.10.10 (GENE3D); G3DSA:2.40.10.10 (GENE3D); G3DSA:2.40.10.10 (GENE3D); PF13365 (PFAM); mobidb-lite (MOBIDB_LITE); PTHR15462 (PANTHER); PTHR15462:SF9 (PANTHER); IPR009003 (SUPERFAMILY)	P:GO:0006508; F:GO:0008236	P:proteolysis; F:serine-type peptidase activity
XM_021561440.1	1p49_0	1p49_3	-2.86061	DOWN	4.21692	1.579e-11	2.24424e-09	27.873	34.715	25.972	4.557	3.943	3.749	2	XM_021561440.1	XP_021417115.1 cyclin-A2-like isoform X2	1676	20	5.5e-244	89.15	1	C:GO:0005634	C:nucleus			IPR004367 (SMART); IPR013763 (SMART); IPR032447 (PFAM); IPR036915 (G3DSA:1.10.472.GENE3D); IPR006671 (PFAM); IPR004367 (PFAM); IPR036915 (G3DSA:1.10.472.GENE3D); PIRSF001771 (PIRSF); mobidb-lite (MOBIDB_LITE); PTHR10177 (PANTHER); PTHR10177:SF69 (PANTHER); IPR013763 (CDD); IPR036915 (SUPERFAMILY); IPR036915 (SUPERFAMILY)	C:GO:0005634	C:nucleus
XM_021556508.1	1p49_0	1p49_3	2.67167	UP	4.36264	1.59124e-11	2.2515e-09	4.959	5.208	4.87	32.107	31.465	34.418	1	XM_021556508.1	XP_021412183.1 GTPase IMAP family member 4-like	3316	20	1e-164	76.36	1	C:GO:0016020	C:membrane			G3DSA:3.40.50.300 (GENE3D); IPR006703 (PFAM); G3DSA:3.40.50.300 (GENE3D); PTHR10903:SF61 (PANTHER); PTHR10903 (PANTHER); IPR006703 (PROSITE_PROFILES); cd01852 (CDD); IPR027417 (SUPERFAMILY)	F:GO:0005525	F:GTP binding
XM_021611653.1	1p49_0	1p49_3	2.70367	UP	4.34965	1.62638e-11	2.29095e-09	4.399	4.701	5.446	35.013	32.989	29.637	1	XM_021611653.1	XP_021467328.1 collagen alpha-1(XII) chain-like	13872	20	0	93.3	1	C:GO:0005581	C:collagen trimer			PR00453 (PRINTS); IPR003961 (SMART); IPR002035 (SMART); IPR001791 (SMART); IPR016133 (G3DSA:2.160.20.GENE3D); IPR013783 (G3DSA:2.60.40.GENE3D); IPR013783 (G3DSA:2.60.40.GENE3D); IPR002035 (PFAM); IPR013783 (G3DSA:2.60.40.GENE3D); G3DSA:2.20.25.10 (GENE3D); IPR013783 (G3DSA:2.60.40.GENE3D); IPR013783 (G3DSA:2.60.40.GENE3D); IPR003961 (PFAM); IPR013783 (G3DSA:2.60.40.GENE3D); IPR036465 (G3DSA:3.40.…	F:GO:0005515	F:protein binding
XM_021556985.1	1p49_0	1p49_3	2.69445	UP	5.2307	1.68036e-11	2.35647e-09	8.711	9.126	9.615	81.36	50.805	48.999	1	XM_021556985.1	XP_014030508.1 netrin-1	5060	20	0	96.91	15	P:GO:0001569; P:GO:0001947; P:GO:0003146; C:GO:0005576; P:GO:0016358; P:GO:0016525; P:GO:0021960; P:GO:0030516; P:GO:0030878; P:GO:0033564; P:GO:0035908; P:GO:0048665; P:GO:0048846; P:GO:0061626; P:GO:0071678	P:branching involved in blood vessel morphogenesis; P:heart looping; P:heart jogging; C:extracellular region; P:dendrite development; P:negative regulation of angiogenesis; P:anterior commissure morphogenesis; P:regulation of axon extension; P:thyroid gland development; P:anterior/posterior axon guidance; P:ventral aorta development; P:neuron fate specification; P:axon extension involved in axon …			IPR008211 (SMART); IPR018933 (SMART); IPR002049 (SMART); IPR018933 (PFAM); IPR008979 (G3DSA:2.60.120.GENE3D); G3DSA:2.10.25.10 (GENE3D); IPR008211 (PFAM); G3DSA:2.10.25.10 (GENE3D); IPR002049 (PFAM); G3DSA:2.40.50.120 (GENE3D); PTHR10574:SF366 (PANTHER); PTHR10574 (PANTHER); IPR001134 (PROSITE_PROFILES); IPR008211 (PROSITE_PROFILES); IPR002049 (PROSITE_PROFILES); cd00055 (CDD); cd03579 (CDD); cd0…	F:GO:0005515	F:protein binding
XM_021584944.1	1p49_0	1p49_3	-2.89401	DOWN	4.12136	1.72314e-11	2.40576e-09	28.756	25.967	28.268	4.475	3.71	3.119	2	XM_021584944.1	XP_021440619.1 transforming acidic coiled-coil-containing protein 3-like isoform X1	3684	20	0	70.36						G3DSA:3.40.50.300 (GENE3D); IPR007707 (PFAM); mobidb-lite (MOBIDB_LITE); mobidb-lite (MOBIDB_LITE); mobidb-lite (MOBIDB_LITE); mobidb-lite (MOBIDB_LITE); mobidb-lite (MOBIDB_LITE); PTHR13924:SF4 (PANTHER); PTHR13924 (PANTHER)	no GO terms	no GO terms
XM_021595435.1	1p49_0	1p49_3	3.25418	UP	3.83586	1.74748e-11	2.42899e-09	1.854	2.304	2.824	17.808	26.099	26.746	1	XM_021595435.1	XP_014021155.1 desmin-like	2086	20	1.6e-261	86.9	7	F:GO:0005198; C:GO:0005882; P:GO:0007519; P:GO:0007626; P:GO:0010882; C:GO:0030018; P:GO:0045214	F:structural molecule activity; C:intermediate filament; P:skeletal muscle tissue development; P:locomotory behavior; P:regulation of cardiac muscle contraction by calcium ion signaling; C:Z disc; P:sarcomere organization			IPR001664 (SMART); G3DSA:1.20.5.340 (GENE3D); IPR006821 (PFAM); G3DSA:1.20.5.170 (GENE3D); IPR001664 (PFAM); G3DSA:1.20.5.170 (GENE3D); mobidb-lite (MOBIDB_LITE); IPR001664 (PANTHER); PTHR23239:SF231 (PANTHER); SSF64593 (SUPERFAMILY); SSF64593 (SUPERFAMILY)	F:GO:0005198; C:GO:0005882	F:structural molecule activity; C:intermediate filament
XM_021561187.1	1p49_0	1p49_3	3.48797	UP	4.21687	1.75823e-11	2.43322e-09	1.828	3.199	3.256	16.916	40.124	36.762	1	XM_021561187.1	XP_021416862.1 saxitoxin and tetrodotoxin-binding protein 2-like	828	20	1.1e-104	67.71	2	P:GO:0002682; C:GO:0005615	P:regulation of immune system process; C:extracellular space			IPR012674 (G3DSA:2.40.128.GENE3D); IPR012674 (SUPERFAMILY)	no GO terms	no GO terms
XM_021596611.1	1p49_0	1p49_3	2.54181	UP	5.21053	1.81791e-11	2.50332e-09	7.696	10.37	11.545	60.267	56.568	58.964	1	XM_021596611.1	XP_021452286.1 discoidin, CUB and LCCL domain-containing protein 1-like isoform X2	2947	20	0	87.88	1	C:GO:0016021	C:integral component of membrane			IPR000421 (SMART); IPR004043 (SMART); IPR000859 (SMART); IPR008979 (G3DSA:2.60.120.GENE3D); IPR035914 (G3DSA:2.60.120.GENE3D); IPR000421 (PFAM); G3DSA:1.20.5.510 (GENE3D); IPR000859 (PFAM); IPR036609 (G3DSA:2.170.130.GENE3D); IPR004043 (PFAM); PTHR24543 (PANTHER); PTHR24543:SF274 (PANTHER); IPR000421 (PROSITE_PROFILES); IPR000859 (PROSITE_PROFILES); IPR004043 (PROSITE_PROFILES); IPR000859 (CDD); …	no GO terms	no GO terms
XM_021571810.1	1p49_0	1p49_3	-2.97614	DOWN	4.10742	1.82475e-11	2.50332e-09	24.995	24.059	33.609	3.921	3.222	3.377	2	XM_021571810.1	XP_021427485.1 double-strand-break repair protein rad21 homolog	3606	20	0	92.25	1	C:GO:0000228	C:nuclear chromosome			IPR006910 (PFAM); IPR006909 (PFAM); G3DSA:1.10.10.580 (GENE3D); mobidb-lite (MOBIDB_LITE); mobidb-lite (MOBIDB_LITE); mobidb-lite (MOBIDB_LITE); PTHR12585 (PANTHER); PTHR12585:SF52 (PANTHER); IPR036390 (SUPERFAMILY)	C:GO:0000228; F:GO:0005515	C:nuclear chromosome; F:protein binding
XM_021600175.1	1p49_0	1p49_3	4.29689	UP	3.0909	2.10903e-11	2.88079e-09	0.507	0.986	0.49	18.435	10.976	14.127	1	XM_021600175.1	XP_021455850.1 collagen alpha-1(XII) chain-like isoform X3	14141	20	0	95.43	1	C:GO:0005581	C:collagen trimer			PR00453 (PRINTS); IPR002035 (SMART); IPR003961 (SMART); IPR001791 (SMART); IPR008160 (PFAM); IPR013783 (G3DSA:2.60.40.GENE3D); IPR013783 (G3DSA:2.60.40.GENE3D); G3DSA:2.20.25.10 (GENE3D); IPR013783 (G3DSA:2.60.40.GENE3D); IPR003961 (PFAM); IPR013783 (G3DSA:2.60.40.GENE3D); IPR013783 (G3DSA:2.60.40.GENE3D); IPR016133 (G3DSA:2.160.20.GENE3D); IPR013783 (G3DSA:2.60.40.GENE3D); IPR013783 (G3DSA:2.60.…	F:GO:0005515	F:protein binding
XM_021564633.1	1p49_0	1p49_3	-6.01232	DOWN	2.63285	2.19062e-11	2.97934e-09	9.096	11.034	11.411	0	0.305	0.165	2	XM_021564633.1	XP_021420308.1 kinesin-like protein KIF20B isoform X1	5745	20	0	69.07	6	F:GO:0003777; F:GO:0005524; C:GO:0005874; P:GO:0007018; F:GO:0008017; C:GO:0045298	F:microtubule motor activity; F:ATP binding; C:microtubule; P:microtubule-based movement; F:microtubule binding; C:tubulin complex	EC:3.6.1.15	Nucleoside-triphosphate phosphatase	IPR001752 (PRINTS); IPR001752 (SMART); IPR036961 (G3DSA:3.40.850.GENE3D); IPR001752 (PFAM); mobidb-lite (MOBIDB_LITE); mobidb-lite (MOBIDB_LITE); mobidb-lite (MOBIDB_LITE); mobidb-lite (MOBIDB_LITE); IPR027640 (PANTHER); PTHR24115:SF579 (PANTHER); PTHR24115:SF579 (PANTHER); IPR027640 (PANTHER); IPR001752 (PROSITE_PROFILES); IPR027417 (SUPERFAMILY)	F:GO:0003777; F:GO:0005524; P:GO:0007018; F:GO:0008017	F:microtubule motor activity; F:ATP binding; P:microtubule-based movement; F:microtubule binding
XM_021593272.1	1p49_0	1p49_3	2.86255	UP	7.93948	2.26821e-11	3.07163e-09	42.487	37.222	84.833	316.972	450.488	443.667	1	XM_021593272.1	XP_014009346.1 tetraspanin-8-like	397	10	1e-23	94.42	1	C:GO:0016021	C:integral component of membrane			mobidb-lite (MOBIDB_LITE)	no GO terms	no GO terms
XM_021565173.1	1p49_0	1p49_3	-2.39771	DOWN	8.15197	2.54873e-11	3.43675e-09	492.324	463.847	367.216	74.046	87.86	92.773	2	XM_021565173.1	XP_014014386.1 histone H1.0-B-like	1465	20	2.1e-37	83.02	4	C:GO:0000786; F:GO:0003677; C:GO:0005634; P:GO:0006334	C:nucleosome; F:DNA binding; C:nucleus; P:nucleosome assembly			IPR005819 (PRINTS); IPR005818 (SMART); IPR036388 (G3DSA:1.10.10.GENE3D); IPR005818 (PFAM); mobidb-lite (MOBIDB_LITE); mobidb-lite (MOBIDB_LITE); PTHR11467:SF20 (PANTHER); PTHR11467 (PANTHER); IPR005818 (PROSITE_PROFILES); cd00073 (CDD); IPR036390 (SUPERFAMILY)	C:GO:0000786; F:GO:0003677; C:GO:0005634; P:GO:0006334	C:nucleosome; F:DNA binding; C:nucleus; P:nucleosome assembly
XM_021588186.1	1p49_0	1p49_3	-2.61221	DOWN	7.21695	2.69401e-11	3.61719e-09	274.371	280.106	151.82	40.709	39.28	37.31	2	XM_021588186.1	XP_014070248.1 high mobility group nucleosome-binding domain-containing protein 3-like isoform X1	1470	11	1.5e-11	95.41	3	C:GO:0000785; C:GO:0005634; F:GO:0031492	C:chromatin; C:nucleus; F:nucleosomal DNA binding			IPR000079 (PRINTS); IPR000079 (SMART); IPR000079 (PFAM); mobidb-lite (MOBIDB_LITE)	C:GO:0000785; C:GO:0005634; F:GO:0031492	C:chromatin; C:nucleus; F:nucleosomal DNA binding
XM_021624815.1	1p49_0	1p49_3	-2.45537	DOWN	6.36175	2.73624e-11	3.65834e-09	116.939	127.927	139.208	18.988	27.359	24.525	2	XM_021624815.1	XP_021480490.1 peptidyl-prolyl cis-trans isomerase FKBP10-like	2769	20	0	89.64	5	P:GO:0000412; F:GO:0003755; F:GO:0005509; F:GO:0005528; C:GO:0005730	P:histone peptidyl-prolyl isomerization; F:peptidyl-prolyl cis-trans isomerase activity; F:calcium ion binding; F:FK506 binding; C:nucleolus	EC:5.2.1.8	Peptidylprolyl isomerase	IPR001179 (PFAM); G3DSA:3.10.50.40 (GENE3D); G3DSA:1.10.238.10 (GENE3D); G3DSA:1.10.238.10 (GENE3D); PTHR10516:SF247 (PANTHER); IPR023566 (PANTHER); IPR002048 (PROSITE_PROFILES); IPR001179 (PROSITE_PROFILES); IPR011992 (SUPERFAMILY); SSF54534 (SUPERFAMILY); SSF54534 (SUPERFAMILY); SSF54534 (SUPERFAMILY); SSF54534 (SUPERFAMILY)	F:GO:0005509	F:calcium ion binding
XM_021605221.1	1p49_0	1p49_3	2.69374	UP	5.04008	2.87858e-11	3.83239e-09	7.801	5.494	10.748	51.087	48.112	59.171	1	XM_021605221.1	XP_014027980.1 perforin-1-like	2367	20	0	92.25	2	C:GO:0005579; P:GO:0006955	C:membrane attack complex; P:immune response			IPR000008 (SMART); IPR020864 (SMART); IPR035892 (G3DSA:2.60.40.GENE3D); IPR020864 (PFAM); IPR000008 (PFAM); PTHR19325:SF491 (PANTHER); PTHR19325 (PANTHER); IPR020864 (PROSITE_PROFILES); IPR000008 (PROSITE_PROFILES); cd04032 (CDD); IPR035892 (SUPERFAMILY)	no GO terms	no GO terms
XM_021566629.1	1p49_0	1p49_3	-2.38449	DOWN	6.59744	3.00441e-11	3.98311e-09	153.112	164.162	131.533	25.931	31.272	29.792	2	XM_021566629.1	XP_021422304.1 DNA primase small subunit	1671	20	4.2e-276	91.58	5	F:GO:0003896; C:GO:0005657; C:GO:0005730; P:GO:0006269; P:GO:0006351	F:DNA primase activity; C:replication fork; C:nucleolus; P:DNA replication, synthesis of RNA primer; P:transcription, DNA-templated	EC:2.7.7.6	DNA-directed RNA polymerase	G3DSA:3.90.920.10 (GENE3D); IPR002755 (PFAM); IPR014052 (TIGRFAM); mobidb-lite (MOBIDB_LITE); mobidb-lite (MOBIDB_LITE); IPR014052 (PANTHER); IPR014052 (CDD); SSF56747 (SUPERFAMILY)	F:GO:0003896; P:GO:0006269	F:DNA primase activity; P:DNA replication, synthesis of RNA primer
XM_021591590.1	1p49_0	1p49_3	-2.51101	DOWN	5.69024	3.08866e-11	4.0756e-09	79.691	86.271	75.718	12.062	17.836	12.949	2	XM_021591590.1	XP_021447265.1 apolipoprotein C-I-like	645	20	7.5e-40	82.28	3	C:GO:0005576; P:GO:0042074; P:GO:0042157	C:extracellular region; P:cell migration involved in gastrulation; P:lipoprotein metabolic process			G3DSA:4.10.260.30 (GENE3D); IPR006781 (PFAM); IPR006781 (PANTHER)	C:GO:0005576; P:GO:0042157	C:extracellular region; P:lipoprotein metabolic process
XM_021604696.1	1p49_0	1p49_3	-4.63817	DOWN	2.92287	3.1e-11	4.0756e-09	11.815	11.707	14.465	0.396	0.701	0.32	2	XM_021604696.1	XP_021460371.1 abnormal spindle-like microcephaly-associated protein homolog	11412	20	0	68.51	2	P:GO:0000278; P:GO:0007051	P:mitotic cell cycle; P:spindle organization			IPR000048 (SMART); IPR001715 (SMART); IPR036872 (G3DSA:1.10.418.GENE3D); IPR001715 (PFAM); IPR031549 (PFAM); IPR000048 (PFAM); IPR036872 (G3DSA:1.10.418.GENE3D); IPR013783 (G3DSA:2.60.40.GENE3D); G3DSA:1.20.5.190 (GENE3D); G3DSA:4.10.270.10 (GENE3D); mobidb-lite (MOBIDB_LITE); mobidb-lite (MOBIDB_LITE); IPR029955 (PANTHER); IPR000048 (PROSITE_PROFILES); IPR000048 (PROSITE_PROFILES); IPR000048 (PR…	F:GO:0005488; F:GO:0005515; P:GO:0007051	F:binding; F:protein binding; P:spindle organization
NM_001124293.1	1p49_0	1p49_3	2.43418	UP	5.55664	3.17916e-11	4.16232e-09	12.952	13.956	13.38	75.912	66.161	79.493	1	NM_001124293.1	NP_001117765.1 interferon regulatory factor 1	1622	20	2.3e-178	76.12	11	F:GO:0003700; F:GO:0005515; C:GO:0005634; C:GO:0005667; P:GO:0006355; P:GO:0006915; P:GO:0008285; P:GO:0043434; F:GO:0044212; P:GO:0050688; P:GO:0050776	F:DNA-binding transcription factor activity; F:protein binding; C:nucleus; C:transcription factor complex; P:regulation of transcription, DNA-templated; P:apoptotic process; P:negative regulation of cell population proliferation; P:response to peptide hormone; F:transcription regulatory region DNA binding; P:regulation of defense response to virus; P:regulation of immune response			IPR001346 (PRINTS); IPR001346 (SMART); IPR036388 (G3DSA:1.10.10.GENE3D); IPR017431 (PIRSF); IPR001346 (PFAM); mobidb-lite (MOBIDB_LITE); IPR031215 (PTHR11949:PANTHER); IPR001346 (PANTHER); IPR001346 (PROSITE_PROFILES); IPR001346 (CDD); IPR036390 (SUPERFAMILY)	F:GO:0003700; P:GO:0006355; P:GO:0006915; P:GO:0008285; F:GO:0044212; P:GO:0050776	F:DNA-binding transcription factor activity; P:regulation of transcription, DNA-templated; P:apoptotic process; P:negative regulation of cell population proliferation; F:transcription regulatory region DNA binding; P:regulation of immune response
XM_021612120.1	1p49_0	1p49_3	-8.47192	DOWN	2.38583	3.29871e-11	4.30099e-09	8.037	8.407	10.085	0	0	0	2	XM_021612120.1	NP_001134027.1 DNA repair protein RAD51 homolog A	2029	20	2e-187	99.25	8	F:GO:0000150; P:GO:0000724; F:GO:0003690; F:GO:0003697; F:GO:0005524; C:GO:0005634; F:GO:0008094; P:GO:1990426	F:recombinase activity; P:double-strand break repair via homologous recombination; F:double-stranded DNA binding; F:single-stranded DNA binding; F:ATP binding; C:nucleus; F:DNA-dependent ATPase activity; P:mitotic recombination-dependent replication fork processing	EC:3.6.1.3; EC:3.6.1.15	Adenosinetriphosphatase; Nucleoside-triphosphate phosphatase	IPR003593 (SMART); IPR013632 (PFAM); IPR016467 (PIRSF); PF14520 (PFAM); G3DSA:1.10.150.20 (GENE3D); G3DSA:3.40.50.300 (GENE3D); IPR011941 (TIGRFAM); PTHR22942 (PANTHER); PTHR22942:SF39 (PANTHER); IPR020587 (PROSITE_PROFILES); IPR020588 (PROSITE_PROFILES); IPR033925 (CDD); IPR027417 (SUPERFAMILY); IPR010995 (SUPERFAMILY)	F:GO:0000150; F:GO:0000166; P:GO:0000724; F:GO:0003677; F:GO:0003690; F:GO:0003697; F:GO:0005524; P:GO:0006259; P:GO:0006281; F:GO:0008094; P:GO:1990426	F:recombinase activity; F:nucleotide binding; P:double-strand break repair via homologous recombination; F:DNA binding; F:double-stranded DNA binding; F:single-stranded DNA binding; F:ATP binding; P:DNA metabolic process; P:DNA repair; F:DNA-dependent ATPase activity; P:mitotic recombination-dependent replication fork processing
XM_021624493.1	1p49_0	1p49_3	3.11575	UP	4.00572	3.53955e-11	4.59603e-09	2.475	2.434	4.025	19.517	30.428	29.121	1	XM_021624493.1	XP_021480168.1 GEM-interacting protein-like isoform X3	4817	20	0	95.13	5	F:GO:0005096; C:GO:0005622; P:GO:0035556; P:GO:0043547; F:GO:0046872	F:GTPase activator activity; C:intracellular; P:intracellular signal transduction; P:positive regulation of GTPase activity; F:metal ion binding			IPR002219 (SMART); IPR001060 (SMART); IPR000198 (SMART); IPR008936 (G3DSA:1.10.555.GENE3D); G3DSA:3.30.60.20 (GENE3D); G3DSA:1.10.287.620 (GENE3D); IPR000198 (PFAM); mobidb-lite (MOBIDB_LITE); mobidb-lite (MOBIDB_LITE); PTHR15228 (PANTHER); PTHR15228:SF16 (PANTHER); IPR000198 (PROSITE_PROFILES); IPR002219 (PROSITE_PROFILES); IPR031160 (PROSITE_PROFILES); IPR008936 (SUPERFAMILY); SSF57889 (SUPERFA…	P:GO:0007165; P:GO:0035556	P:signal transduction; P:intracellular signal transduction
XM_021600818.1	1p49_0	1p49_3	2.60473	UP	5.47023	3.67288e-11	4.74961e-09	11.291	10.73	12.391	50.335	84.973	76.622	1	XM_021600818.1	XP_014061181.1 peptidyl-prolyl cis-trans isomerase FKBP1B	1877	20	5.2e-57	97.18	5	P:GO:0000413; F:GO:0003755; F:GO:0005528; C:GO:0005737; P:GO:0061077	P:protein peptidyl-prolyl isomerization; F:peptidyl-prolyl cis-trans isomerase activity; F:FK506 binding; C:cytoplasm; P:chaperone-mediated protein folding	EC:5.2.1.8	Peptidylprolyl isomerase	G3DSA:3.10.50.40 (GENE3D); IPR001179 (PFAM); PTHR10516:SF309 (PANTHER); IPR023566 (PANTHER); IPR001179 (PROSITE_PROFILES); SSF54534 (SUPERFAMILY)	no GO terms	no GO terms
XM_021583520.1	1p49_0	1p49_3	-2.69469	DOWN	4.35922	3.72943e-11	4.80306e-09	34.817	32.816	28.671	5.862	4.411	4.977	2	XM_021583520.1	XP_021439195.1 long-chain-fatty-acid--CoA ligase 1-like	5079	20	0	92.91	3	P:GO:0008152; C:GO:0016021; F:GO:0016874	P:metabolic process; C:integral component of membrane; F:ligase activity			IPR000873 (PFAM); G3DSA:3.40.50.980 (GENE3D); G3DSA:3.30.300.30 (GENE3D); G3DSA:3.40.50.980 (GENE3D); G3DSA:2.30.38.10 (GENE3D); PTHR43272:SF28 (PANTHER); PTHR43272 (PANTHER); cd05927 (CDD); SSF56801 (SUPERFAMILY)	F:GO:0003824; P:GO:0008152	F:catalytic activity; P:metabolic process
XM_021571971.1	1p49_0	1p49_3	2.90608	UP	4.97984	4.78199e-11	6.13358e-09	3.446	7.356	9.432	42.311	54.423	57.704	1	XM_021571971.1	XP_021427646.1 C-type lectin domain family 4 member M-like	1545	20	2.4e-169	65.7	4	F:GO:0005509; F:GO:0005534; F:GO:0005537; C:GO:0016021	F:calcium ion binding; F:galactose binding; F:mannose binding; C:integral component of membrane			IPR001304 (SMART); IPR001304 (PFAM); IPR016186 (G3DSA:3.10.100.GENE3D); mobidb-lite (MOBIDB_LITE); PTHR22802 (PANTHER); PTHR22802:SF195 (PANTHER); IPR001304 (PROSITE_PROFILES); IPR033989 (CDD); IPR016187 (SUPERFAMILY)	no GO terms	no GO terms
XM_021615348.1	1p49_0	1p49_3	4.26221	UP	2.92636	4.91308e-11	6.2675e-09	0.638	0.562	0.759	11.996	12.623	13.899	1	XM_021615348.1	XP_021471023.1 arylsulfatase J-like	3517	20	0	94.34	2	P:GO:0008152; F:GO:0008484	P:metabolic process; F:sulfuric ester hydrolase activity			IPR000917 (PFAM); IPR017849 (G3DSA:3.40.720.GENE3D); G3DSA:3.30.1120.10 (GENE3D); PTHR10342 (PANTHER); PTHR10342:SF69 (PANTHER); cd16029 (CDD); IPR017850 (SUPERFAMILY)	F:GO:0003824; P:GO:0008152; F:GO:0008484	F:catalytic activity; P:metabolic process; F:sulfuric ester hydrolase activity
XM_021615622.1	1p49_0	1p49_3	-3.49932	DOWN	3.49709	4.92613e-11	6.2675e-09	20.614	14.537	20.2	2.171	1.707	1.115	2	XM_021615622.1	XP_021471297.1 glucose-6-phosphate 1-dehydrogenase isoform X3	3201	20	0	99.4	6	F:GO:0004345; P:GO:0006006; P:GO:0006098; P:GO:0006749; F:GO:0050661; P:GO:0055114	F:glucose-6-phosphate dehydrogenase activity; P:glucose metabolic process; P:pentose-phosphate shunt; P:glutathione metabolic process; F:NADP binding; P:oxidation-reduction process	EC:1.1.1.49	Glucose-6-phosphate dehydrogenase (NADP(+))	IPR001282 (PRINTS); IPR022675 (PFAM); G3DSA:3.30.360.10 (GENE3D); IPR001282 (TIGRFAM); G3DSA:3.40.50.720 (GENE3D); IPR001282 (PIRSF); IPR022674 (PFAM); mobidb-lite (MOBIDB_LITE); IPR001282 (PANTHER); PTHR23429:SF0 (PANTHER); IPR036291 (SUPERFAMILY); SSF55347 (SUPERFAMILY)	F:GO:0004345; P:GO:0006006; F:GO:0050661; P:GO:0055114	F:glucose-6-phosphate dehydrogenase activity; P:glucose metabolic process; F:NADP binding; P:oxidation-reduction process
XM_021565092.1	1p49_0	1p49_3	-2.34769	DOWN	6.2475	4.97621e-11	6.29657e-09	127.504	113.814	108.711	23.537	22.592	23.503	2	XM_021565092.1	XP_021420767.1 proliferation marker protein Ki-67-like	6993	20	0	73						IPR000253 (SMART); IPR000253 (PFAM); G3DSA:2.60.200.20 (GENE3D); IPR029334 (PFAM); mobidb-lite (MOBIDB_LITE); mobidb-lite (MOBIDB_LITE); mobidb-lite (MOBIDB_LITE); mobidb-lite (MOBIDB_LITE); mobidb-lite (MOBIDB_LITE); mobidb-lite (MOBIDB_LITE); mobidb-lite (MOBIDB_LITE); mobidb-lite (MOBIDB_LITE); mobidb-lite (MOBIDB_LITE); mobidb-lite (MOBIDB_LITE); mobidb-lite (MOBIDB_LITE); mobidb-lite (MOBIDB…	F:GO:0005515	F:protein binding
XM_021595060.1	1p49_0	1p49_3	8.83092	UP	2.7064	4.98888e-11	6.29657e-09	0	0	0	15.471	14.95	3.945	1	XM_021595060.1	XP_021450735.1 ELKS/Rab6-interacting/CAST family member 1-like	276	20	2e-42	93.57	1	C:GO:0048786	C:presynaptic active zone			IPR019323 (PFAM); mobidb-lite (MOBIDB_LITE); PTHR18861:SF1 (PANTHER); PTHR18861 (PANTHER)	C:GO:0048786	C:presynaptic active zone
XR_002469284.1	1p49_0	1p49_3	-2.56225	DOWN	11.7374	5.0096e-11	6.29753e-09	7516.66	3891.03	4756.6	1027.97	856.491	896.08	2	XR_002469284.1	XP_013442518.1 senescence-associated protein, putative	943	20	1.3e-32	95.69						mobidb-lite (MOBIDB_LITE)	no GO terms	no GO terms
XM_021591439.1	1p49_0	1p49_3	-4.19787	DOWN	3.80713	5.13524e-11	6.42986e-09	19.993	24.372	27.048	2.493	0	1.425	2	XM_021591439.1	XP_021447114.1 kinesin-like protein KIF20A	3334	20	0	90.07	8	P:GO:0000910; F:GO:0003777; F:GO:0005524; C:GO:0005794; C:GO:0005874; P:GO:0007018; F:GO:0008017; C:GO:0045298	P:cytokinesis; F:microtubule motor activity; F:ATP binding; C:Golgi apparatus; C:microtubule; P:microtubule-based movement; F:microtubule binding; C:tubulin complex	EC:3.6.1.15	Nucleoside-triphosphate phosphatase	IPR001752 (PRINTS); IPR001752 (SMART); IPR001752 (PFAM); IPR036961 (G3DSA:3.40.850.GENE3D); mobidb-lite (MOBIDB_LITE); mobidb-lite (MOBIDB_LITE); IPR027640 (PANTHER); IPR027326 (PTHR24115:PANTHER); IPR001752 (PROSITE_PROFILES); IPR027417 (SUPERFAMILY)	P:GO:0000910; F:GO:0003777; F:GO:0005524; C:GO:0005794; C:GO:0005874; P:GO:0007018; F:GO:0008017	P:cytokinesis; F:microtubule motor activity; F:ATP binding; C:Golgi apparatus; C:microtubule; P:microtubule-based movement; F:microtubule binding
XR_002473657.1	1p49_0	1p49_3	8.56391	UP	2.45721	5.52322e-11	6.86467e-09	0	0	0	13.804	8.395	6.34	1	XR_002473657.1	-	2349									no IPS match	no IPS match	no IPS match
NM_001172499.1	1p49_0	1p49_3	2.54627	UP	6.68083	5.52602e-11	6.86467e-09	20.754	25.23	36.874	133.496	179.398	177.874	1	NM_001172499.1	NP_001165970.1 CCAAT/enhancer binding protein delta2	1036	20	1.8e-168	81.33	4	F:GO:0003700; C:GO:0005667; P:GO:0006355; P:GO:0060416	F:DNA-binding transcription factor activity; C:transcription factor complex; P:regulation of transcription, DNA-templated; P:response to growth hormone			IPR004827 (SMART); IPR016468 (PIRSF); IPR004827 (PFAM); G3DSA:1.20.5.170 (GENE3D); mobidb-lite (MOBIDB_LITE); PTHR23334:SF3 (PANTHER); PTHR23334 (PANTHER); IPR004827 (PROSITE_PROFILES); SSF57959 (SUPERFAMILY)	F:GO:0003700; P:GO:0006355	F:DNA-binding transcription factor activity; P:regulation of transcription, DNA-templated
XM_021577042.1	1p49_0	1p49_3	-2.69964	DOWN	4.77502	5.58582e-11	6.91174e-09	39.986	46.763	42.926	4.962	9.472	5.783	2	XM_021577042.1	XP_021432717.1 forkhead box protein M1-like	3050	20	0	96.2	5	F:GO:0003700; C:GO:0005634; C:GO:0005667; P:GO:0006355; F:GO:0043565	F:DNA-binding transcription factor activity; C:nucleus; C:transcription factor complex; P:regulation of transcription, DNA-templated; F:sequence-specific DNA binding			IPR001766 (PRINTS); IPR001766 (SMART); IPR001766 (PFAM); IPR036388 (G3DSA:1.10.10.GENE3D); mobidb-lite (MOBIDB_LITE); mobidb-lite (MOBIDB_LITE); mobidb-lite (MOBIDB_LITE); mobidb-lite (MOBIDB_LITE); PTHR11829 (PANTHER); PTHR11829:SF172 (PANTHER); PTHR11829 (PANTHER); IPR001766 (PROSITE_PROFILES); IPR001766 (CDD); IPR036390 (SUPERFAMILY)	F:GO:0003700; P:GO:0006355; F:GO:0043565	F:DNA-binding transcription factor activity; P:regulation of transcription, DNA-templated; F:sequence-specific DNA binding
XM_021598552.1	1p49_0	1p49_3	2.37544	UP	8.39124	5.79877e-11	7.14721e-09	111.141	109.279	79.934	605.56	475.885	500.287	1	XM_021598552.1	XP_021454227.1 dnaJ homolog subfamily A member 4 isoform X1	2193	20	1.1e-210	89.64	6	F:GO:0005524; P:GO:0006457; P:GO:0009408; F:GO:0031072; F:GO:0046872; F:GO:0051082	F:ATP binding; P:protein folding; P:response to heat; F:heat shock protein binding; F:metal ion binding; F:unfolded protein binding			IPR001623 (PRINTS); IPR001623 (SMART); IPR001623 (PFAM); G3DSA:2.60.260.20 (GENE3D); IPR002939 (PFAM); IPR001305 (PFAM); IPR036869 (G3DSA:1.10.287.GENE3D); G3DSA:2.10.230.10 (GENE3D); G3DSA:2.60.260.20 (GENE3D); mobidb-lite (MOBIDB_LITE); PTHR43888:SF9 (PANTHER); PTHR43888 (PANTHER); IPR001305 (PROSITE_PROFILES); IPR001623 (PROSITE_PROFILES); IPR012724 (HAMAP); cd10747 (CDD); IPR001623 (CDD); IPR…	F:GO:0005524; P:GO:0006457; P:GO:0009408; F:GO:0031072; F:GO:0051082	F:ATP binding; P:protein folding; P:response to heat; F:heat shock protein binding; F:unfolded protein binding
XM_021618106.1	1p49_0	1p49_3	-3.18274	DOWN	3.74248	6.58195e-11	8.08095e-09	22.424	19.348	22.812	1.808	3.333	2.024	2	XM_021618106.1	XP_021473781.1 cytoskeleton-associated protein 2-like isoform X2	2821	20	0	72.6						IPR029197 (PFAM); mobidb-lite (MOBIDB_LITE); mobidb-lite (MOBIDB_LITE); mobidb-lite (MOBIDB_LITE); mobidb-lite (MOBIDB_LITE); PTHR16076:SF8 (PANTHER); PTHR16076:SF8 (PANTHER); IPR026165 (PANTHER); IPR026165 (PANTHER)	no GO terms	no GO terms
XM_021618527.1	1p49_0	1p49_3	-5.93221	DOWN	2.55932	6.63115e-11	8.1098e-09	10.154	9.2	10.546	0	0.213	0.279	2	XM_021618527.1	XP_014052015.1 ephrin-B3-like	4249	20	2.7e-154	85.07	6	C:GO:0005886; P:GO:0007411; C:GO:0016021; P:GO:0021654; F:GO:0046875; P:GO:0048013	C:plasma membrane; P:axon guidance; C:integral component of membrane; P:rhombomere boundary formation; F:ephrin receptor binding; P:ephrin receptor signaling pathway			IPR001799 (PRINTS); IPR001799 (PFAM); IPR008972 (G3DSA:2.60.40.GENE3D); IPR021157 (G3DSA:1.20.5.GENE3D); mobidb-lite (MOBIDB_LITE); mobidb-lite (MOBIDB_LITE); PTHR11304:SF34 (PANTHER); IPR031328 (PANTHER); IPR001799 (PRODOM); IPR001799 (PROSITE_PROFILES); IPR008972 (SUPERFAMILY)	C:GO:0016020	C:membrane
XM_021575979.1	1p49_0	1p49_3	-6.68338	DOWN	2.51007	6.67296e-11	8.12942e-09	10.53	11.071	7.262	0	0	0.279	2	XM_021575979.1	XP_021431654.1 cdc42 effector protein 1-like	5173	20	4.8e-230	86.59						IPR000095 (SMART); IPR029273 (PFAM); IPR000095 (PFAM); mobidb-lite (MOBIDB_LITE); mobidb-lite (MOBIDB_LITE); mobidb-lite (MOBIDB_LITE); PTHR15344:SF7 (PANTHER); PTHR15344 (PANTHER); IPR000095 (PROSITE_PROFILES)	no GO terms	no GO terms
NM_001172498.1	1p49_0	1p49_3	2.35415	UP	7.67735	6.8363e-11	8.2661e-09	51.066	59.382	75.132	287.053	361.713	311.911	1	NM_001172498.1	NP_001165969.1 CCAAT/enhancer binding protein beta2	900	20	3.6e-141	73.83	9	C:GO:0000785; F:GO:0000987; F:GO:0003700; C:GO:0005634; C:GO:0005667; P:GO:0006355; P:GO:0010628; F:GO:0031490; P:GO:0060416	C:chromatin; F:proximal promoter sequence-specific DNA binding; F:DNA-binding transcription factor activity; C:nucleus; C:transcription factor complex; P:regulation of transcription, DNA-templated; P:positive regulation of gene expression; F:chromatin DNA binding; P:response to growth hormone			IPR004827 (SMART); IPR016468 (PIRSF); G3DSA:1.20.5.170 (GENE3D); IPR004827 (PFAM); mobidb-lite (MOBIDB_LITE); PTHR23334 (PANTHER); PTHR23334:SF21 (PANTHER); IPR004827 (PROSITE_PROFILES); cd14712 (CDD); SSF57959 (SUPERFAMILY)	F:GO:0003700; P:GO:0006355	F:DNA-binding transcription factor activity; P:regulation of transcription, DNA-templated
NM_001124579.2	1p49_0	1p49_3	2.74564	UP	6.01486	6.83755e-11	8.2661e-09	15.086	16.786	14.398	157.181	75.857	81.91	1	NM_001124579.2	NP_001118051.1 gonadal-soma derived growth factor precursor	3307	20	8.1e-122	68.05	5	C:GO:0005576; F:GO:0008083; P:GO:0008283; P:GO:0010469; P:GO:0040007	C:extracellular region; F:growth factor activity; P:cell population proliferation; P:regulation of signaling receptor activity; P:growth			IPR001839 (SMART); IPR029034 (G3DSA:2.10.90.GENE3D); IPR001839 (PFAM); mobidb-lite (MOBIDB_LITE); PS51257 (PROSITE_PROFILES); IPR001839 (PROSITE_PROFILES); IPR029034 (SUPERFAMILY)	F:GO:0008083	F:growth factor activity
XM_021583395.1	1p49_0	1p49_3	-2.73002	DOWN	4.43783	7.43188e-11	8.95031e-09	40.37	29.322	32.734	5.094	3.953	6.557	2	XM_021583395.1	XP_021439070.1 eukaryotic translation initiation factor 4E-binding protein 3-like	1233	20	2.4e-55	96.47	5	F:GO:0003743; C:GO:0005840; F:GO:0008190; P:GO:0014743; P:GO:0045947	F:translation initiation factor activity; C:ribosome; F:eukaryotic initiation factor 4E binding; P:regulation of muscle hypertrophy; P:negative regulation of translational initiation			IPR008606 (PFAM); PTHR12669 (PANTHER); PTHR12669:SF5 (PANTHER)	F:GO:0008190; P:GO:0045947	F:eukaryotic initiation factor 4E binding; P:negative regulation of translational initiation
XM_021572531.1	1p49_0	1p49_3	-2.66887	DOWN	5.00859	8.13047e-11	9.7544e-09	50.428	57.022	44.895	8.115	5.437	10.719	2	XM_021572531.1	XP_014033801.1 chromobox protein homolog 3-like isoform X1	1865	20	2.1e-103	94.94	2	C:GO:0005719; P:GO:0045892	C:nuclear euchromatin; P:negative regulation of transcription, DNA-templated			IPR017984 (PRINTS); IPR000953 (SMART); IPR008251 (SMART); IPR008251 (PFAM); G3DSA:2.40.50.40 (GENE3D); IPR023780 (PFAM); G3DSA:2.40.50.40 (GENE3D); mobidb-lite (MOBIDB_LITE); PTHR22812 (PANTHER); PTHR22812:SF110 (PANTHER); IPR000953 (PROSITE_PROFILES); IPR000953 (PROSITE_PROFILES); cd00034 (CDD); IPR000953 (CDD); IPR016197 (SUPERFAMILY); IPR016197 (SUPERFAMILY)	C:GO:0005634	C:nucleus
XM_021579079.1	1p49_0	1p49_3	-3.13743	DOWN	5.39064	8.56532e-11	1.02372e-08	77.207	79.016	50.216	13.399	4.157	6.371	2	XM_021579079.1	XP_021434754.1 kinetochore protein Spc25 isoform X1	1044	20	6.1e-124	78.68						G3DSA:3.40.190.10 (GENE3D); IPR013255 (PFAM); PTHR14281:SF0 (PANTHER); PTHR14281 (PANTHER)	no GO terms	no GO terms
XM_021579286.1	1p49_0	1p49_3	2.51045	UP	4.58578	8.70111e-11	1.03213e-08	6.314	6.37	6.8	43.722	32.898	36.504	1	XM_021579286.1	XP_020317603.1 filamin A-interacting protein 1-like	3322	20	0	71.53						G3DSA:1.20.120.330 (GENE3D); G3DSA:1.20.5.50 (GENE3D); PTHR23166:SF4 (PANTHER); PTHR23166 (PANTHER)	no GO terms	no GO terms
XM_021581008.1	1p49_0	1p49_3	-2.76382	DOWN	5.39015	8.69444e-11	1.03213e-08	63.582	69.024	68.082	6.002	8.598	15.201	2	XM_021581008.1	XP_020351116.1 sideroflexin-2 isoform X1	1790	20	3.8e-182	96.44	4	F:GO:0015075; C:GO:0016021; C:GO:0031966; P:GO:0034220	F:ion transmembrane transporter activity; C:integral component of membrane; C:mitochondrial membrane; P:ion transmembrane transport			IPR004686 (PFAM); IPR004686 (TIGRFAM); PTHR11153:SF14 (PANTHER); IPR004686 (PANTHER)	P:GO:0006811; F:GO:0015075; C:GO:0016020; P:GO:0055085	P:ion transport; F:ion transmembrane transporter activity; C:membrane; P:transmembrane transport
XM_021577346.1	1p49_0	1p49_3	-2.40439	DOWN	5.78685	9.19977e-11	1.08719e-08	90.816	90.99	73.71	14.902	18.812	15.345	2	XM_021577346.1	XP_021433021.1 condensin-2 complex subunit H2-like isoform X1	2625	20	0	81.68	1	P:GO:0030261	P:chromosome condensation			IPR009378 (PFAM); IPR031737 (PFAM); mobidb-lite (MOBIDB_LITE); mobidb-lite (MOBIDB_LITE); mobidb-lite (MOBIDB_LITE); IPR031739 (PANTHER)	P:GO:0030261	P:chromosome condensation
XM_021618795.1	1p49_0	1p49_3	2.28872	UP	7.15036	9.97857e-11	1.17483e-08	50.795	40.439	42.119	233.704	212.57	215.214	1	XM_021618795.1	XP_011945841.1 ubiquitin-conjugating enzyme E2 D2 isoform X2	2016	20	3.5e-83	100	1	F:GO:0005524	F:ATP binding			SM00212 (SMART); IPR000608 (PFAM); IPR016135 (G3DSA:3.10.110.GENE3D); PTHR24068 (PANTHER); PTHR24068:SF48 (PANTHER); IPR000608 (PROSITE_PROFILES); IPR000608 (CDD); IPR016135 (SUPERFAMILY)	no GO terms	no GO terms
XM_021580280.1	1p49_0	1p49_3	-2.85217	DOWN	3.97474	1.00466e-10	1.17844e-08	25.1	27.377	22.226	3.847	3.415	2.891	2	XM_021580280.1	XP_021435955.1 mRNA decay activator protein ZFP36L2-A-like	3100	20	2.8e-201	83.4	1	F:GO:0046872	F:metal ion binding			IPR000571 (SMART); IPR036855 (G3DSA:4.10.1000.GENE3D); IPR000571 (PFAM); IPR007635 (PFAM); mobidb-lite (MOBIDB_LITE); mobidb-lite (MOBIDB_LITE); PTHR12547 (PANTHER); PTHR12547:SF100 (PANTHER); IPR000571 (PROSITE_PROFILES); IPR000571 (PROSITE_PROFILES); IPR036855 (SUPERFAMILY); IPR036855 (SUPERFAMILY)	F:GO:0046872	F:metal ion binding
XM_021584322.1	1p49_0	1p49_3	2.98149	UP	3.74359	1.03479e-10	1.20929e-08	3.035	2.415	2.632	20.301	22.054	22.47	1	XM_021584322.1	XP_021439997.1 fos-related antigen 2 isoform X1	3027	20	7.4e-114	79.88	4	F:GO:0003677; F:GO:0003700; C:GO:0005667; P:GO:0006357	F:DNA binding; F:DNA-binding transcription factor activity; C:transcription factor complex; P:regulation of transcription by RNA polymerase II			IPR000837 (PRINTS); IPR004827 (SMART); G3DSA:1.20.5.170 (GENE3D); IPR004827 (PFAM); mobidb-lite (MOBIDB_LITE); mobidb-lite (MOBIDB_LITE); mobidb-lite (MOBIDB_LITE); IPR000837 (PANTHER); IPR029814 (PTHR23351:PANTHER); IPR004827 (PROSITE_PROFILES); cd14721 (CDD); SSF57959 (SUPERFAMILY)	F:GO:0003677; F:GO:0003700; P:GO:0006355; P:GO:0006357	F:DNA binding; F:DNA-binding transcription factor activity; P:regulation of transcription, DNA-templated; P:regulation of transcription by RNA polymerase II
XM_021564393.1	1p49_0	1p49_3	2.72928	UP	5.80371	1.06568e-10	1.24079e-08	11.632	9.393	19.21	117.1	80.085	74.01	1	XM_021564393.1	XP_020331038.1 nuclease-sensitive element-binding protein 1-like isoform X1	1543	20	9e-116	95.84	2	F:GO:0003677; P:GO:0006355	F:DNA binding; P:regulation of transcription, DNA-templated			IPR002059 (PRINTS); IPR011129 (SMART); G3DSA:2.40.50.140 (GENE3D); IPR002059 (PFAM); mobidb-lite (MOBIDB_LITE); mobidb-lite (MOBIDB_LITE); PTHR11544:SF68 (PANTHER); PTHR11544 (PANTHER); IPR002059 (CDD); IPR012340 (SUPERFAMILY)	F:GO:0003676; F:GO:0003677; P:GO:0006355	F:nucleic acid binding; F:DNA binding; P:regulation of transcription, DNA-templated
XM_021624391.1	1p49_0	1p49_3	2.35441	UP	6.91332	1.08876e-10	1.263e-08	33.444	40.144	35.405	232.977	159.641	172.71	1	XM_021624391.1	XP_020341778.1 nuclear protein 1-like	935	20	4e-34	94.25						IPR018792 (PFAM); mobidb-lite (MOBIDB_LITE); PTHR17149:SF4 (PANTHER); PTHR17149 (PANTHER)	no GO terms	no GO terms
XR_002471302.1	1p49_0	1p49_3	-4.34447	DOWN	3.14203	1.14498e-10	1.32336e-08	13.608	15.173	15.532	1.205	1.108	0	2	XR_002471302.1	XP_014003642.1 PREDICTED: uncharacterized protein LOC106573259	1244	4	3e-05	45.04	2	C:GO:0016020; C:GO:0016021	C:membrane; C:integral component of membrane			no IPS match	no IPS match	no IPS match
XM_021568228.1	1p49_0	1p49_3	-8.7249	DOWN	2.61814	1.50912e-10	1.73786e-08	13.705	13.845	3.852	0	0	0	2	XM_021568228.1	XP_021423903.1 uncharacterized protein LOC110493764 isoform X1	6115	20	0	82.15						IPR018159 (SMART); G3DSA:1.20.58.60 (GENE3D); G3DSA:1.20.58.60 (GENE3D); G3DSA:1.20.58.60 (GENE3D); mobidb-lite (MOBIDB_LITE); mobidb-lite (MOBIDB_LITE); mobidb-lite (MOBIDB_LITE); mobidb-lite (MOBIDB_LITE); mobidb-lite (MOBIDB_LITE); PTHR44979 (PANTHER); SSF46966 (SUPERFAMILY); SSF46966 (SUPERFAMILY)	no GO terms	no GO terms
XM_021587740.1	1p49_0	1p49_3	-2.42055	DOWN	5.47273	1.67347e-10	1.92011e-08	59.121	63.724	82.835	14.951	12.196	11.772	2	XM_021587740.1	XP_021443415.1 structural maintenance of chromosomes protein 4-like isoform X1	4277	20	0	90.23	4	F:GO:0005524; C:GO:0005634; C:GO:0005694; P:GO:0051276	F:ATP binding; C:nucleus; C:chromosome; P:chromosome organization			IPR010935 (SMART); IPR024704 (PIRSF); IPR010935 (PFAM); G3DSA:3.40.50.300 (GENE3D); G3DSA:1.10.287.510 (GENE3D); IPR003395 (PFAM); G3DSA:1.20.120.330 (GENE3D); G3DSA:1.20.120.330 (GENE3D); G3DSA:3.40.50.300 (GENE3D); mobidb-lite (MOBIDB_LITE); mobidb-lite (MOBIDB_LITE); PTHR43939 (PANTHER); PTHR43939:SF1 (PANTHER); cd03274 (CDD); cd03274 (CDD); IPR036277 (SUPERFAMILY); SSF57997 (SUPERFAMILY); IPR…	F:GO:0005515; F:GO:0005524; C:GO:0005694; P:GO:0051276	F:protein binding; F:ATP binding; C:chromosome; P:chromosome organization
XM_021566943.1	1p49_0	1p49_3	-3.20177	DOWN	3.54828	1.7509e-10	2.00168e-08	22.328	16.629	17.318	2.262	1.89	1.931	2	XM_021566943.1	XP_021422618.1 sodium- and chloride-dependent creatine transporter 1-like	2668	20	0	91.72	5	F:GO:0005328; P:GO:0006812; P:GO:0006836; C:GO:0016021; P:GO:0055085	F:neurotransmitter:sodium symporter activity; P:cation transport; P:neurotransmitter transport; C:integral component of membrane; P:transmembrane transport			IPR000175 (PRINTS); IPR000175 (PFAM); IPR000175 (PANTHER); PTHR11616:SF126 (PANTHER); IPR000175 (PROSITE_PROFILES); cd11509 (CDD); IPR037272 (SUPERFAMILY)	F:GO:0005328; P:GO:0006836; C:GO:0016021	F:neurotransmitter:sodium symporter activity; P:neurotransmitter transport; C:integral component of membrane
XM_021623246.1	1p49_0	1p49_3	-2.4841	DOWN	5.39784	1.76166e-10	2.0067e-08	64.622	79.164	52.492	14.282	10.559	10.709	2	XM_021623246.1	XP_021474024.1 SH3 domain-binding glutamic acid-rich-like protein isoform X3	861	20	4.6e-61	95.28						IPR006993 (PIRSF); G3DSA:3.40.30.10 (GENE3D); IPR006993 (PFAM); PTHR12232:SF5 (PANTHER); PTHR12232 (PANTHER); IPR006993 (CDD); IPR036249 (SUPERFAMILY)	no GO terms	no GO terms
XM_021604362.1	1p49_0	1p49_3	5.01819	UP	4.04794	1.8589e-10	2.10985e-08	0	0.396	2.152	45.448	12.196	30.608	3	XM_021604362.1	XP_021460037.1 proteoglycan 4-like isoform X1	3110	20	0	66.37	6	F:GO:0005044; P:GO:0006898; P:GO:0006955; P:GO:0007165; F:GO:0030247; F:GO:0046872	F:scavenger receptor activity; P:receptor-mediated endocytosis; P:immune response; P:signal transduction; F:polysaccharide binding; F:metal ion binding			IPR020436 (PRINTS); IPR018487 (SMART); IPR001212 (SMART); IPR018487 (PFAM); IPR036375 (G3DSA:2.110.10.GENE3D); IPR001212 (PFAM); mobidb-lite (MOBIDB_LITE); PTHR22917 (PANTHER); PTHR22917:SF1 (PANTHER); PTHR22917 (PANTHER); PTHR22917:SF1 (PANTHER); IPR018487 (PROSITE_PROFILES); IPR001212 (PROSITE_PROFILES); IPR018487 (PROSITE_PROFILES); IPR001212 (PROSITE_PROFILES); IPR018487 (PROSITE_PROFILES); I…	F:GO:0005044; P:GO:0006955; F:GO:0030247	F:scavenger receptor activity; P:immune response; F:polysaccharide binding
XM_021613585.1	1p49_0	1p49_3	8.82374	UP	2.70254	2.05e-10	2.31841e-08	0	0	0	3.269	14.686	16.285	1	XM_021613585.1	NP_001117935.1 cathelicidin antimicrobial peptide precursor	1176	13	1.3e-101	85.23	6	F:GO:0001530; C:GO:0005623; P:GO:0010628; P:GO:0019835; P:GO:0050829; P:GO:0050830	F:lipopolysaccharide binding; C:cell; P:positive regulation of gene expression; P:cytolysis; P:defense response to Gram-negative bacterium; P:defense response to Gram-positive bacterium			G3DSA:3.10.450.10 (GENE3D); PF00666 (PFAM); mobidb-lite (MOBIDB_LITE); SSF54403 (SUPERFAMILY)	no GO terms	no GO terms
XM_021567339.1	1p49_0	1p49_3	2.46776	UP	4.80579	2.29707e-10	2.58855e-08	6.874	8.923	7.694	42.327	37.187	51.684	1	XM_021567339.1	XP_021423014.1 calcium-binding protein 5-like	635	20	1.8e-70	96.85	1	F:GO:0005509	F:calcium ion binding			IPR002048 (SMART); G3DSA:1.10.238.10 (GENE3D); IPR002048 (PFAM); G3DSA:1.10.238.10 (GENE3D); PTHR23050 (PANTHER); PTHR23050:SF60 (PANTHER); IPR002048 (PROSITE_PROFILES); IPR002048 (CDD); IPR011992 (SUPERFAMILY)	F:GO:0005509	F:calcium ion binding
XM_021577769.1	1p49_0	1p49_3	2.70299	UP	4.4398	2.32407e-10	2.60956e-08	4.303	6.075	5.533	25.436	33.975	44.332	1	XM_021577769.1	XP_021433444.1 tripartite motif-containing protein 47-like	2078	20	3e-183	74.03						IPR001841 (SMART); IPR000315 (SMART); IPR013083 (G3DSA:3.30.40.GENE3D); IPR000315 (PFAM); IPR018957 (PFAM); IPR013083 (G3DSA:3.30.40.GENE3D); PTHR44335 (PANTHER); IPR000315 (PROSITE_PROFILES); IPR001841 (PROSITE_PROFILES); IPR000315 (CDD); SSF57845 (SUPERFAMILY); SSF57850 (SUPERFAMILY)	C:GO:0005622; F:GO:0008270; F:GO:0046872	C:intracellular; F:zinc ion binding; F:metal ion binding
XR_002472311.1	1p49_0	1p49_3	-3.83026	DOWN	3.69341	2.33225e-10	2.60956e-08	24.103	19.892	20.613	3.121	0.478	0.94	4	XR_002472311.1	-	808									no IPS match	no IPS match	no IPS match
XM_021576363.1	1p49_0	1p49_3	-8.65858	DOWN	2.55671	2.36382e-10	2.62625e-08	15.069	11.034	3.938	0	0	0	2	XM_021576363.1	XP_014004680.1 nicalin-1 isoform X4	1844	20	0	98.41	2	P:GO:0009966; C:GO:0016021	P:regulation of signal transduction; C:integral component of membrane			G3DSA:3.40.630.10 (GENE3D); IPR007484 (PFAM); IPR016574 (PIRSF); PTHR31826:SF2 (PANTHER); PTHR31826 (PANTHER); cd03882 (CDD); SSF53187 (SUPERFAMILY)	P:GO:0009966; C:GO:0016020	P:regulation of signal transduction; C:membrane
XM_021600762.1	1p49_0	1p49_3	2.62665	UP	5.82738	2.35866e-10	2.62625e-08	10.696	14.684	18.221	126.28	76.142	70.819	1	XM_021600762.1	XP_021456437.1 A-kinase anchor protein 12 isoform X1	5152	20	0	71.89	14	P:GO:0000902; P:GO:0006605; P:GO:0009887; P:GO:0010739; F:GO:0016301; P:GO:0016310; P:GO:0032060; P:GO:0035024; C:GO:0048471; F:GO:0051018; P:GO:0055001; P:GO:0060028; P:GO:0090036; P:GO:1904969	P:cell morphogenesis; P:protein targeting; P:animal organ morphogenesis; P:positive regulation of protein kinase A signaling; F:kinase activity; P:phosphorylation; P:bleb assembly; P:negative regulation of Rho protein signal transduction; C:perinuclear region of cytoplasm; F:protein kinase A binding; P:muscle cell development; P:convergent extension involved in axis elongation; P:regulation of pr…			IPR001573 (PFAM); mobidb-lite (MOBIDB_LITE); mobidb-lite (MOBIDB_LITE); mobidb-lite (MOBIDB_LITE); mobidb-lite (MOBIDB_LITE); mobidb-lite (MOBIDB_LITE); mobidb-lite (MOBIDB_LITE); IPR028540 (PANTHER)	P:GO:0006605; P:GO:0007165; P:GO:0010739; F:GO:0051018; P:GO:0090036	P:protein targeting; P:signal transduction; P:positive regulation of protein kinase A signaling; F:protein kinase A binding; P:regulation of protein kinase C signaling
XM_021609106.1	1p49_0	1p49_3	3.95076	UP	3.19402	2.4334e-10	2.69407e-08	0.918	1.097	0.797	17.543	19.401	9.407	1	XM_021609106.1	XP_021464781.1 matrilin-4-like isoform X2	3385	20	1e-260	95.1	1	F:GO:0005509	F:calcium ion binding			PR00453 (PRINTS); IPR001881 (SMART); IPR019466 (SMART); IPR000742 (SMART); IPR002035 (SMART); PF14670 (PFAM); G3DSA:2.10.25.10 (GENE3D); IPR036465 (G3DSA:3.40.50.GENE3D); G3DSA:1.20.5.30 (GENE3D); G3DSA:2.10.25.10 (GENE3D); G3DSA:2.10.25.10 (GENE3D); IPR001881 (PFAM); G3DSA:2.40.155.10 (GENE3D); IPR019466 (PFAM); G3DSA:2.10.25.10 (GENE3D); IPR002035 (PFAM); G3DSA:2.10.25.10 (GENE3D); IPR036465 (G…	F:GO:0005509	F:calcium ion binding
XR_002471304.1	1p49_0	1p49_3	-3.32837	DOWN	4.20324	2.46757e-10	2.72235e-08	24.558	32.742	33.628	0.966	2.988	4.967	4	XR_002471304.1	XP_014003642.1 PREDICTED: uncharacterized protein LOC106573259	1009	4	1.9e-05	43.85	2	C:GO:0016020; C:GO:0016021	C:membrane; C:integral component of membrane			no IPS match	no IPS match	no IPS match
XM_021602796.1	1p49_0	1p49_3	4.38589	UP	2.90888	2.5622e-10	2.8169e-08	0.385	0.903	0.365	14.406	11.535	12.289	1	XM_021602796.1	XP_021458471.1 cilia- and flagella-associated protein 53	2296	20	7e-181	65.49	4	P:GO:0003341; P:GO:0007275; C:GO:0031514; P:GO:0060271	P:cilium movement; P:multicellular organism development; C:motile cilium; P:cilium assembly			PF13868 (PFAM); mobidb-lite (MOBIDB_LITE); PTHR31183 (PANTHER); IPR033365 (PTHR31183:PANTHER)	P:GO:0003341; P:GO:0060271	P:cilium movement; P:cilium assembly
XM_021577424.1	1p49_0	1p49_3	2.49474	UP	4.90154	2.79231e-10	3.05341e-08	7.075	8.112	9.471	58.418	39.29	43.216	1	XM_021577424.1	XP_021433099.1 proline-rich extensin-like protein EPR1 isoform X3	3510	20	2e-123	80.22	1	C:GO:0061617	C:MICOS complex			IPR007964 (PFAM); G3DSA:3.40.50.300 (GENE3D); mobidb-lite (MOBIDB_LITE); mobidb-lite (MOBIDB_LITE); PTHR21588:SF14 (PANTHER); PTHR21588 (PANTHER); PTHR21588 (PANTHER); PTHR21588:SF14 (PANTHER); PS51808 (PROSITE_PROFILES)	C:GO:0005739; C:GO:0061617	C:mitochondrion; C:MICOS complex
XM_021614386.1	1p49_0	1p49_3	2.72929	UP	4.11921	2.79668e-10	3.05341e-08	4.994	3.844	3.477	31.562	23.954	27.448	1	XM_021614386.1	XP_021470061.1 IL-13 receptor-alpha-1-a precursor isoform X1	2903	20	2.3e-237	71.49	2	C:GO:0016021; P:GO:0050829	C:integral component of membrane; P:defense response to Gram-negative bacterium			IPR015321 (PFAM); IPR013783 (G3DSA:2.60.40.GENE3D); IPR013783 (G3DSA:2.60.40.GENE3D); IPR013783 (G3DSA:2.60.40.GENE3D); PTHR23036:SF94 (PANTHER); PTHR23036 (PANTHER); IPR003961 (CDD); IPR036116 (SUPERFAMILY); IPR036116 (SUPERFAMILY)	F:GO:0005515	F:protein binding
XM_021563810.1	1p49_0	1p49_3	-5.34292	DOWN	2.84749	2.83886e-10	3.08878e-08	11.369	15.772	9.49	0	0.772	0	2	XM_021563810.1	XP_021419487.1 pro-MCH 2-like isoform X2	2464	20	1.7e-87	80.18	3	P:GO:0007268; P:GO:0010469; F:GO:0030354	P:chemical synaptic transmission; P:regulation of signaling receptor activity; F:melanin-concentrating hormone activity			IPR005456 (PANTHER); PTHR12091:SF5 (PANTHER)	P:GO:0007268; F:GO:0030354	P:chemical synaptic transmission; F:melanin-concentrating hormone activity
XM_021623491.1	1p49_0	1p49_3	-4.97588	DOWN	3.76365	2.90314e-10	3.14786e-08	25.634	25.755	19.21	2.303	0	0	4	XM_021623491.1	XP_014009244.1 gamma-enolase-like	1020	20	5.1e-168	89.67	8	C:GO:0000015; P:GO:0000162; F:GO:0000287; F:GO:0004634; P:GO:0006094; P:GO:0006096; P:GO:0006571; P:GO:0009094	C:phosphopyruvate hydratase complex; P:tryptophan biosynthetic process; F:magnesium ion binding; F:phosphopyruvate hydratase activity; P:gluconeogenesis; P:glycolytic process; P:tyrosine biosynthetic process; P:L-phenylalanine biosynthetic process	EC:4.2.1.11	Phosphopyruvate hydratase	IPR000941 (PRINTS); IPR020810 (SMART); IPR020811 (SMART); IPR020810 (PFAM); IPR036849 (G3DSA:3.20.20.GENE3D); IPR020811 (PFAM); IPR029017 (G3DSA:3.30.390.GENE3D); PTHR11902:SF10 (PANTHER); IPR000941 (PANTHER); IPR036849 (SUPERFAMILY); IPR029017 (SUPERFAMILY)	C:GO:0000015; F:GO:0000287; F:GO:0004634; P:GO:0006096	C:phosphopyruvate hydratase complex; F:magnesium ion binding; F:phosphopyruvate hydratase activity; P:glycolytic process
XM_021606326.1	1p49_0	1p49_3	-8.42251	DOWN	2.34054	2.939e-10	3.17583e-08	11.23	5.503	8.712	0	0	0	2	XM_021606326.1	XP_021461998.1 cell division cycle-associated protein 2-like isoform X1	3522	20	0	89.46	2	P:GO:0035307; P:GO:0051301	P:positive regulation of protein dephosphorylation; P:cell division			IPR029334 (PFAM); mobidb-lite (MOBIDB_LITE); mobidb-lite (MOBIDB_LITE); mobidb-lite (MOBIDB_LITE); mobidb-lite (MOBIDB_LITE); mobidb-lite (MOBIDB_LITE); mobidb-lite (MOBIDB_LITE); mobidb-lite (MOBIDB_LITE); mobidb-lite (MOBIDB_LITE); PTHR21603 (PANTHER); IPR033064 (PTHR21603:PANTHER)	P:GO:0035307; P:GO:0051301	P:positive regulation of protein dephosphorylation; P:cell division
XM_021622663.1	1p49_0	1p49_3	-3.30124	DOWN	3.70097	2.95559e-10	3.18285e-08	18.768	21.469	23.072	0.941	2.083	3.304	2	XM_021622663.1	XP_014006908.1 ubiquitin-conjugating enzyme E2 S	3271	20	2.3e-113	95.53	1	F:GO:0005524	F:ATP binding			SM00212 (SMART); IPR016135 (G3DSA:3.10.110.GENE3D); IPR000608 (PFAM); mobidb-lite (MOBIDB_LITE); PTHR44066 (PANTHER); IPR000608 (PROSITE_PROFILES); IPR000608 (CDD); IPR016135 (SUPERFAMILY)	no GO terms	no GO terms
XR_002471986.1	1p49_0	1p49_3	2.55806	UP	7.03026	3.07511e-10	3.3003e-08	29.858	27.847	47.171	143.204	246.444	236.445	1	XR_002471986.1	XP_014009346.1 tetraspanin-8-like	1691	20	2e-108	69.35	1	C:GO:0016021	C:integral component of membrane			IPR008952 (G3DSA:1.10.1450.GENE3D); IPR000301 (PIRSF); IPR018499 (PFAM); PTHR19282:SF233 (PANTHER); PTHR19282 (PANTHER); IPR008952 (SUPERFAMILY)	C:GO:0016021	C:integral component of membrane
XM_021578230.1	1p49_0	1p49_3	2.52856	UP	4.58981	3.29363e-10	3.52285e-08	5.597	4.932	8.712	40.239	39.189	34.139	1	XM_021578230.1	XP_021433905.1 reticulon-3-A-like isoform X3	2856	20	8.3e-99	91.32	2	C:GO:0005789; C:GO:0016021	C:endoplasmic reticulum membrane; C:integral component of membrane			IPR003388 (PFAM); mobidb-lite (MOBIDB_LITE); PTHR10994 (PANTHER); PTHR10994:SF1 (PANTHER); IPR003388 (PROSITE_PROFILES)	no GO terms	no GO terms
XM_021574912.1	1p49_0	1p49_3	-2.36011	DOWN	5.35472	3.3651e-10	3.58713e-08	58.019	58.221	71.847	13.87	10.122	13.073	2	XM_021574912.1	XP_021430587.1 nucleolar and spindle-associated protein 1-like isoform X1	1981	20	2.8e-239	69.54	6	P:GO:0000226; P:GO:0001755; C:GO:0015630; C:GO:0044430; P:GO:0051301; P:GO:1903047	P:microtubule cytoskeleton organization; P:neural crest cell migration; C:microtubule cytoskeleton; C:cytoskeletal part; P:cell division; P:mitotic cell cycle process			IPR026756 (PFAM); IPR036361 (G3DSA:1.10.720.GENE3D); mobidb-lite (MOBIDB_LITE); mobidb-lite (MOBIDB_LITE); mobidb-lite (MOBIDB_LITE); mobidb-lite (MOBIDB_LITE); mobidb-lite (MOBIDB_LITE); IPR026756 (PANTHER)	P:GO:0000226; P:GO:0000281; C:GO:0005819; C:GO:0005874; P:GO:0040001	P:microtubule cytoskeleton organization; P:mitotic cytokinesis; C:spindle; C:microtubule; P:establishment of mitotic spindle localization
XM_021621507.1	1p49_0	1p49_3	-3.49651	DOWN	3.75714	3.50252e-10	3.72105e-08	29.15	25.414	12.055	1.948	2.714	1.415	2	XM_021621507.1	XP_021477163.1 uncharacterized protein LOC110536013 isoform X1	713	5	1.8e-95	76.38						no IPS match	no IPS match	no IPS match
XM_021618212.1	1p49_0	1p49_3	-3.20713	DOWN	3.64864	3.52252e-10	3.72973e-08	23.185	22.814	14.254	2.807	1.636	2.107	2	XM_021618212.1	XP_021473887.1 sodium/potassium-transporting ATPase subunit beta-2-like	1270	20	9.2e-167	91.58	8	P:GO:0001964; C:GO:0005890; P:GO:0006813; P:GO:0006814; P:GO:0007507; P:GO:0042472; P:GO:0048840; P:GO:0048923	P:startle response; C:sodium:potassium-exchanging ATPase complex; P:potassium ion transport; P:sodium ion transport; P:heart development; P:inner ear morphogenesis; P:otolith development; P:posterior lateral line neuromast hair cell differentiation			G3DSA:1.20.5.170 (GENE3D); IPR000402 (TIGRFAM); IPR000402 (PFAM); G3DSA:2.60.40.1660 (GENE3D); PTHR11523:SF26 (PANTHER); IPR000402 (PANTHER)	C:GO:0005890; P:GO:0006813; P:GO:0006814	C:sodium:potassium-exchanging ATPase complex; P:potassium ion transport; P:sodium ion transport
XM_021606996.1	1p49_0	1p49_3	2.54064	UP	6.14698	3.56577e-10	3.75798e-08	18.663	22.538	16.079	159.831	92.108	86.67	1	XM_021606996.1	XP_021462671.1 CD59 glycoprotein-like	1306	20	2.3e-67	84.98	2	P:GO:0001971; C:GO:0016020	P:negative regulation of activation of membrane attack complex; C:membrane			IPR016054 (SMART); G3DSA:2.10.60.10 (GENE3D); IPR027101 (PTHR10036:PANTHER); PTHR10036 (PANTHER); SSF57302 (SUPERFAMILY)	P:GO:0001971	P:negative regulation of activation of membrane attack complex
XM_021612101.1	1p49_0	1p49_3	3.4812	UP	3.22427	3.57301e-10	3.75798e-08	1.111	1.373	1.518	16.14	17.165	13.022	1	XM_021612101.1	XP_021467776.1 tumor necrosis factor receptor superfamily member 21-like	2371	20	0	82.12	4	P:GO:0002040; P:GO:0007165; P:GO:0014045; C:GO:0016021	P:sprouting angiogenesis; P:signal transduction; P:establishment of endothelial blood-brain barrier; C:integral component of membrane			IPR022330 (PRINTS); IPR001368 (SMART); IPR000488 (SMART); G3DSA:2.10.50.10 (GENE3D); G3DSA:1.10.533.10 (GENE3D); G3DSA:2.10.50.10 (GENE3D); G3DSA:1.10.533.10 (GENE3D); G3DSA:2.10.50.10 (GENE3D); IPR001368 (PFAM); IPR000488 (PFAM); mobidb-lite (MOBIDB_LITE); mobidb-lite (MOBIDB_LITE); PTHR23097:SF127 (PANTHER); PTHR23097 (PANTHER); IPR001368 (PROSITE_PROFILES); IPR000488 (PROSITE_PROFILES); IPR034…	F:GO:0005515; P:GO:0007165	F:protein binding; P:signal transduction
XM_021568322.1	1p49_0	1p49_3	-2.29258	DOWN	5.32568	3.71494e-10	3.89427e-08	57.425	59.179	66.247	11.954	13.588	12.216	2	XM_021568322.1	XP_021423997.1 calpain-1 catalytic subunit-like	3219	20	0	95.89	4	F:GO:0004198; F:GO:0005509; C:GO:0005622; P:GO:0006508	F:calcium-dependent cysteine-type endopeptidase activity; F:calcium ion binding; C:intracellular; P:proteolysis	EC:3.4.22	Acting on peptide bonds (peptidases)	IPR022684 (PRINTS); IPR001300 (SMART); IPR022683 (SMART); IPR022682 (PFAM); G3DSA:1.10.238.10 (GENE3D); G3DSA:2.60.120.380 (GENE3D); G3DSA:3.90.70.10 (GENE3D); IPR001300 (PFAM); PTHR10183 (PANTHER); PTHR10183:SF322 (PANTHER); IPR001300 (PROSITE_PROFILES); IPR002048 (PROSITE_PROFILES); IPR002048 (PROSITE_PROFILES); IPR033883 (CDD); IPR001300 (CDD); IPR036213 (SUPERFAMILY); SSF54001 (SUPERFAMILY); …	F:GO:0004198; F:GO:0005509; C:GO:0005622; P:GO:0006508	F:calcium-dependent cysteine-type endopeptidase activity; F:calcium ion binding; C:intracellular; P:proteolysis
XM_021603953.1	1p49_0	1p49_3	-2.41196	DOWN	5.17989	3.85023e-10	4.02272e-08	49.658	54.543	63.26	7.851	11.576	12.34	2	XM_021603953.1	XP_021459628.1 long-chain-fatty-acid--CoA ligase ACSBG2-like isoform X1	4269	20	0	93.29	2	P:GO:0008152; F:GO:0016874	P:metabolic process; F:ligase activity			G3DSA:2.30.38.10 (GENE3D); G3DSA:3.40.50.980 (GENE3D); IPR000873 (PFAM); G3DSA:3.30.300.30 (GENE3D); G3DSA:3.40.50.980 (GENE3D); mobidb-lite (MOBIDB_LITE); PTHR24096:SF260 (PANTHER); PTHR24096 (PANTHER); cd05933 (CDD); SSF56801 (SUPERFAMILY)	F:GO:0003824; P:GO:0008152	F:catalytic activity; P:metabolic process
XM_021578922.1	1p49_0	1p49_3	-2.35374	DOWN	4.68357	4.09884e-10	4.26834e-08	35.875	41.582	39.842	7.174	8.364	7.652	2	XM_021578922.1	XP_021434597.1 kinesin-like protein KIF23	3157	20	0	91.81	16	P:GO:0000281; P:GO:0000915; F:GO:0003777; F:GO:0005524; C:GO:0005634; C:GO:0005737; C:GO:0005871; C:GO:0005874; F:GO:0008017; F:GO:0016887; C:GO:0032154; P:GO:0036089; P:GO:0040016; C:GO:0045298; P:GO:0051256; P:GO:0072383	P:mitotic cytokinesis; P:actomyosin contractile ring assembly; F:microtubule motor activity; F:ATP binding; C:nucleus; C:cytoplasm; C:kinesin complex; C:microtubule; F:microtubule binding; F:ATPase activity; C:cleavage furrow; P:cleavage furrow formation; P:embryonic cleavage; C:tubulin complex; P:mitotic spindle midzone assembly; P:plus-end-directed vesicle transport along microtubule	EC:3.6.1.3; EC:3.6.1.15	Adenosinetriphosphatase; Nucleoside-triphosphate phosphatase	IPR001752 (PRINTS); IPR001752 (SMART); IPR036961 (G3DSA:3.40.850.GENE3D); IPR001752 (PFAM); G3DSA:1.20.1000.10 (GENE3D); IPR032384 (PFAM); mobidb-lite (MOBIDB_LITE); mobidb-lite (MOBIDB_LITE); mobidb-lite (MOBIDB_LITE); mobidb-lite (MOBIDB_LITE); IPR027640 (PANTHER); IPR032924 (PTHR24115:PANTHER); IPR001752 (PROSITE_PROFILES); cd01368 (CDD); IPR027417 (SUPERFAMILY)	P:GO:0000910; P:GO:0000915; F:GO:0003777; F:GO:0005524; P:GO:0007018; F:GO:0008017; P:GO:0072383	P:cytokinesis; P:actomyosin contractile ring assembly; F:microtubule motor activity; F:ATP binding; P:microtubule-based movement; F:microtubule binding; P:plus-end-directed vesicle transport along microtubule
XM_021598388.1	1p49_0	1p49_3	-8.47685	DOWN	2.38939	4.17714e-10	4.33557e-08	11.509	10.508	4.553	0	0	0	5	XM_021598388.1	XP_014004079.1 tropomyosin alpha-1 chain-like isoform X1	2941	20	2.7e-12	99.65						IPR000533 (PRINTS); G3DSA:1.20.5.340 (GENE3D); G3DSA:1.20.5.340 (GENE3D); IPR000533 (PFAM); mobidb-lite (MOBIDB_LITE); mobidb-lite (MOBIDB_LITE); PTHR19269 (PANTHER); PTHR19269:SF38 (PANTHER); SSF57997 (SUPERFAMILY)	no GO terms	no GO terms
XM_021599206.1	1p49_0	1p49_3	-2.80073	DOWN	4.32604	4.44447e-10	4.59792e-08	25.03	26.511	43.819	5.474	3.354	4.936	2	XM_021599206.1	XP_021454881.1 Abelson tyrosine-protein kinase 2-like isoform X2	6635	20	0	94.12	3	F:GO:0004715; F:GO:0005524; P:GO:0018108	F:non-membrane spanning protein tyrosine kinase activity; F:ATP binding; P:peptidyl-tyrosine phosphorylation	EC:2.7.10; EC:2.7.10.2	Transferring phosphorus-containing groups; Non-specific protein-tyrosine kinase	IPR000980 (PRINTS); IPR001245 (PRINTS); IPR015015 (SMART); IPR001452 (SMART); IPR020635 (SMART); IPR000980 (SMART); IPR015015 (PFAM); G3DSA:1.20.120.330 (GENE3D); IPR001452 (PFAM); IPR000980 (PFAM); G3DSA:1.10.510.10 (GENE3D); IPR036860 (G3DSA:3.30.505.GENE3D); G3DSA:3.30.200.20 (GENE3D); IPR001245 (PFAM); G3DSA:2.30.30.40 (GENE3D); mobidb-lite (MOBIDB_LITE); mobidb-lite (MOBIDB_LITE); mobidb-lit…	F:GO:0004672; F:GO:0004713; F:GO:0004715; F:GO:0005515; F:GO:0005524; P:GO:0006468	F:protein kinase activity; F:protein tyrosine kinase activity; F:non-membrane spanning protein tyrosine kinase activity; F:protein binding; F:ATP binding; P:protein phosphorylation
NM_001124392.1	1p49_0	1p49_3	2.91287	UP	4.28212	4.58444e-10	4.72722e-08	2.86	3.724	5.581	21.168	31.129	42.184	1	NM_001124392.1	NP_001117864.1 interleukin-12 beta chain precursor	1358	20	1.2e-177	73.06	5	F:GO:0004896; F:GO:0005125; C:GO:0005615; P:GO:0010469; P:GO:0019221	F:cytokine receptor activity; F:cytokine activity; C:extracellular space; P:regulation of signaling receptor activity; P:cytokine-mediated signaling pathway			IPR015528 (PRINTS); IPR013783 (G3DSA:2.60.40.GENE3D); IPR015528 (PIRSF); IPR019482 (PFAM); PTHR44982 (PANTHER); IPR036116 (SUPERFAMILY)	F:GO:0005515	F:protein binding
XM_021572174.1	1p49_0	1p49_3	-2.41224	DOWN	4.87725	4.69336e-10	4.82376e-08	49.064	47.27	38.786	10.146	7.246	8.447	2	XM_021572174.1	XP_021427849.1 lanosterol 14-alpha demethylase-like	3499	20	2.9e-295	95.27	9	P:GO:0001878; F:GO:0005506; F:GO:0008168; F:GO:0008398; C:GO:0016021; F:GO:0020037; P:GO:0032259; P:GO:0055114; P:GO:0070988	P:response to yeast; F:iron ion binding; F:methyltransferase activity; F:sterol 14-demethylase activity; C:integral component of membrane; F:heme binding; P:methylation; P:oxidation-reduction process; P:demethylation	EC:1.14.13.70; EC:1.14.13	Sterol 14-alpha-demethylase; Acting on paired donors, with incorporation or reduction of molecular oxygen. The oxygen incorporated need not be derived from O(2)	IPR002403 (PRINTS); IPR001128 (PRINTS); IPR001128 (PFAM); IPR036396 (G3DSA:1.10.630.GENE3D); PTHR24286:SF24 (PANTHER); PTHR24286 (PANTHER); IPR036396 (SUPERFAMILY)	F:GO:0004497; F:GO:0005506; F:GO:0016705; F:GO:0020037; P:GO:0055114	F:monooxygenase activity; F:iron ion binding; F:oxidoreductase activity, acting on paired donors, with incorporation or reduction of molecular oxygen; F:heme binding; P:oxidation-reduction process
XM_021585460.1	1p49_0	1p49_3	-4.94353	DOWN	2.97666	5.04514e-10	5.16848e-08	13.005	13.532	13.351	0	0	1.126	2	XM_021585460.1	XP_021441135.1 nucleolar and spindle-associated protein 1 isoform X1	2361	20	9.5e-234	72.51	5	P:GO:0000281; P:GO:0001755; C:GO:0005819; C:GO:0005874; P:GO:0040001	P:mitotic cytokinesis; P:neural crest cell migration; C:spindle; C:microtubule; P:establishment of mitotic spindle localization			IPR026756 (PFAM); IPR036361 (G3DSA:1.10.720.GENE3D); mobidb-lite (MOBIDB_LITE); mobidb-lite (MOBIDB_LITE); mobidb-lite (MOBIDB_LITE); IPR026756 (PANTHER)	P:GO:0000226; P:GO:0000281; C:GO:0005819; C:GO:0005874; P:GO:0040001	P:microtubule cytoskeleton organization; P:mitotic cytokinesis; C:spindle; C:microtubule; P:establishment of mitotic spindle localization
XM_021605036.1	1p49_0	1p49_3	-2.38811	DOWN	4.93137	5.47571e-10	5.59143e-08	54.11	46.938	38.911	9.478	8.578	8.881	2	XM_021605036.1	XP_021460711.1 acetoacetyl-CoA synthetase	4471	20	0	81.57	4	F:GO:0005524; C:GO:0005829; P:GO:0006631; F:GO:0030729	F:ATP binding; C:cytosol; P:fatty acid metabolic process; F:acetoacetate-CoA ligase activity	EC:6.2.1.16	Acetoacetate--CoA ligase	G3DSA:3.40.50.980 (GENE3D); G3DSA:3.40.50.980 (GENE3D); IPR000873 (PFAM); IPR032387 (PFAM); PTHR42921 (PANTHER); PTHR42921:SF1 (PANTHER); PTHR42921 (PANTHER); PTHR42921:SF1 (PANTHER); SSF56801 (SUPERFAMILY); SSF56801 (SUPERFAMILY)	F:GO:0003824; P:GO:0008152	F:catalytic activity; P:metabolic process
XM_021616813.1	1p49_0	1p49_3	2.47519	UP	4.70853	5.49586e-10	5.5939e-08	6.962	6.241	8.453	52.284	35.022	35.678	1	XM_021616813.1	XP_021472488.1 neural cell adhesion molecule L1-like	4236	20	0	86.64	1	C:GO:0016021	C:integral component of membrane			IPR003598 (SMART); IPR003599 (SMART); IPR003961 (SMART); IPR003961 (PFAM); IPR013783 (G3DSA:2.60.40.GENE3D); IPR013783 (G3DSA:2.60.40.GENE3D); IPR013783 (G3DSA:2.60.40.GENE3D); IPR013151 (PFAM); IPR013783 (G3DSA:2.60.40.GENE3D); IPR013783 (G3DSA:2.60.40.GENE3D); IPR013783 (G3DSA:2.60.40.GENE3D); IPR013783 (G3DSA:2.60.40.GENE3D); IPR013783 (G3DSA:2.60.40.GENE3D); PF13927 (PFAM); IPR013783 (G3DSA:2…	F:GO:0005515	F:protein binding
NM_001124287.1	1p49_0	1p49_3	-2.25991	DOWN	6.48818	6.34599e-10	6.43842e-08	115.706	126.784	167.639	27.327	27.501	31.826	2	NM_001124287.1	NP_001117759.1 putative delta 6-desaturase	1866	20	3.6e-276	95.37	5	P:GO:0006636; C:GO:0016021; F:GO:0016213; P:GO:0036109; P:GO:0055114	P:unsaturated fatty acid biosynthetic process; C:integral component of membrane; F:linoleoyl-CoA desaturase activity; P:alpha-linolenic acid metabolic process; P:oxidation-reduction process	EC:1.14.19.3; EC:1.14.19	Acyl-CoA 6-desaturase; Acting on paired donors, with incorporation or reduction of molecular oxygen. The oxygen incorporated need not be derived from O(2)	IPR001199 (PRINTS); IPR001199 (SMART); IPR001199 (PFAM); IPR005804 (PFAM); IPR012171 (PIRSF); IPR036400 (G3DSA:3.10.120.GENE3D); mobidb-lite (MOBIDB_LITE); PTHR19353 (PANTHER); PTHR19353:SF12 (PANTHER); IPR001199 (PROSITE_PROFILES); cd03506 (CDD); IPR036400 (SUPERFAMILY)	P:GO:0006629; C:GO:0016021; F:GO:0016491	P:lipid metabolic process; C:integral component of membrane; F:oxidoreductase activity
XM_021560447.1	1p49_0	1p49_3	2.22956	UP	7.36344	6.37363e-10	6.44575e-08	46.44	53.713	60.061	202.184	278.691	280.188	1	XM_021560447.1	XP_021416122.1 T-complex protein 1 subunit gamma-like	2412	20	0	97.72	6	F:GO:0005524; C:GO:0005737; P:GO:0006457; P:GO:0046671; P:GO:0048048; F:GO:0051082	F:ATP binding; C:cytoplasm; P:protein folding; P:negative regulation of retinal cell programmed cell death; P:embryonic eye morphogenesis; F:unfolded protein binding			IPR017998 (PRINTS); IPR027409 (G3DSA:3.50.7.GENE3D); IPR027413 (G3DSA:1.10.560.GENE3D); IPR027413 (G3DSA:1.10.560.GENE3D); IPR002423 (PFAM); IPR012719 (TIGRFAM); mobidb-lite (MOBIDB_LITE); IPR002423 (PANTHER); PTHR11353:SF24 (PANTHER); IPR012719 (CDD); IPR037290 (SUPERFAMILY); IPR027413 (SUPERFAMILY); IPR027409 (SUPERFAMILY)	F:GO:0005524; P:GO:0006457; F:GO:0051082	F:ATP binding; P:protein folding; F:unfolded protein binding
XM_021623960.1	1p49_0	1p49_3	2.57113	UP	4.15937	6.68475e-10	6.73879e-08	3.857	4.388	5.657	27.69	25.591	30.814	1	XM_021623960.1	XP_021479634.1 leucine-rich repeat-containing protein 32-like	5760	20	0	89.95	1	C:GO:0016021	C:integral component of membrane			PR00019 (PRINTS); IPR003591 (SMART); IPR032675 (G3DSA:3.80.10.GENE3D); IPR001611 (PFAM); IPR032675 (G3DSA:3.80.10.GENE3D); IPR032675 (G3DSA:3.80.10.GENE3D); IPR032675 (G3DSA:3.80.10.GENE3D); IPR032675 (G3DSA:3.80.10.GENE3D); PTHR44736:SF2 (PANTHER); PTHR44736 (PANTHER); IPR001611 (PROSITE_PROFILES); IPR032675 (SUPERFAMILY); IPR032675 (SUPERFAMILY)	F:GO:0005515	F:protein binding
XM_021556700.1	1p49_0	1p49_3	-2.89551	DOWN	4.98446	7.01974e-10	7.05394e-08	43.431	56.736	52.694	2.733	10.143	7.796	2	XM_021556700.1	XP_014037346.1 galectin-2-like	893	20	4.6e-72	77.85	1	F:GO:0030246	F:carbohydrate binding			IPR001079 (SMART); IPR001079 (SMART); G3DSA:2.60.120.200 (GENE3D); IPR001079 (PFAM); PTHR11346 (PANTHER); PTHR11346:SF97 (PANTHER); IPR001079 (PROSITE_PROFILES); IPR001079 (CDD); IPR013320 (SUPERFAMILY)	F:GO:0030246	F:carbohydrate binding
XM_021579062.1	1p49_0	1p49_3	-2.16518	DOWN	7.73749	7.13018e-10	7.14218e-08	317.103	349.305	299.711	60.919	82.331	74.939	2	XM_021579062.1	XP_021434737.1 D-3-phosphoglycerate dehydrogenase-like	1959	20	2.7e-282	87.92	6	F:GO:0004617; P:GO:0006544; P:GO:0006564; P:GO:0006566; F:GO:0051287; P:GO:0055114	F:phosphoglycerate dehydrogenase activity; P:glycine metabolic process; P:L-serine biosynthetic process; P:threonine metabolic process; F:NAD binding; P:oxidation-reduction process	EC:1.1.1.95	Phosphoglycerate dehydrogenase	G3DSA:3.40.50.720 (GENE3D); G3DSA:3.40.50.720 (GENE3D); IPR006236 (TIGRFAM); IPR006139 (PFAM); IPR029009 (G3DSA:3.30.1330.GENE3D); IPR006140 (PFAM); PTHR42938:SF5 (PANTHER); PTHR42938 (PANTHER); cd12173 (CDD); SSF52283 (SUPERFAMILY); IPR036291 (SUPERFAMILY); IPR029009 (SUPERFAMILY)	F:GO:0004617; P:GO:0006564; P:GO:0008152; F:GO:0016616; F:GO:0051287; P:GO:0055114	F:phosphoglycerate dehydrogenase activity; P:L-serine biosynthetic process; P:metabolic process; F:oxidoreductase activity, acting on the CH-OH group of donors, NAD or NADP as acceptor; F:NAD binding; P:oxidation-reduction process
XM_021566004.1	1p49_0	1p49_3	-5.83463	DOWN	2.46591	7.61134e-10	7.60002e-08	8.597	10.048	9.25	0	0	0.423	2	XM_021566004.1	XP_020314813.1 adenosine deaminase-like	2171	20	4.4e-225	92.35	9	F:GO:0004000; C:GO:0005829; P:GO:0006154; P:GO:0009168; C:GO:0009897; P:GO:0042110; P:GO:0043103; P:GO:0046103; P:GO:0060169	F:adenosine deaminase activity; C:cytosol; P:adenosine catabolic process; P:purine ribonucleoside monophosphate biosynthetic process; C:external side of plasma membrane; P:T cell activation; P:hypoxanthine salvage; P:inosine biosynthetic process; P:negative regulation of adenosine receptor signaling pathway	EC:3.5.4.4	Adenosine deaminase	IPR001365 (PFAM); IPR006330 (TIGRFAM); G3DSA:3.20.20.140 (GENE3D); PTHR11409 (PANTHER); PTHR11409:SF43 (PANTHER); IPR028893 (HAMAP); IPR006330 (CDD); IPR032466 (SUPERFAMILY)	F:GO:0004000; P:GO:0009168; F:GO:0019239	F:adenosine deaminase activity; P:purine ribonucleoside monophosphate biosynthetic process; F:deaminase activity
XM_021607956.1	1p49_0	1p49_3	-2.69497	DOWN	6.72907	7.72053e-10	7.66248e-08	204.318	193.807	108.884	39.174	21.546	18.846	2	XM_021607956.1	XP_012991973.1 RNA-binding protein with multiple splicing 2	1769	20	1.4e-115	95.25	2	F:GO:0003723; F:GO:0042803	F:RNA binding; F:protein homodimerization activity			IPR000504 (SMART); IPR000504 (PFAM); G3DSA:3.30.70.330 (GENE3D); PTHR10501 (PANTHER); PTHR10501:SF30 (PANTHER); IPR000504 (PROSITE_PROFILES); IPR035979 (SUPERFAMILY)	F:GO:0003676	F:nucleic acid binding
XR_002472800.1	1p49_0	1p49_3	-2.90433	DOWN	5.06806	7.72246e-10	7.66248e-08	68.733	62.636	30.343	10.708	5.63	5.762	2	XR_002472800.1	XP_021448527.1 uncharacterized protein LOC110512511	1982	3	5e-18	72.99						mobidb-lite (MOBIDB_LITE)	no GO terms	no GO terms
XM_021593540.1	1p49_0	1p49_3	2.3997	UP	7.14121	7.80028e-10	7.71543e-08	44.612	49.15	30.554	284.328	172.874	208.853	1	XM_021593540.1	XP_021449215.1 metalloproteinase inhibitor 2-like	1002	20	2.3e-120	82.13	4	C:GO:0005576; F:GO:0008191; P:GO:0010951; F:GO:0098770	C:extracellular region; F:metalloendopeptidase inhibitor activity; P:negative regulation of endopeptidase activity; F:FBXO family protein binding			IPR001820 (SMART); IPR027465 (G3DSA:3.90.370.GENE3D); G3DSA:2.40.50.120 (GENE3D); IPR001820 (PFAM); IPR015613 (PTHR11844:PANTHER); IPR001820 (PANTHER); IPR001134 (PROSITE_PROFILES); IPR008993 (SUPERFAMILY)	F:GO:0005515; F:GO:0008191; P:GO:0010951	F:protein binding; F:metalloendopeptidase inhibitor activity; P:negative regulation of endopeptidase activity
XM_021558999.1	1p49_0	1p49_3	2.81556	UP	7.45314	8.47435e-10	8.35597e-08	34.012	42.605	44.069	126.371	381.47	352.03	1	XM_021558999.1	XP_021414674.1 metalloproteinase inhibitor 2-like	1417	20	2.1e-111	78.21	5	C:GO:0005576; F:GO:0008191; P:GO:0010951; C:GO:0016021; F:GO:0098770	C:extracellular region; F:metalloendopeptidase inhibitor activity; P:negative regulation of endopeptidase activity; C:integral component of membrane; F:FBXO family protein binding			IPR001820 (SMART); IPR027465 (G3DSA:3.90.370.GENE3D); G3DSA:2.40.50.120 (GENE3D); IPR001820 (PFAM); IPR015613 (PTHR11844:PANTHER); IPR001820 (PANTHER); IPR001134 (PROSITE_PROFILES); IPR008993 (SUPERFAMILY)	F:GO:0005515; F:GO:0008191; P:GO:0010951	F:protein binding; F:metalloendopeptidase inhibitor activity; P:negative regulation of endopeptidase activity
XM_021591174.1	1p49_0	1p49_3	-2.70942	DOWN	3.93077	8.5389e-10	8.39339e-08	23.517	23.321	24.589	3.459	4.472	3.057	2	XM_021591174.1	XP_021446849.1 chromosome-associated kinesin KIF4-like	4493	20	0	83.41	6	F:GO:0003777; F:GO:0005524; C:GO:0005874; P:GO:0007018; F:GO:0008017; C:GO:0045298	F:microtubule motor activity; F:ATP binding; C:microtubule; P:microtubule-based movement; F:microtubule binding; C:tubulin complex	EC:3.6.1.15	Nucleoside-triphosphate phosphatase	IPR001752 (PRINTS); IPR001752 (SMART); IPR033467 (SMART); IPR001752 (PFAM); IPR036961 (G3DSA:3.40.850.GENE3D); G3DSA:1.20.5.340 (GENE3D); mobidb-lite (MOBIDB_LITE); mobidb-lite (MOBIDB_LITE); mobidb-lite (MOBIDB_LITE); PTHR24115:SF748 (PANTHER); IPR027640 (PANTHER); IPR001752 (PROSITE_PROFILES); cd01372 (CDD); IPR027417 (SUPERFAMILY)	F:GO:0003777; F:GO:0005524; P:GO:0007018; F:GO:0008017	F:microtubule motor activity; F:ATP binding; P:microtubule-based movement; F:microtubule binding
XM_021568617.1	1p49_0	1p49_3	-2.93309	DOWN	3.93977	8.65612e-10	8.48219e-08	21.025	23.358	28.854	4.92	2.612	2.22	2	XM_021568617.1	XP_021424292.1 rac GTPase-activating protein 1-like	2096	20	0	84.62	2	C:GO:0005622; P:GO:0035556	C:intracellular; P:intracellular signal transduction			IPR000198 (SMART); G3DSA:3.30.60.20 (GENE3D); IPR008936 (G3DSA:1.10.555.GENE3D); IPR000198 (PFAM); mobidb-lite (MOBIDB_LITE); mobidb-lite (MOBIDB_LITE); mobidb-lite (MOBIDB_LITE); mobidb-lite (MOBIDB_LITE); PTHR23176 (PANTHER); PTHR23176:SF50 (PANTHER); IPR002219 (PROSITE_PROFILES); IPR000198 (PROSITE_PROFILES); IPR002219 (CDD); cd04382 (CDD); SSF57889 (SUPERFAMILY); IPR008936 (SUPERFAMILY)	P:GO:0007165; P:GO:0035556	P:signal transduction; P:intracellular signal transduction
XM_021617536.1	1p49_0	1p49_3	3.00468	UP	3.79837	8.9459e-10	8.73901e-08	3.411	2.443	2.392	15.603	24.879	26.89	1	XM_021617536.1	XP_021473211.1 lymphocyte cytosolic protein 2-like isoform X1	2634	20	4.7e-282	77.32						IPR000980 (PRINTS); IPR000980 (SMART); G3DSA:1.10.150.50 (GENE3D); IPR000980 (PFAM); IPR036860 (G3DSA:3.30.505.GENE3D); mobidb-lite (MOBIDB_LITE); PTHR14098:SF1 (PANTHER); PTHR14098 (PANTHER); IPR000980 (PROSITE_PROFILES); cd09522 (CDD); IPR036860 (SUPERFAMILY); IPR013761 (SUPERFAMILY)	no GO terms	no GO terms
XM_021616064.1	1p49_0	1p49_3	2.15241	UP	8.16653	8.98568e-10	8.75078e-08	105.098	102.623	84.391	494.363	407.549	415.723	3	XM_021616064.1	XP_020361949.1 serine/threonine-protein kinase pim-1-like	3070	20	1.6e-185	94.55	7	F:GO:0004674; F:GO:0005524; P:GO:0006468; P:GO:0007634; P:GO:0009069; P:GO:0043066; P:GO:0048593	F:protein serine/threonine kinase activity; F:ATP binding; P:protein phosphorylation; P:optokinetic behavior; P:serine family amino acid metabolic process; P:negative regulation of apoptotic process; P:camera-type eye morphogenesis	EC:2.7.11	Transferring phosphorus-containing groups	IPR000719 (SMART); G3DSA:1.10.510.10 (GENE3D); G3DSA:3.30.200.20 (GENE3D); IPR017348 (PIRSF); IPR000719 (PFAM); PTHR22984 (PANTHER); PTHR22984:SF9 (PANTHER); IPR000719 (PROSITE_PROFILES); IPR011009 (SUPERFAMILY)	F:GO:0004672; F:GO:0004674; F:GO:0005524; P:GO:0006468; P:GO:0043066	F:protein kinase activity; F:protein serine/threonine kinase activity; F:ATP binding; P:protein phosphorylation; P:negative regulation of apoptotic process
XM_021625942.1	1p49_0	1p49_3	3.97216	UP	2.90702	9.90402e-10	9.61543e-08	0.411	0.996	0.951	14.117	12.135	11.297	1	XM_021625942.1	XP_021481617.1 caskin-2-like	6646	20	0	87.6						IPR002110 (PRINTS); IPR001660 (SMART); IPR002110 (SMART); IPR001452 (SMART); PF13637 (PFAM); IPR032232 (PFAM); G3DSA:1.10.150.50 (GENE3D); IPR001452 (PFAM); IPR036770 (G3DSA:1.25.40.GENE3D); G3DSA:2.30.30.40 (GENE3D); IPR036770 (G3DSA:1.25.40.GENE3D); G3DSA:1.10.150.50 (GENE3D); IPR020683 (PFAM); IPR001660 (PFAM); IPR036770 (G3DSA:1.25.40.GENE3D); mobidb-lite (MOBIDB_LITE); mobidb-lite (MOBIDB_LI…	F:GO:0005515	F:protein binding
XM_021581666.1	1p49_0	1p49_3	2.75532	UP	5.01753	1.02637e-09	9.93408e-08	4.661	6.287	11.786	68.085	46.77	41.967	1	XM_021581666.1	XP_021437341.1 amyloid-like protein 2	2316	20	7.8e-297	80.67	5	F:GO:0004867; F:GO:0008201; P:GO:0010951; C:GO:0016021; F:GO:0046914	F:serine-type endopeptidase inhibitor activity; F:heparin binding; P:negative regulation of endopeptidase activity; C:integral component of membrane; F:transition metal ion binding			IPR008155 (PRINTS); IPR008154 (SMART); IPR036669 (G3DSA:3.30.1490.GENE3D); IPR011178 (PFAM); IPR036454 (G3DSA:3.90.570.GENE3D); IPR024329 (PFAM); IPR015849 (PFAM); IPR019543 (PFAM); mobidb-lite (MOBIDB_LITE); mobidb-lite (MOBIDB_LITE); IPR008155 (PANTHER); PTHR23103:SF14 (PANTHER); PTHR23103:SF14 (PANTHER); IPR008155 (PANTHER); IPR036176 (SUPERFAMILY); IPR036669 (SUPERFAMILY); IPR036454 (SUPERFAM…	F:GO:0008201; C:GO:0016021; F:GO:0046914	F:heparin binding; C:integral component of membrane; F:transition metal ion binding
XM_021568086.1	1p49_0	1p49_3	2.60531	UP	4.33212	1.05346e-09	1.01651e-07	6.087	5.568	3.736	40.329	26.414	28.78	1	XM_021568086.1	XP_021423761.1 E3 ubiquitin-protein ligase SMURF2-like isoform X3	2955	20	0	97.76	4	P:GO:0006511; P:GO:0016567; F:GO:0016874; F:GO:0061630	P:ubiquitin-dependent protein catabolic process; P:protein ubiquitination; F:ligase activity; F:ubiquitin protein ligase activity			IPR001202 (SMART); IPR000008 (SMART); IPR000569 (SMART); IPR001202 (PFAM); G3DSA:3.90.1750.10 (GENE3D); IPR024928 (PIRSF); IPR000008 (PFAM); G3DSA:2.20.70.10 (GENE3D); IPR000569 (PFAM); G3DSA:3.30.2410.10 (GENE3D); G3DSA:2.20.70.10 (GENE3D); IPR035892 (G3DSA:2.60.40.GENE3D); G3DSA:2.20.70.10 (GENE3D); mobidb-lite (MOBIDB_LITE); mobidb-lite (MOBIDB_LITE); PTHR11254:SF300 (PANTHER); PTHR11254 (PANT…	F:GO:0004842; F:GO:0005515; P:GO:0006511; F:GO:0061630	F:ubiquitin-protein transferase activity; F:protein binding; P:ubiquitin-dependent protein catabolic process; F:ubiquitin protein ligase activity
XM_021620401.1	1p49_0	1p49_3	-3.79014	DOWN	3.1481	1.06735e-09	1.02677e-07	13.74	13.32	16.598	0.338	1.585	1.28	2	XM_021620401.1	XP_021476076.1 retinol dehydrogenase 12-like	1302	20	2.8e-171	92.62						IPR002347 (PRINTS); IPR002347 (PRINTS); IPR002347 (PFAM); G3DSA:3.40.50.720 (GENE3D); PTHR43157:SF4 (PANTHER); PTHR43157 (PANTHER); IPR036291 (SUPERFAMILY)	no GO terms	no GO terms
XM_021625798.1	1p49_0	1p49_3	-2.96253	DOWN	3.55226	1.10715e-09	1.06182e-07	15.9	19.533	20.104	2.171	2.5	2.633	2	XM_021625798.1	XP_014058065.1 cyclin-F-like	4958	20	0	87.67	2	C:GO:0005634; P:GO:0051726	C:nucleus; P:regulation of cell cycle			IPR004367 (SMART); IPR013763 (SMART); IPR001810 (SMART); IPR001810 (PFAM); IPR036915 (G3DSA:1.10.472.GENE3D); IPR004367 (PFAM); IPR036915 (G3DSA:1.10.472.GENE3D); G3DSA:1.20.1280.50 (GENE3D); IPR006671 (PFAM); mobidb-lite (MOBIDB_LITE); mobidb-lite (MOBIDB_LITE); mobidb-lite (MOBIDB_LITE); mobidb-lite (MOBIDB_LITE); IPR028857 (PTHR10177:PANTHER); PTHR10177 (PANTHER); IPR001810 (PROSITE_PROFILES);…	F:GO:0005515; C:GO:0005634; P:GO:0051726	F:protein binding; C:nucleus; P:regulation of cell cycle
XM_021613234.1	1p49_0	1p49_3	-2.97	DOWN	3.51608	1.12938e-09	1.0766e-07	17.78	16.426	19.883	1.783	2.581	2.303	2	XM_021613234.1	XP_021468909.1 centromere protein L-like isoform X1	1667	20	4.9e-216	87.05						IPR025204 (PFAM); PTHR31740:SF2 (PANTHER); PTHR31740 (PANTHER)	no GO terms	no GO terms
XM_021557697.1	1p49_0	1p49_3	-2.37795	DOWN	5.98585	1.12915e-09	1.0766e-07	77.347	85.358	130.256	20.582	20.682	15.779	2	XM_021557697.1	XP_021413372.1 ATP-citrate synthase isoform X2	3507	20	0	96.84	8	F:GO:0003878; F:GO:0005524; C:GO:0005737; P:GO:0006085; P:GO:0006099; P:GO:0006629; F:GO:0046872; F:GO:0048037	F:ATP citrate synthase activity; F:ATP binding; C:cytoplasm; P:acetyl-CoA biosynthetic process; P:tricarboxylic acid cycle; P:lipid metabolic process; F:metal ion binding; F:cofactor binding	EC:2.3.3.8	ATP citrate synthase	IPR003781 (SMART); IPR016102 (G3DSA:3.40.50.GENE3D); IPR016102 (G3DSA:3.40.50.GENE3D); IPR016143 (G3DSA:1.10.230.GENE3D); IPR014608 (PIRSF); IPR032263 (PFAM); IPR002020 (PFAM); IPR005811 (PFAM); IPR016142 (G3DSA:1.10.580.GENE3D); G3DSA:3.30.470.20 (GENE3D); G3DSA:3.40.50.720 (GENE3D); IPR003781 (PFAM); mobidb-lite (MOBIDB_LITE); PTHR23118 (PANTHER); PTHR23118:SF16 (PANTHER); cd06100 (CDD); IPR036…	F:GO:0003824; F:GO:0003878; P:GO:0006085; P:GO:0006101; P:GO:0008152; F:GO:0046912; F:GO:0048037	F:catalytic activity; F:ATP citrate synthase activity; P:acetyl-CoA biosynthetic process; P:citrate metabolic process; P:metabolic process; F:transferase activity, transferring acyl groups, acyl groups converted into alkyl on transfer; F:cofactor binding
XM_021607963.1	1p49_0	1p49_3	-2.18972	DOWN	6.55281	1.15505e-09	1.09775e-07	121.443	136.638	167.486	28.59	31.597	33.995	2	XM_021607963.1	XP_012991973.1 RNA-binding protein with multiple splicing 2	1750	20	1.3e-115	95.25	2	F:GO:0003723; F:GO:0042803	F:RNA binding; F:protein homodimerization activity			IPR000504 (SMART); G3DSA:3.30.70.330 (GENE3D); IPR000504 (PFAM); PTHR10501 (PANTHER); PTHR10501:SF30 (PANTHER); IPR000504 (PROSITE_PROFILES); IPR035979 (SUPERFAMILY)	F:GO:0003676	F:nucleic acid binding
XM_021598602.1	1p49_0	1p49_3	-2.98997	DOWN	3.6808	1.22624e-09	1.1619e-07	22.477	19.109	19.412	1.651	2.236	3.738	4	XM_021598602.1	XP_021454276.1 fatty acid desaturase 2-like isoform X1	2959	20	1.3e-275	96.1	5	P:GO:0006636; C:GO:0016021; F:GO:0016213; P:GO:0036109; P:GO:0055114	P:unsaturated fatty acid biosynthetic process; C:integral component of membrane; F:linoleoyl-CoA desaturase activity; P:alpha-linolenic acid metabolic process; P:oxidation-reduction process	EC:1.14.19.3; EC:1.14.19	Acyl-CoA 6-desaturase; Acting on paired donors, with incorporation or reduction of molecular oxygen. The oxygen incorporated need not be derived from O(2)	IPR001199 (PRINTS); IPR001199 (SMART); IPR001199 (PFAM); IPR012171 (PIRSF); IPR036400 (G3DSA:3.10.120.GENE3D); IPR005804 (PFAM); mobidb-lite (MOBIDB_LITE); PTHR19353:SF12 (PANTHER); PTHR19353 (PANTHER); IPR001199 (PROSITE_PROFILES); cd03506 (CDD); IPR036400 (SUPERFAMILY)	P:GO:0006629; C:GO:0016021; F:GO:0016491	P:lipid metabolic process; C:integral component of membrane; F:oxidoreductase activity
XM_021572140.1	1p49_0	1p49_3	2.12968	UP	6.74376	1.43057e-09	1.35146e-07	38.621	36.549	34.857	144.212	171.532	172.845	1	XM_021572140.1	XP_021427815.1 peptidyl-prolyl cis-trans isomerase FKBP4-like	2964	20	5.7e-252	93.23	4	P:GO:0000413; F:GO:0003755; F:GO:0005528; F:GO:0031072	P:protein peptidyl-prolyl isomerization; F:peptidyl-prolyl cis-trans isomerase activity; F:FK506 binding; F:heat shock protein binding	EC:5.2.1.8	Peptidylprolyl isomerase	IPR019734 (SMART); IPR001179 (PFAM); G3DSA:3.10.50.40 (GENE3D); G3DSA:3.10.50.40 (GENE3D); IPR013105 (PFAM); G3DSA:1.10.150.160 (GENE3D); IPR011990 (G3DSA:1.25.40.GENE3D); IPR011990 (G3DSA:1.25.40.GENE3D); mobidb-lite (MOBIDB_LITE); IPR031212 (PTHR10516:PANTHER); IPR023566 (PANTHER); IPR019734 (PROSITE_PROFILES); IPR001179 (PROSITE_PROFILES); IPR013026 (PROSITE_PROFILES); SSF54534 (SUPERFAMILY); …	P:GO:0000413; F:GO:0003755; F:GO:0005515; F:GO:0005528; F:GO:0031072	P:protein peptidyl-prolyl isomerization; F:peptidyl-prolyl cis-trans isomerase activity; F:protein binding; F:FK506 binding; F:heat shock protein binding
XM_021576412.1	1p49_0	1p49_3	-3.94545	DOWN	4.0676	1.46839e-09	1.38305e-07	27.191	29.673	28.393	0	1.738	3.749	2	XM_021576412.1	XP_021432087.1 1-acyl-sn-glycerol-3-phosphate acyltransferase delta	1749	20	5.8e-228	95.27	3	P:GO:0008152; C:GO:0016021; F:GO:0016746	P:metabolic process; C:integral component of membrane; F:transferase activity, transferring acyl groups			IPR002123 (SMART); IPR002123 (PFAM); G3DSA:3.40.1130.10 (GENE3D); IPR032098 (PFAM); PTHR10983:SF8 (PANTHER); PTHR10983 (PANTHER); cd07990 (CDD); SSF69593 (SUPERFAMILY)	P:GO:0008152; F:GO:0016746	P:metabolic process; F:transferase activity, transferring acyl groups
XM_021566478.1	1p49_0	1p49_3	-8.30522	DOWN	2.23397	1.48951e-09	1.39876e-07	4.688	9.246	9.816	0	0	0	2	XM_021566478.1	XP_021422153.1 targeting protein for Xklp2-like isoform X4	3099	20	0	85.05	4	C:GO:0005819; C:GO:0005874; P:GO:0032147; P:GO:0060236	C:spindle; C:microtubule; P:activation of protein kinase activity; P:regulation of mitotic spindle organization			IPR027330 (PFAM); IPR015128 (PFAM); IPR027329 (PFAM); mobidb-lite (MOBIDB_LITE); mobidb-lite (MOBIDB_LITE); mobidb-lite (MOBIDB_LITE); IPR009675 (PANTHER); PTHR14326:SF9 (PANTHER)	C:GO:0005819; C:GO:0005874; P:GO:0032147; P:GO:0060236	C:spindle; C:microtubule; P:activation of protein kinase activity; P:regulation of mitotic spindle organization
XM_021563627.1	1p49_0	1p49_3	-4.34282	DOWN	3.9801	1.50353e-09	1.40774e-07	12.944	27.562	40.841	0.504	3.008	0.423	2	XM_021563627.1	XP_021419301.1 patatin-like phospholipase domain-containing protein 2	4825	20	7.1e-276	90	2	F:GO:0004806; P:GO:0010898	F:triglyceride lipase activity; P:positive regulation of triglyceride catabolic process	EC:3.1.1.1; EC:3.1.1.3	Carboxylesterase; Triacylglycerol lipase	IPR002641 (PFAM); G3DSA:3.40.1090.10 (GENE3D); IPR033562 (PANTHER); PTHR12406:SF29 (PANTHER); PS51257 (PROSITE_PROFILES); IPR002641 (PROSITE_PROFILES); IPR033903 (CDD); IPR016035 (SUPERFAMILY)	F:GO:0004806; P:GO:0006629; P:GO:0008152; P:GO:0010898; P:GO:0016042; F:GO:0016787	F:triglyceride lipase activity; P:lipid metabolic process; P:metabolic process; P:positive regulation of triglyceride catabolic process; P:lipid catabolic process; F:hydrolase activity
XR_002474905.1	1p49_0	1p49_3	2.41975	UP	4.57269	1.51793e-09	1.41702e-07	5.134	7.172	8.116	39.075	41.465	30.226	1	XR_002474905.1	-	1172									no IPS match	no IPS match	no IPS match
XM_021603472.1	1p49_0	1p49_3	2.84277	UP	5.34532	1.606e-09	1.49041e-07	6.437	8.158	12.746	34.484	85.238	78.781	1	XM_021603472.1	XP_021459147.1 growth arrest and DNA damage-inducible protein GADD45 beta-like	1514	20	1.4e-84	92.19	8	P:GO:0000185; P:GO:0001756; C:GO:0005634; C:GO:0005737; P:GO:0006950; P:GO:0046686; P:GO:0051597; P:GO:0051726	P:activation of MAPKKK activity; P:somitogenesis; C:nucleus; C:cytoplasm; P:response to stress; P:response to cadmium ion; P:response to methylmercury; P:regulation of cell cycle			IPR029064 (G3DSA:3.30.1330.GENE3D); IPR004038 (PFAM); IPR024824 (PANTHER); PTHR10411:SF5 (PANTHER); IPR029064 (SUPERFAMILY)	C:GO:0005634; P:GO:0006950; P:GO:0051726	C:nucleus; P:response to stress; P:regulation of cell cycle
XM_021571834.1	1p49_0	1p49_3	-2.28299	DOWN	5.87792	1.6054e-09	1.49041e-07	80.242	81.284	107.309	14.282	20.773	20.632	2	XM_021571834.1	XP_013997439.1 borealin-like isoform X2	1226	20	5.4e-148	86.35						IPR018851 (PFAM); IPR018867 (PFAM); mobidb-lite (MOBIDB_LITE); PTHR16040 (PANTHER); PTHR16040:SF6 (PANTHER)	no GO terms	no GO terms
XM_021606362.1	1p49_0	1p49_3	-3.28802	DOWN	3.4174	1.63251e-09	1.51058e-07	14.885	16.214	20.497	2.188	0.854	2.416	2	XM_021606362.1	XP_021462037.1 condensin complex subunit 2-like isoform X1	2630	20	0	91.18	3	C:GO:0000796; P:GO:0007076; P:GO:0051301	C:condensin complex; P:mitotic chromosome condensation; P:cell division			IPR022816 (PFAM); IPR022816 (PIRSF); mobidb-lite (MOBIDB_LITE); mobidb-lite (MOBIDB_LITE); mobidb-lite (MOBIDB_LITE); mobidb-lite (MOBIDB_LITE); IPR022816 (PANTHER)	C:GO:0000796; P:GO:0007076	C:condensin complex; P:mitotic chromosome condensation
XM_021577262.1	1p49_0	1p49_3	-2.53546	DOWN	4.76418	1.76383e-09	1.62731e-07	48.705	44.606	32.946	10.386	6.22	5.576	2	XM_021577262.1	XP_014063598.1 ADM2-like	4455	20	7.4e-94	76.04	3	F:GO:0005179; C:GO:0005576; P:GO:0010469	F:hormone activity; C:extracellular region; P:regulation of signaling receptor activity			IPR021116 (PFAM); mobidb-lite (MOBIDB_LITE); mobidb-lite (MOBIDB_LITE); PTHR23414 (PANTHER); PTHR23414:SF2 (PANTHER)	F:GO:0005179; C:GO:0005576	F:hormone activity; C:extracellular region
XM_021556179.1	1p49_0	1p49_3	-3.22006	DOWN	3.55389	1.80351e-09	1.65907e-07	22.407	20.316	13.86	1.403	3.13	1.57	2	XM_021556179.1	XP_021411854.1 lysozyme g-like	1268	20	1.2e-105	59.86	2	P:GO:0008152; F:GO:0016787	P:metabolic process; F:hydrolase activity			IPR002152 (PRINTS); G3DSA:1.10.530.10 (GENE3D); G3DSA:1.10.530.10 (GENE3D); PTHR31698 (PANTHER); PTHR31698:SF14 (PANTHER); IPR023346 (SUPERFAMILY)	F:GO:0003796; P:GO:0009253; P:GO:0016998	F:lysozyme activity; P:peptidoglycan catabolic process; P:cell wall macromolecule catabolic process
XM_021561052.1	1p49_0	1p49_3	-2.40724	DOWN	7.05166	1.85179e-09	1.69854e-07	166.641	199.688	251.521	25.081	48.691	44.084	2	XM_021561052.1	XP_014055251.1 tubulin beta-4B chain-like	1691	20	5.9e-262	100	8	F:GO:0003924; F:GO:0005200; F:GO:0005525; C:GO:0005737; C:GO:0005874; P:GO:0007010; P:GO:0007017; P:GO:0060271	F:GTPase activity; F:structural constituent of cytoskeleton; F:GTP binding; C:cytoplasm; C:microtubule; P:cytoskeleton organization; P:microtubule-based process; P:cilium assembly	EC:3.6.1.15	Nucleoside-triphosphate phosphatase	IPR000217 (PRINTS); IPR002453 (PRINTS); IPR003008 (SMART); IPR018316 (SMART); IPR018316 (PFAM); IPR036525 (G3DSA:3.40.50.GENE3D); G3DSA:1.10.287.600 (GENE3D); IPR037103 (G3DSA:3.30.1330.GENE3D); IPR003008 (PFAM); mobidb-lite (MOBIDB_LITE); PTHR11588:SF256 (PANTHER); IPR000217 (PANTHER); cd02187 (CDD); IPR036525 (SUPERFAMILY); IPR008280 (SUPERFAMILY)	F:GO:0003924; F:GO:0005200; F:GO:0005525; C:GO:0005874; P:GO:0007017	F:GTPase activity; F:structural constituent of cytoskeleton; F:GTP binding; C:microtubule; P:microtubule-based process
XM_021570427.1	1p49_0	1p49_3	2.50533	UP	4.97645	1.86961e-09	1.70991e-07	6.787	9.319	9.672	66.773	47.807	34.17	1	XM_021570427.1	XP_013979641.1 nuclear transport factor 2	1540	20	5.7e-70	99.88						IPR002075 (PFAM); G3DSA:3.10.450.50 (GENE3D); PTHR12612:SF0 (PANTHER); PTHR12612 (PANTHER); IPR018222 (PROSITE_PROFILES); IPR018222 (CDD); IPR032710 (SUPERFAMILY)	C:GO:0005622; P:GO:0006810	C:intracellular; P:transport
XM_021615669.1	1p49_0	1p49_3	2.18569	UP	6.1454	1.87611e-09	1.71089e-07	19.818	21.579	29.104	110.966	110.289	103.316	1	XM_021615669.1	XP_020361640.1 serine/arginine-rich splicing factor 6-like	1733	20	4.3e-106	91.96	1	F:GO:0003723	F:RNA binding			IPR000504 (SMART); G3DSA:3.30.70.330 (GENE3D); IPR000504 (PFAM); G3DSA:3.30.70.330 (GENE3D); mobidb-lite (MOBIDB_LITE); mobidb-lite (MOBIDB_LITE); PTHR44862 (PANTHER); IPR000504 (PROSITE_PROFILES); IPR000504 (PROSITE_PROFILES); cd12600 (CDD); IPR035979 (SUPERFAMILY); IPR035979 (SUPERFAMILY)	F:GO:0003676	F:nucleic acid binding
XM_021564870.1	1p49_0	1p49_3	-2.48332	DOWN	4.35765	1.88646e-09	1.71537e-07	32.648	29.341	32.523	7.637	4.35	5.122	2	XM_021564870.1	XP_021420545.1 prolyl 4-hydroxylase subunit alpha-1-like	3756	20	6.5E-311	92.74	9	F:GO:0004656; F:GO:0005506; C:GO:0005783; P:GO:0006525; P:GO:0006560; F:GO:0016702; P:GO:0018401; F:GO:0031418; P:GO:0055114	F:procollagen-proline 4-dioxygenase activity; F:iron ion binding; C:endoplasmic reticulum; P:arginine metabolic process; P:proline metabolic process; F:oxidoreductase activity, acting on single donors with incorporation of molecular oxygen, incorporation of two atoms of oxygen; P:peptidyl-proline hydroxylation to 4-hydroxy-L-proline; F:L-ascorbic acid binding; P:oxidation-reduction process	EC:1.13.11; EC:1.14.11; EC:1.14.11.2	Acting on single donors with incorporation of molecular oxygen (oxygenases). The oxygen incorporated need not be derived from O(2); Acting on paired donors, with incorporation or reduction of molecular oxygen. The oxygen incorporated need not be derived from O(2); Procollagen-proline 4-dioxygenase	IPR006620 (SMART); IPR011990 (G3DSA:1.25.40.GENE3D); IPR013547 (PFAM); G3DSA:2.60.120.620 (GENE3D); IPR005123 (PFAM); mobidb-lite (MOBIDB_LITE); PTHR10869:SF101 (PANTHER); PTHR10869 (PANTHER); IPR005123 (PROSITE_PROFILES); IPR011990 (SUPERFAMILY)	F:GO:0004656; F:GO:0005506; F:GO:0005515; C:GO:0005783; F:GO:0016491; F:GO:0016702; F:GO:0016705; F:GO:0031418; P:GO:0055114	F:procollagen-proline 4-dioxygenase activity; F:iron ion binding; F:protein binding; C:endoplasmic reticulum; F:oxidoreductase activity; F:oxidoreductase activity, acting on single donors with incorporation of molecular oxygen, incorporation of two atoms of oxygen; F:oxidoreductase activity, acting on paired donors, with incorporation or reduction of molecular oxygen; F:L-ascorbic acid binding; P…
XM_021617501.1	1p49_0	1p49_3	2.45817	UP	4.9762	1.90144e-09	1.72402e-07	7.425	8.674	10.412	66.723	37.4	43.733	1	XM_021617501.1	XP_021473176.1 PDZ and LIM domain protein 4-like	1347	20	1e-203	78.79	1	F:GO:0046872	F:metal ion binding			IPR001781 (SMART); IPR001478 (SMART); IPR031847 (PFAM); G3DSA:2.10.110.10 (GENE3D); IPR001478 (PFAM); G3DSA:2.30.42.10 (GENE3D); IPR001781 (PFAM); mobidb-lite (MOBIDB_LITE); mobidb-lite (MOBIDB_LITE); PTHR24214 (PANTHER); PTHR24214:SF6 (PANTHER); IPR001781 (PROSITE_PROFILES); IPR001478 (PROSITE_PROFILES); cd00992 (CDD); SSF57716 (SUPERFAMILY); IPR036034 (SUPERFAMILY); SSF57716 (SUPERFAMILY)	F:GO:0005515	F:protein binding
XM_021625158.1	1p49_0	1p49_3	4.78512	UP	2.72476	1.92948e-09	1.74444e-07	0.324	0	0.749	15.133	8.496	10.357	1	XM_021625158.1	XP_021480833.1 chromobox protein homolog 8-like isoform X6	2826	20	1.7e-200	89.64	1	C:GO:0005634	C:nucleus			IPR017984 (PRINTS); IPR000953 (SMART); G3DSA:2.40.50.40 (GENE3D); IPR023780 (PFAM); IPR033773 (PFAM); mobidb-lite (MOBIDB_LITE); mobidb-lite (MOBIDB_LITE); PTHR22812:SF26 (PANTHER); PTHR22812 (PANTHER); IPR000953 (PROSITE_PROFILES); IPR000953 (CDD); IPR016197 (SUPERFAMILY)	no GO terms	no GO terms
XM_021572582.1	1p49_0	1p49_3	-5.1611	DOWN	2.68132	1.94925e-09	1.75728e-07	10.058	10.545	11.565	0	0.742	0	2	XM_021572582.1	XP_021428257.1 shugoshin 1-like isoform X1	2934	20	0	65.74	4	C:GO:0000775; C:GO:0005634; P:GO:0045132; P:GO:0071962	C:chromosome, centromeric region; C:nucleus; P:meiotic chromosome segregation; P:mitotic sister chromatid cohesion, centromeric			IPR011515 (PFAM); mobidb-lite (MOBIDB_LITE); mobidb-lite (MOBIDB_LITE); mobidb-lite (MOBIDB_LITE); mobidb-lite (MOBIDB_LITE); mobidb-lite (MOBIDB_LITE); IPR028321 (PTHR21577:PANTHER); PTHR21577 (PANTHER)	C:GO:0000775; C:GO:0005634; P:GO:0045132; P:GO:0071962	C:chromosome, centromeric region; C:nucleus; P:meiotic chromosome segregation; P:mitotic sister chromatid cohesion, centromeric
XM_021609291.1	1p49_0	1p49_3	2.55524	UP	4.16242	1.97784e-09	1.77797e-07	4.259	3.853	6.022	23.529	31.018	29.565	1	XM_021609291.1	XP_021464966.1 macrophage-stimulating protein receptor-like	4982	20	0	85.41	5	F:GO:0004714; F:GO:0005524; P:GO:0007169; C:GO:0016021; P:GO:0018108	F:transmembrane receptor protein tyrosine kinase activity; F:ATP binding; P:transmembrane receptor protein tyrosine kinase signaling pathway; C:integral component of membrane; P:peptidyl-tyrosine phosphorylation	EC:2.7.10; EC:2.7.10.1; EC:2.7.11	Transferring phosphorus-containing groups; Receptor protein-tyrosine kinase; Transferring phosphorus-containing groups	IPR001245 (PRINTS); IPR002909 (SMART); IPR016201 (SMART); IPR020635 (SMART); IPR001627 (SMART); IPR013783 (G3DSA:2.60.40.GENE3D); IPR015943 (G3DSA:2.130.10.GENE3D); IPR016244 (PIRSF); IPR013783 (G3DSA:2.60.40.GENE3D); IPR013783 (G3DSA:2.60.40.GENE3D); IPR001245 (PFAM); IPR001627 (PFAM); G3DSA:3.30.200.20 (GENE3D); G3DSA:1.10.510.10 (GENE3D); G3DSA:3.30.1680.10 (GENE3D); IPR002909 (PFAM); mobidb-l…	F:GO:0004672; F:GO:0004713; F:GO:0004714; F:GO:0005515; F:GO:0005524; P:GO:0006468; P:GO:0007169; C:GO:0016021	F:protein kinase activity; F:protein tyrosine kinase activity; F:transmembrane receptor protein tyrosine kinase activity; F:protein binding; F:ATP binding; P:protein phosphorylation; P:transmembrane receptor protein tyrosine kinase signaling pathway; C:integral component of membrane
XM_021606799.1	1p49_0	1p49_3	-2.62037	DOWN	4.2005	2.00768e-09	1.79587e-07	24.348	25.884	35.366	3.368	6.037	4.606	2	XM_021606799.1	XP_021462474.1 cytoskeleton-associated protein 5-like	7036	20	0	81.5						IPR034085 (SMART); IPR024395 (PFAM); IPR000357 (PFAM); IPR011989 (G3DSA:1.25.10.GENE3D); IPR008942 (G3DSA:1.25.40.GENE3D); IPR011989 (G3DSA:1.25.10.GENE3D); IPR011989 (G3DSA:1.25.10.GENE3D); mobidb-lite (MOBIDB_LITE); mobidb-lite (MOBIDB_LITE); mobidb-lite (MOBIDB_LITE); mobidb-lite (MOBIDB_LITE); mobidb-lite (MOBIDB_LITE); mobidb-lite (MOBIDB_LITE); PTHR12609:SF0 (PANTHER); PTHR12609 (PANTHER); …	F:GO:0005488; F:GO:0005515	F:binding; F:protein binding
XM_021590037.1	1p49_0	1p49_3	2.30794	UP	4.47551	2.00913e-09	1.79587e-07	6.752	7.172	6.378	30.802	35.398	36.132	1	XM_021590037.1	XP_021445712.1 annexin A13-like	2462	20	1e-174	95.48	2	F:GO:0005509; F:GO:0005544	F:calcium ion binding; F:calcium-dependent phospholipid binding			IPR001464 (PRINTS); IPR018502 (SMART); IPR018502 (PFAM); IPR037104 (G3DSA:1.10.220.GENE3D); IPR037104 (G3DSA:1.10.220.GENE3D); IPR037104 (G3DSA:1.10.220.GENE3D); PTHR10502 (PANTHER); PTHR10502:SF139 (PANTHER); SSF47874 (SUPERFAMILY)	F:GO:0005509; F:GO:0005544	F:calcium ion binding; F:calcium-dependent phospholipid binding
XM_021558967.1	1p49_0	1p49_3	2.18363	UP	8.28481	2.03268e-09	1.81178e-07	86.609	114.229	110.825	596.891	433.027	406.533	1	XM_021558967.1	XP_021414636.1 palmitoleoyl-protein carboxylesterase notum1a	425	20	2.8e-75	95	5	P:GO:0006507; P:GO:0009952; F:GO:0016787; P:GO:0021532; P:GO:0090090	P:GPI anchor release; P:anterior/posterior pattern specification; F:hydrolase activity; P:neural tube patterning; P:negative regulation of canonical Wnt signaling pathway			IPR004963 (PFAM); PTHR21562:SF7 (PANTHER); IPR004963 (PANTHER)	F:GO:0016787	F:hydrolase activity
XM_021610358.1	1p49_0	1p49_3	-2.4277	DOWN	4.33337	2.14287e-09	1.90462e-07	35.788	30.991	25.242	5.853	6.006	5.597	2	XM_021610358.1	XP_020339312.1 uncharacterized protein LOC109891291 isoform X2	1607	20	9.3e-156	78.75	4	P:GO:0000122; F:GO:0003714; P:GO:0045666; P:GO:0045746	P:negative regulation of transcription by RNA polymerase II; F:transcription corepressor activity; P:positive regulation of neuron differentiation; P:negative regulation of Notch signaling pathway			IPR018379 (SMART); IPR018379 (PFAM); mobidb-lite (MOBIDB_LITE); PTHR35346 (PANTHER); IPR018379 (PROSITE_PROFILES)	no GO terms	no GO terms
XM_021598636.1	1p49_0	1p49_3	-4.22616	DOWN	2.86958	2.28479e-09	2.02506e-07	13.355	11.384	11.517	0.256	1.24	0.382	2	XM_021598636.1	XP_021454311.1 protein regulator of cytokinesis 1-like	3252	20	0	91.5	4	P:GO:0000910; P:GO:0001578; F:GO:0008017; C:GO:0045298	P:cytokinesis; P:microtubule bundle formation; F:microtubule binding; C:tubulin complex			PF03999 (PFAM); mobidb-lite (MOBIDB_LITE); mobidb-lite (MOBIDB_LITE); mobidb-lite (MOBIDB_LITE); IPR032921 (PTHR19321:PANTHER); IPR007145 (PANTHER)	P:GO:0000226; P:GO:0000910; P:GO:0001578; C:GO:0005856; F:GO:0008017	P:microtubule cytoskeleton organization; P:cytokinesis; P:microtubule bundle formation; C:cytoskeleton; F:microtubule binding
XR_002468487.1	1p49_0	1p49_3	6.59314	UP	2.34301	2.2945e-09	2.02796e-07	0.28	0	0	5.688	8.832	11.39	3	XR_002468487.1	XP_014067593.1 selenoprotein H-like	1192	20	1.1e-36	73.72						no IPS match	no IPS match	no IPS match
XM_021615817.1	1p49_0	1p49_3	3.02908	UP	7.93046	2.35336e-09	2.07418e-07	31.869	25.478	90.481	521.392	375.596	324.2	3	XM_021615817.1	XP_021471492.1 nuclease-sensitive element-binding protein 1-like isoform X1	1517	20	1.6e-173	92.83	2	F:GO:0003677; P:GO:0006355	F:DNA binding; P:regulation of transcription, DNA-templated			IPR002059 (PRINTS); IPR011129 (SMART); G3DSA:2.40.50.140 (GENE3D); IPR002059 (PFAM); mobidb-lite (MOBIDB_LITE); mobidb-lite (MOBIDB_LITE); PTHR11544:SF68 (PANTHER); PTHR11544 (PANTHER); IPR002059 (CDD); IPR012340 (SUPERFAMILY)	F:GO:0003676; F:GO:0003677; P:GO:0006355	F:nucleic acid binding; F:DNA binding; P:regulation of transcription, DNA-templated
XM_021617727.1	1p49_0	1p49_3	-2.41912	DOWN	5.49376	2.39023e-09	2.10081e-07	63.083	88.382	57.228	12.185	9.614	17.441	2	XM_021617727.1	XP_020341354.1 40S ribosomal protein S3-like	1141	20	1.1e-134	98.3	5	F:GO:0003723; F:GO:0003735; P:GO:0006412; C:GO:0015935; P:GO:0042254	F:RNA binding; F:structural constituent of ribosome; P:translation; C:small ribosomal subunit; P:ribosome biogenesis			IPR001351 (PFAM); IPR036419 (G3DSA:3.30.1140.GENE3D); IPR015946 (G3DSA:3.30.300.GENE3D); IPR004044 (PFAM); IPR005703 (TIGRFAM); mobidb-lite (MOBIDB_LITE); PTHR11760 (PANTHER); PTHR11760:SF20 (PANTHER); IPR004044 (PROSITE_PROFILES); cd02413 (CDD); IPR009019 (SUPERFAMILY); IPR036419 (SUPERFAMILY)	F:GO:0003723; F:GO:0003735; C:GO:0005840; P:GO:0006412; C:GO:0015935	F:RNA binding; F:structural constituent of ribosome; C:ribosome; P:translation; C:small ribosomal subunit
XM_021558198.1	1p49_0	1p49_3	-5.72179	DOWN	2.38265	2.50648e-09	2.19686e-07	10.285	7.061	8.741	0.223	0.173	0.083	2	XM_021558198.1	XP_021413873.1 low-density lipoprotein receptor	3498	20	1.7e-274	81.89	2	F:GO:0005509; C:GO:0016021	F:calcium ion binding; C:integral component of membrane			IPR002172 (PRINTS); IPR001881 (SMART); IPR000033 (SMART); IPR002172 (SMART); IPR000742 (SMART); G3DSA:4.10.400.10 (GENE3D); G3DSA:4.10.400.10 (GENE3D); G3DSA:2.10.25.10 (GENE3D); G3DSA:2.10.25.10 (GENE3D); G3DSA:4.10.400.10 (GENE3D); IPR002172 (PFAM); G3DSA:4.10.400.10 (GENE3D); G3DSA:2.10.25.10 (GENE3D); IPR001881 (PFAM); G3DSA:4.10.400.10 (GENE3D); G3DSA:4.10.1220.10 (GENE3D); IPR000033 (PFAM);…	F:GO:0005509; F:GO:0005515	F:calcium ion binding; F:protein binding
XM_021584405.1	1p49_0	1p49_3	-2.66279	DOWN	4.69164	2.56512e-09	2.24203e-07	55.474	40.144	25.742	7.009	4.441	7.9	2	XM_021584405.1	XP_021440080.1 DNA-binding protein inhibitor ID-3-A-like	532	20	5.4e-60	93.69	6	F:GO:0003677; C:GO:0005634; C:GO:0005737; P:GO:0045892; F:GO:0046983; P:GO:0071542	F:DNA binding; C:nucleus; C:cytoplasm; P:negative regulation of transcription, DNA-templated; F:protein dimerization activity; P:dopaminergic neuron differentiation			IPR011598 (SMART); IPR036638 (G3DSA:4.10.280.GENE3D); IPR011598 (PFAM); PTHR11723:SF16 (PANTHER); IPR026052 (PANTHER); IPR011598 (PROSITE_PROFILES); IPR011598 (CDD); IPR036638 (SUPERFAMILY)	C:GO:0005634; C:GO:0005737; P:GO:0045892; F:GO:0046983	C:nucleus; C:cytoplasm; P:negative regulation of transcription, DNA-templated; F:protein dimerization activity
XM_021605244.1	1p49_0	1p49_3	-8.98867	DOWN	2.86399	2.69814e-09	2.35178e-07	15.445	20.74	1.546	0	0	0	2	XM_021605244.1	XP_014028005.1 AP-3 complex subunit sigma-1 isoform X1	1144	20	3.6e-101	92.51	3	P:GO:0006886; P:GO:0016192; C:GO:0030117	P:intracellular protein transport; P:vesicle-mediated transport; C:membrane coat			IPR016635 (PIRSF); IPR022775 (PFAM); G3DSA:3.30.450.60 (GENE3D); IPR016635 (PANTHER); PTHR11753:SF12 (PANTHER); IPR011012 (SUPERFAMILY)	P:GO:0006810; F:GO:0008565; P:GO:0015031	P:transport; F:obsolete protein transporter activity; P:protein transport
XM_021599542.1	1p49_0	1p49_3	2.12002	UP	8.20156	2.7187e-09	2.36317e-07	121.312	101.416	82.124	469.81	442.327	432.236	1	XM_021599542.1	XP_020336412.1 peptidyl-prolyl cis-trans isomerase FKBP4-like	2741	20	2.6e-251	93.07	4	P:GO:0000413; F:GO:0003755; F:GO:0005528; F:GO:0031072	P:protein peptidyl-prolyl isomerization; F:peptidyl-prolyl cis-trans isomerase activity; F:FK506 binding; F:heat shock protein binding	EC:5.2.1.8	Peptidylprolyl isomerase	IPR019734 (SMART); IPR011990 (G3DSA:1.25.40.GENE3D); G3DSA:3.10.50.40 (GENE3D); IPR001179 (PFAM); IPR011990 (G3DSA:1.25.40.GENE3D); G3DSA:3.10.50.40 (GENE3D); IPR001440 (PFAM); mobidb-lite (MOBIDB_LITE); IPR023566 (PANTHER); IPR031212 (PTHR10516:PANTHER); IPR013026 (PROSITE_PROFILES); IPR001179 (PROSITE_PROFILES); IPR001179 (PROSITE_PROFILES); IPR019734 (PROSITE_PROFILES); IPR019734 (PROSITE_PROF…	P:GO:0000413; F:GO:0003755; F:GO:0005515; F:GO:0005528; F:GO:0031072	P:protein peptidyl-prolyl isomerization; F:peptidyl-prolyl cis-trans isomerase activity; F:protein binding; F:FK506 binding; F:heat shock protein binding
XM_021600461.1	1p49_0	1p49_3	2.10664	UP	10.7974	2.96797e-09	2.57276e-07	649.931	622.893	586.416	2107.12	2928.13	3081.77	1	XM_021600461.1	XP_014060663.1 clusterin-like	1923	20	3.5e-266	86.2						IPR016015 (SMART); IPR016014 (SMART); IPR000753 (PFAM); IPR027267 (G3DSA:1.20.1270.GENE3D); G3DSA:1.10.287.370 (GENE3D); IPR016016 (PTHR10970:PANTHER); IPR000753 (PANTHER)	no GO terms	no GO terms
NM_001124407.1	1p49_0	1p49_3	2.8469	UP	3.59331	3.17672e-09	2.74616e-07	2.178	2.931	2.651	15.752	19.879	21.81	1	NM_001124407.1	NP_001117879.1 complement component C7-2 precursor	2777	20	0	77.15	2	C:GO:0005579; P:GO:0006956	C:membrane attack complex; P:complement activation			IPR001862 (PRINTS); PR01705 (PRINTS); IPR000884 (SMART); IPR000436 (SMART); IPR020864 (SMART); IPR002172 (SMART); IPR003884 (SMART); G3DSA:4.10.400.10 (GENE3D); IPR000884 (PFAM); G3DSA:2.10.70.10 (GENE3D); IPR000436 (PFAM); G3DSA:2.30.90.10 (GENE3D); IPR036383 (G3DSA:2.20.100.GENE3D); G3DSA:2.10.70.10 (GENE3D); IPR020864 (PFAM); IPR002172 (PFAM); G3DSA:4.10.1220.10 (GENE3D); PTHR19325:SF389 (PANT…	F:GO:0005515; C:GO:0005579; P:GO:0006955	F:protein binding; C:membrane attack complex; P:immune response
XM_021601662.1	1p49_0	1p49_3	-5.23268	DOWN	2.4053	3.18811e-09	2.74848e-07	7.469	10.361	8.414	0.182	0.142	0.279	2	XM_021601662.1	XP_021457337.1 DEP domain-containing protein 1B	2215	20	0	92.12	2	C:GO:0005622; P:GO:0035556	C:intracellular; P:intracellular signal transduction			IPR000591 (SMART); IPR008936 (G3DSA:1.10.555.GENE3D); IPR000591 (PFAM); IPR036388 (G3DSA:1.10.10.GENE3D); IPR000198 (PFAM); PTHR16206 (PANTHER); PTHR16206:SF11 (PANTHER); IPR000198 (PROSITE_PROFILES); IPR000591 (PROSITE_PROFILES); cd04405 (CDD); IPR008936 (SUPERFAMILY); IPR036390 (SUPERFAMILY)	P:GO:0007165; P:GO:0035556	P:signal transduction; P:intracellular signal transduction
XM_021579155.1	1p49_0	1p49_3	-2.39893	DOWN	6.1723	3.24814e-09	2.79261e-07	126.63	100.337	107.05	12.607	23.893	27.448	2	XM_021579155.1	XP_014028404.1 CG057 protein isoform X2	1281	20	4.5e-105	93.01						mobidb-lite (MOBIDB_LITE); PTHR31097 (PANTHER)	no GO terms	no GO terms
XM_021617350.1	1p49_0	1p49_3	-2.51884	DOWN	5.63557	3.3427e-09	2.86609e-07	97.349	81.348	53.76	19.129	10.082	12.041	2	XM_021617350.1	XP_021473025.1 high mobility group-T protein-like	1531	20	9.6e-118	97.34	4	C:GO:0000790; F:GO:0003690; P:GO:0006313; P:GO:0015074	C:nuclear chromatin; F:double-stranded DNA binding; P:transposition, DNA-mediated; P:DNA integration			PR00886 (PRINTS); IPR009071 (SMART); IPR009071 (PFAM); IPR009071 (PFAM); IPR036910 (G3DSA:1.10.30.GENE3D); IPR036910 (G3DSA:1.10.30.GENE3D); mobidb-lite (MOBIDB_LITE); PTHR13711:SF164 (PANTHER); PTHR13711 (PANTHER); IPR009071 (PROSITE_PROFILES); IPR009071 (PROSITE_PROFILES); cd01390 (CDD); cd01390 (CDD); IPR036910 (SUPERFAMILY); IPR036910 (SUPERFAMILY)	no GO terms	no GO terms
XM_021557357.1	1p49_0	1p49_3	-2.4937	DOWN	4.78555	3.37317e-09	2.88438e-07	40.571	44.818	42.484	11.608	4.98	6.557	2	XM_021557357.1	XP_021413032.1 Golgi-associated plant pathogenesis-related protein 1-like	996	20	1.3e-83	96.17	1	C:GO:0005576	C:extracellular region			IPR001283 (PRINTS); IPR014044 (SMART); IPR014044 (PFAM); IPR035940 (G3DSA:3.40.33.GENE3D); mobidb-lite (MOBIDB_LITE); IPR001283 (PANTHER); PTHR10334:SF192 (PANTHER); IPR034113 (CDD); IPR035940 (SUPERFAMILY)	no GO terms	no GO terms
XM_021577160.1	1p49_0	1p49_3	2.29012	UP	5.60024	3.38955e-09	2.89056e-07	19.722	12.205	13.274	83.788	64.119	76.932	1	XM_021577160.1	XP_021432835.1 tetraspanin-9-like isoform X2	2206	20	6.4e-123	87.63	1	C:GO:0016021	C:integral component of membrane			IPR000301 (PRINTS); IPR000301 (PIRSF); IPR018499 (PFAM); IPR008952 (G3DSA:1.10.1450.GENE3D); PTHR19282:SF364 (PANTHER); PTHR19282 (PANTHER); PTHR19282 (PANTHER); PTHR19282:SF364 (PANTHER); cd03165 (CDD); IPR008952 (SUPERFAMILY)	C:GO:0016021	C:integral component of membrane
XM_021607360.1	1p49_0	1p49_3	-2.28706	DOWN	4.63543	3.44488e-09	2.92982e-07	39.347	39.868	33.138	6.72	6.748	9.8	2	XM_021607360.1	XP_021463035.1 ras-related C3 botulinum toxin substrate 2-like	1152	20	5.2e-108	99.06	5	F:GO:0003924; F:GO:0005525; C:GO:0005622; P:GO:0007264; C:GO:0016020	F:GTPase activity; F:GTP binding; C:intracellular; P:small GTPase mediated signal transduction; C:membrane	EC:3.6.1.15	Nucleoside-triphosphate phosphatase	PR00449 (PRINTS); SM00174 (SMART); SM00175 (SMART); SM00173 (SMART); SM00176 (SMART); IPR005225 (TIGRFAM); G3DSA:3.30.70.1390 (GENE3D); G3DSA:3.40.50.300 (GENE3D); IPR001806 (PFAM); PTHR24072 (PANTHER); PTHR24072:SF169 (PANTHER); IPR003578 (PROSITE_PROFILES); cd01871 (CDD); IPR027417 (SUPERFAMILY)	F:GO:0003924; F:GO:0005525; C:GO:0005622; P:GO:0007264	F:GTPase activity; F:GTP binding; C:intracellular; P:small GTPase mediated signal transduction
XM_021579111.1	1p49_0	1p49_3	-2.31947	DOWN	5.50199	3.67003e-09	3.1122e-07	66.931	68.849	71.674	9.057	15.316	17.689	2	XM_021579111.1	XP_021434786.1 beta-hexosaminidase subunit alpha-like	2463	20	0	85.68	7	P:GO:0001575; F:GO:0004563; P:GO:0005975; P:GO:0006027; P:GO:0006040; C:GO:0016021; F:GO:0102148	P:globoside metabolic process; F:beta-N-acetylhexosaminidase activity; P:carbohydrate metabolic process; P:glycosaminoglycan catabolic process; P:amino sugar metabolic process; C:integral component of membrane; F:N-acetyl-beta-D-galactosaminidase activity	EC:3.2.1.52	Beta-N-acetylhexosaminidase	IPR025705 (PRINTS); IPR029018 (G3DSA:3.30.379.GENE3D); G3DSA:3.20.20.80 (GENE3D); IPR015883 (PFAM); IPR029019 (PFAM); IPR025705 (PIRSF); PTHR22600 (PANTHER); PTHR22600:SF39 (PANTHER); cd06562 (CDD); IPR029018 (SUPERFAMILY); IPR017853 (SUPERFAMILY)	F:GO:0004553; F:GO:0004563; P:GO:0005975	F:hydrolase activity, hydrolyzing O-glycosyl compounds; F:beta-N-acetylhexosaminidase activity; P:carbohydrate metabolic process
XM_021619282.1	1p49_0	1p49_3	-2.88563	DOWN	3.49495	3.67905e-09	3.1122e-07	18.523	16.334	17.991	2.691	1.88	2.602	2	XM_021619282.1	XP_021474957.1 E3 ubiquitin-protein ligase TRIM39-like	2832	20	2.6e-294	86.95	3	C:GO:0005622; F:GO:0008270; F:GO:0016874	C:intracellular; F:zinc ion binding; F:ligase activity			IPR003879 (PRINTS); IPR003877 (SMART); IPR001841 (SMART); IPR006574 (SMART); IPR000315 (SMART); IPR006574 (PFAM); IPR013083 (G3DSA:3.30.40.GENE3D); IPR013083 (G3DSA:3.30.40.GENE3D); IPR003877 (PFAM); IPR000315 (PFAM); IPR018957 (PFAM); PTHR44335 (PANTHER); PTHR44335:SF2 (PANTHER); IPR001870 (PROSITE_PROFILES); IPR000315 (PROSITE_PROFILES); IPR001841 (PROSITE_PROFILES); IPR000315 (CDD); cd13733 (C…	F:GO:0005515; C:GO:0005622; F:GO:0008270; F:GO:0046872	F:protein binding; C:intracellular; F:zinc ion binding; F:metal ion binding
XM_021617346.1	1p49_0	1p49_3	5.87122	UP	2.39049	3.8042e-09	3.20946e-07	0	0	0.365	7.191	9.431	10.244	1	XM_021617346.1	XP_021473021.1 leptin isoform X1	2292	20	2.8e-129	67.08	14	F:GO:0005179; C:GO:0005615; P:GO:0010469; P:GO:0010628; P:GO:0014065; C:GO:0016021; P:GO:0032148; P:GO:0032929; P:GO:0038108; P:GO:0042594; P:GO:0042755; P:GO:0043491; C:GO:0048471; F:GO:0051427	F:hormone activity; C:extracellular space; P:regulation of signaling receptor activity; P:positive regulation of gene expression; P:phosphatidylinositol 3-kinase signaling; C:integral component of membrane; P:activation of protein kinase B activity; P:negative regulation of superoxide anion generation; P:negative regulation of appetite by leptin-mediated signaling pathway; P:response to starvatio…			G3DSA:1.20.1250.10 (GENE3D); IPR000065 (PFAM); IPR000065 (PANTHER); IPR000065 (PRODOM); IPR009079 (SUPERFAMILY)	F:GO:0005179; C:GO:0005576; P:GO:0007165	F:hormone activity; C:extracellular region; P:signal transduction
XR_002475838.1	1p49_0	1p49_3	-2.46684	DOWN	5.74549	3.82857e-09	3.22141e-07	69.721	72.213	108.327	9.238	18.029	18.309	2	XR_002475838.1	XP_020353430.1 aldehyde dehydrogenase, mitochondrial	2031	20	1.7e-226	94.59	20	F:GO:0004029; P:GO:0006094; P:GO:0006096; P:GO:0006525; P:GO:0006547; P:GO:0006550; P:GO:0006552; P:GO:0006554; P:GO:0006560; P:GO:0006568; P:GO:0006574; P:GO:0006631; P:GO:0006699; P:GO:0019260; P:GO:0019482; P:GO:0019852; P:GO:0046251; P:GO:0046486; P:GO:0055114; P:GO:2001038	F:aldehyde dehydrogenase (NAD) activity; P:gluconeogenesis; P:glycolytic process; P:arginine metabolic process; P:histidine metabolic process; P:isoleucine catabolic process; P:leucine catabolic process; P:lysine catabolic process; P:proline metabolic process; P:tryptophan metabolic process; P:valine catabolic process; P:fatty acid metabolic process; P:bile acid biosynthetic process; P:1,2-dichlo…	EC:1.2.1.3	Aldehyde dehydrogenase (NAD(+))	IPR016162 (G3DSA:3.40.605.GENE3D); G3DSA:3.40.309.10 (GENE3D); IPR015590 (PFAM); PTHR11699:SF233 (PANTHER); PTHR11699 (PANTHER); IPR016161 (SUPERFAMILY)	P:GO:0008152; F:GO:0016491; P:GO:0055114	P:metabolic process; F:oxidoreductase activity; P:oxidation-reduction process
XM_021617785.1	1p49_0	1p49_3	2.21737	UP	5.08997	3.9963e-09	3.35359e-07	10.958	9.882	12.131	42.732	57.401	55.639	1	XM_021617785.1	XP_021473460.1 heat shock cognate 71 kDa protein	2461	20	0	98.76	8	F:GO:0005524; C:GO:0005634; C:GO:0005737; P:GO:0009408; C:GO:0016020; P:GO:0046686; P:GO:0046688; P:GO:1903842	F:ATP binding; C:nucleus; C:cytoplasm; P:response to heat; C:membrane; P:response to cadmium ion; P:response to copper ion; P:response to arsenite ion			IPR013126 (PRINTS); IPR029048 (G3DSA:1.20.1270.GENE3D); IPR013126 (PFAM); G3DSA:3.30.420.40 (GENE3D); G3DSA:3.30.420.40 (GENE3D); IPR029047 (G3DSA:2.60.34.GENE3D); G3DSA:3.90.640.10 (GENE3D); mobidb-lite (MOBIDB_LITE); PTHR19375 (PANTHER); PTHR19375:SF310 (PANTHER); cd10233 (CDD); SSF53067 (SUPERFAMILY); IPR029047 (SUPERFAMILY); IPR029048 (SUPERFAMILY); SSF53067 (SUPERFAMILY)	no GO terms	no GO terms
XM_021578789.1	1p49_0	1p49_3	2.42903	UP	4.45542	4.07016e-09	3.40652e-07	6.935	4.434	7.281	27.995	39.301	34.873	1	XM_021578789.1	XP_021434464.1 protein CREG2	1802	20	3.9e-163	86.16	1	F:GO:0048037	F:cofactor binding			IPR014631 (PIRSF); PF13883 (PFAM); IPR012349 (G3DSA:2.30.110.GENE3D); PTHR13343:SF15 (PANTHER); PTHR13343 (PANTHER); IPR012349 (SUPERFAMILY)	F:GO:0048037	F:cofactor binding
XM_021556661.1	1p49_0	1p49_3	-4.10981	DOWN	2.78505	4.1611e-09	3.47341e-07	11.431	10.73	11.613	0.933	0.65	0.454	4	XM_021556661.1	XP_021412336.1 squalene monooxygenase-like	4830	20	0	90.21	6	F:GO:0004506; P:GO:0006694; C:GO:0016021; P:GO:0016114; F:GO:0050660; P:GO:0055114	F:squalene monooxygenase activity; P:steroid biosynthetic process; C:integral component of membrane; P:terpenoid biosynthetic process; F:flavin adenine dinucleotide binding; P:oxidation-reduction process	EC:1.14.13.132; EC:1.14.13	Acting on paired donors, with incorporation or reduction of molecular oxygen. The oxygen incorporated need not be derived from O(2); Acting on paired donors, with incorporation or reduction of molecular oxygen. The oxygen incorporated need not be derived from O(2)	PR00420 (PRINTS); IPR013698 (PFAM); IPR036188 (G3DSA:3.50.50.GENE3D); mobidb-lite (MOBIDB_LITE); PTHR10835:SF0 (PANTHER); PTHR10835 (PANTHER); IPR036188 (SUPERFAMILY)	F:GO:0004506; C:GO:0016021; F:GO:0050660; P:GO:0055114	F:squalene monooxygenase activity; C:integral component of membrane; F:flavin adenine dinucleotide binding; P:oxidation-reduction process
XM_021574432.1	1p49_0	1p49_3	-2.37361	DOWN	5.47359	4.42739e-09	3.68595e-07	78.738	69.688	55.912	18.303	9.248	12.516	2	XM_021574432.1	XP_020335967.1 serine/arginine-rich splicing factor 11-like	2368	20	4.2e-112	95.34	2	F:GO:0003676; P:GO:0008380	F:nucleic acid binding; P:RNA splicing			G3DSA:3.30.70.330 (GENE3D); mobidb-lite (MOBIDB_LITE); IPR034447 (PTHR32343:PANTHER); PTHR32343 (PANTHER); IPR035979 (SUPERFAMILY)	F:GO:0003676; P:GO:0008380	F:nucleic acid binding; P:RNA splicing
XM_021615211.1	1p49_0	1p49_3	2.65796	UP	3.67737	4.69436e-09	3.89793e-07	2.466	3.272	3.612	18.287	20.936	20.839	1	XM_021615211.1	XP_021470886.1 regulator of G-protein signaling 12-like	5659	20	0	86.68	4	F:GO:0005057; P:GO:0007165; F:GO:0030695; P:GO:0050790	F:obsolete signal transducer activity, downstream of receptor; P:signal transduction; F:GTPase regulator activity; P:regulation of catalytic activity			IPR016137 (PRINTS); IPR001478 (SMART); IPR003109 (SMART); IPR006020 (SMART); IPR016137 (SMART); IPR003116 (SMART); IPR001478 (PFAM); IPR024066 (G3DSA:1.10.196.GENE3D); PF16613 (PFAM); G3DSA:1.10.167.10 (GENE3D); IPR024066 (G3DSA:1.10.196.GENE3D); G3DSA:3.10.20.90 (GENE3D); IPR016137 (PFAM); IPR011993 (G3DSA:2.30.29.GENE3D); PF16612 (PFAM); IPR003116 (PFAM); G3DSA:2.30.42.10 (GENE3D); G3DSA:3.10.2…	F:GO:0005057; F:GO:0005515; P:GO:0007165; F:GO:0030695	F:obsolete signal transducer activity, downstream of receptor; F:protein binding; P:signal transduction; F:GTPase regulator activity
XM_021578693.1	1p49_0	1p49_3	-2.29078	DOWN	5.2569	4.91894e-09	4.06302e-07	42.889	55.907	75.458	12.962	12.307	10.657	2	XM_021578693.1	XP_021434368.1 inner centromere protein A-like	2949	20	2e-297	75.31						IPR022006 (PFAM); IPR005635 (PFAM); mobidb-lite (MOBIDB_LITE); mobidb-lite (MOBIDB_LITE); mobidb-lite (MOBIDB_LITE); mobidb-lite (MOBIDB_LITE); mobidb-lite (MOBIDB_LITE); mobidb-lite (MOBIDB_LITE); mobidb-lite (MOBIDB_LITE); PTHR13142 (PANTHER)	no GO terms	no GO terms
XM_021614648.1	1p49_0	1p49_3	-3.35581	DOWN	3.25405	4.90987e-09	4.06302e-07	15.804	17.689	12.564	2.419	0.945	1.208	2	XM_021614648.1	NP_001133971.1 High mobility group protein B3	1132	20	2.1e-101	93.69	2	F:GO:0003677; C:GO:0005634	F:DNA binding; C:nucleus			PR00886 (PRINTS); IPR009071 (SMART); IPR036910 (G3DSA:1.10.30.GENE3D); IPR009071 (PFAM); IPR036910 (G3DSA:1.10.30.GENE3D); IPR009071 (PFAM); mobidb-lite (MOBIDB_LITE); mobidb-lite (MOBIDB_LITE); IPR031077 (PTHR13711:PANTHER); PTHR13711 (PANTHER); IPR009071 (PROSITE_PROFILES); cd01390 (CDD); cd01390 (CDD); IPR036910 (SUPERFAMILY); IPR036910 (SUPERFAMILY)	no GO terms	no GO terms
XM_021600017.1	1p49_0	1p49_3	3.43787	UP	4.32278	4.99115e-09	4.1119e-07	1.067	6.609	1.364	38.447	34.3	28.253	1	XM_021600017.1	XP_021455689.1 eukaryotic translation initiation factor 5-like	2191	20	1.1e-188	95.2	3	F:GO:0003743; C:GO:0005840; P:GO:0006446	F:translation initiation factor activity; C:ribosome; P:regulation of translational initiation			IPR003307 (SMART); IPR002735 (SMART); IPR003307 (PFAM); G3DSA:1.25.40.180 (GENE3D); IPR002735 (PFAM); IPR016189 (G3DSA:3.30.30.GENE3D); mobidb-lite (MOBIDB_LITE); mobidb-lite (MOBIDB_LITE); PTHR23001 (PANTHER); PTHR23001:SF7 (PANTHER); IPR003307 (PROSITE_PROFILES); cd11561 (CDD); IPR016190 (SUPERFAMILY); IPR016189 (SUPERFAMILY); IPR016024 (SUPERFAMILY)	F:GO:0003743; F:GO:0005488; F:GO:0005515; P:GO:0006413	F:translation initiation factor activity; F:binding; F:protein binding; P:translational initiation
XM_021577619.1	1p49_0	1p49_3	3.78205	UP	3.82849	5.09149e-09	4.18364e-07	2.904	0	2.219	20.045	27.806	24.401	1	XM_021577619.1	XP_021433294.1 cysteine and histidine-rich domain-containing protein 1-like isoform X1	1877	20	5.7e-205	86.29	2	F:GO:0003674; C:GO:0005575	F:molecular_function; C:cellular_component			IPR007052 (PFAM); G3DSA:4.10.1130.10 (GENE3D); IPR007051 (PFAM); IPR008978 (G3DSA:2.60.40.GENE3D); mobidb-lite (MOBIDB_LITE); mobidb-lite (MOBIDB_LITE); PTHR12621 (PANTHER); PTHR12621:SF8 (PANTHER); IPR007051 (PROSITE_PROFILES); IPR007052 (PROSITE_PROFILES); IPR007051 (PROSITE_PROFILES); cd06488 (CDD); IPR008978 (SUPERFAMILY)	no GO terms	no GO terms
XM_021585429.1	1p49_0	1p49_3	-2.61454	DOWN	3.88282	5.11557e-09	4.19251e-07	19.975	26.787	21.439	4.359	3.059	3.79	2	XM_021585429.1	XP_021441104.1 pachytene checkpoint protein 2 homolog	2982	20	3.3e-239	93.43	1	F:GO:0005524	F:ATP binding			IPR001270 (PRINTS); IPR003593 (SMART); IPR003959 (PFAM); G3DSA:3.40.50.300 (GENE3D); PTHR23077 (PANTHER); PTHR23077:SF10 (PANTHER); cd00009 (CDD); IPR027417 (SUPERFAMILY)	F:GO:0005524	F:ATP binding
XM_021615695.1	1p49_0	1p49_3	2.42406	UP	4.32381	5.14923e-09	4.20916e-07	4.88	6.572	5.657	39.512	25.977	27.644	1	XM_021615695.1	XP_021471370.1 DNA repair protein complementing XP-C cells	3953	20	0	74.8	3	F:GO:0003684; C:GO:0005634; P:GO:0006289	F:damaged DNA binding; C:nucleus; P:nucleotide-excision repair			IPR018327 (SMART); IPR018328 (SMART); IPR018326 (SMART); IPR018327 (PFAM); IPR018328 (PFAM); IPR018325 (PFAM); IPR018326 (PFAM); mobidb-lite (MOBIDB_LITE); mobidb-lite (MOBIDB_LITE); mobidb-lite (MOBIDB_LITE); IPR004583 (PANTHER); PTHR12135:SF0 (PANTHER); SSF54001 (SUPERFAMILY)	F:GO:0003677; F:GO:0003684; C:GO:0005634; P:GO:0006289	F:DNA binding; F:damaged DNA binding; C:nucleus; P:nucleotide-excision repair
XM_021621582.1	1p49_0	1p49_3	4.19645	UP	2.7222	5.17015e-09	4.21534e-07	0.219	0.581	0.961	12.309	10.976	10.006	1	XM_021621582.1	XP_021477257.1 zinc finger protein GLIS1-like	3883	20	0	75.6	3	F:GO:0000977; C:GO:0005634; P:GO:0006357	F:RNA polymerase II regulatory region sequence-specific DNA binding; C:nucleus; P:regulation of transcription by RNA polymerase II			IPR013087 (SMART); G3DSA:3.30.160.60 (GENE3D); G3DSA:2.10.69.10 (GENE3D); G3DSA:3.30.160.60 (GENE3D); G3DSA:3.30.160.60 (GENE3D); PF00096 (PFAM); G3DSA:3.30.160.60 (GENE3D); G3DSA:3.30.160.60 (GENE3D); mobidb-lite (MOBIDB_LITE); mobidb-lite (MOBIDB_LITE); mobidb-lite (MOBIDB_LITE); mobidb-lite (MOBIDB_LITE); mobidb-lite (MOBIDB_LITE); mobidb-lite (MOBIDB_LITE); mobidb-lite (MOBIDB_LITE); IPR03043…	F:GO:0000977; F:GO:0003676; C:GO:0005634; P:GO:0006357	F:RNA polymerase II regulatory region sequence-specific DNA binding; F:nucleic acid binding; C:nucleus; P:regulation of transcription by RNA polymerase II
XR_002473078.1	1p49_0	1p49_3	2.5535	UP	4.1918	5.23668e-09	4.25858e-07	4.88	5.088	4.418	19.995	30.977	34.852	1	XR_002473078.1	-	1460									mobidb-lite (MOBIDB_LITE)	no GO terms	no GO terms
XM_021576771.1	1p49_0	1p49_3	2.20337	UP	8.1554	5.48614e-09	4.44998e-07	91.104	94.447	96.196	290.669	509.819	514.331	1	XM_021576771.1	XP_014009346.1 tetraspanin-8-like	2064	20	5.1e-122	66.62	1	C:GO:0016021	C:integral component of membrane			IPR000301 (PRINTS); IPR008952 (G3DSA:1.10.1450.GENE3D); IPR018499 (PFAM); IPR000301 (PIRSF); mobidb-lite (MOBIDB_LITE); PTHR19282:SF376 (PANTHER); PTHR19282 (PANTHER); IPR008952 (SUPERFAMILY)	C:GO:0016021	C:integral component of membrane
XM_021578236.1	1p49_0	1p49_3	4.54291	UP	2.87733	5.73833e-09	4.64261e-07	0	0.516	0.903	16.429	13.974	7.074	1	XM_021578236.1	XP_021433911.1 echinoderm microtubule-associated protein-like 3 isoform X1	4465	20	0	91.17						IPR001680 (SMART); IPR015943 (G3DSA:2.130.10.GENE3D); IPR015943 (G3DSA:2.130.10.GENE3D); IPR001680 (PFAM); IPR015943 (G3DSA:2.130.10.GENE3D); IPR005108 (PFAM); G3DSA:2.80.10.50 (GENE3D); mobidb-lite (MOBIDB_LITE); mobidb-lite (MOBIDB_LITE); mobidb-lite (MOBIDB_LITE); mobidb-lite (MOBIDB_LITE); PTHR13720 (PANTHER); PTHR13720:SF15 (PANTHER); IPR001680 (PROSITE_PROFILES); IPR001680 (PROSITE_PROFILES…	F:GO:0005515	F:protein binding
XM_021557693.1	1p49_0	1p49_3	-2.37295	DOWN	4.17416	5.76429e-09	4.65168e-07	27.191	28.299	26.433	4.409	5.976	5.649	2	XM_021557693.1	XP_021413368.1 peptidyl-prolyl cis-trans isomerase FKBP10-like	2565	20	0	89.42	5	P:GO:0000412; F:GO:0003755; F:GO:0005509; F:GO:0005528; C:GO:0005730	P:histone peptidyl-prolyl isomerization; F:peptidyl-prolyl cis-trans isomerase activity; F:calcium ion binding; F:FK506 binding; C:nucleolus	EC:5.2.1.8	Peptidylprolyl isomerase	G3DSA:1.10.238.10 (GENE3D); G3DSA:1.10.238.10 (GENE3D); G3DSA:3.10.50.40 (GENE3D); IPR001179 (PFAM); IPR023566 (PANTHER); PTHR10516:SF247 (PANTHER); IPR001179 (PROSITE_PROFILES); IPR002048 (PROSITE_PROFILES); SSF54534 (SUPERFAMILY); SSF54534 (SUPERFAMILY); IPR011992 (SUPERFAMILY); SSF54534 (SUPERFAMILY); SSF54534 (SUPERFAMILY)	F:GO:0005509	F:calcium ion binding
XM_021581540.1	1p49_0	1p49_3	2.08765	UP	6.01065	5.88588e-09	4.73768e-07	19.494	24.575	23.581	86.669	101.153	103.791	1	XM_021581540.1	XP_021437215.1 cysteine and histidine-rich domain-containing protein 1	2026	20	1.7e-202	87.6						IPR007051 (PFAM); IPR007052 (PFAM); G3DSA:4.10.1130.10 (GENE3D); mobidb-lite (MOBIDB_LITE); mobidb-lite (MOBIDB_LITE); mobidb-lite (MOBIDB_LITE); PTHR12621 (PANTHER); PTHR12621:SF9 (PANTHER); IPR007051 (PROSITE_PROFILES); IPR007051 (PROSITE_PROFILES); IPR007052 (PROSITE_PROFILES); IPR008978 (SUPERFAMILY)	no GO terms	no GO terms
XM_021621758.1	1p49_0	1p49_3	-2.67431	DOWN	5.41989	5.98352e-09	4.80402e-07	71.33	76.702	54.999	18.031	6.179	8.189	2	XM_021621758.1	XP_021477433.1 centromere protein H	1098	20	3.6e-127	79.17	2	C:GO:0000776; P:GO:0051382	C:kinetochore; P:kinetochore assembly			IPR008426 (PFAM); G3DSA:1.20.58.70 (GENE3D); PTHR28662 (PANTHER)	C:GO:0000776; P:GO:0051382	C:kinetochore; P:kinetochore assembly
XM_021619953.1	1p49_0	1p49_3	3.0864	UP	3.27654	6.07904e-09	4.86833e-07	1.653	1.945	1.642	12.631	16.606	17.235	1	XM_021619953.1	XP_021475628.1 protein unc-45 homolog B-like	4054	20	0	90.62	6	P:GO:0002088; P:GO:0007519; C:GO:0030018; P:GO:0030239; P:GO:0048738; P:GO:0048747	P:lens development in camera-type eye; P:skeletal muscle tissue development; C:Z disc; P:myofibril assembly; P:cardiac muscle tissue development; P:muscle fiber development			IPR000225 (SMART); IPR019734 (SMART); G3DSA:1.20.58.280 (GENE3D); IPR011989 (G3DSA:1.25.10.GENE3D); IPR011990 (G3DSA:1.25.40.GENE3D); IPR011989 (G3DSA:1.25.10.GENE3D); IPR011989 (G3DSA:1.25.10.GENE3D); IPR024660 (PFAM); PTHR22904 (PANTHER); PTHR22904:SF299 (PANTHER); IPR019734 (PROSITE_PROFILES); IPR013026 (PROSITE_PROFILES); IPR016024 (SUPERFAMILY); IPR016024 (SUPERFAMILY); IPR011990 (SUPERFAMIL…	F:GO:0005488; F:GO:0005515	F:binding; F:protein binding
XM_021612160.1	1p49_0	1p49_3	4.12475	UP	2.66942	6.1351e-09	4.90078e-07	0.35	0.71	0.499	9.246	10.996	11.514	1	XM_021612160.1	XP_014010255.1 gremlin-2-like	1737	20	5.2e-104	91.45						IPR006207 (SMART); IPR029034 (G3DSA:2.10.90.GENE3D); IPR004133 (PFAM); mobidb-lite (MOBIDB_LITE); PTHR15283 (PANTHER); PTHR15283:SF2 (PANTHER)	no GO terms	no GO terms
XM_021564301.1	1p49_0	1p49_3	2.84057	UP	3.84035	6.49664e-09	5.17647e-07	3.752	3.033	2.651	32.206	20.184	16.45	1	XM_021564301.1	XP_021419976.1 procollagen-lysine,2-oxoglutarate 5-dioxygenase 2-like	3743	20	0	80.31	7	F:GO:0005506; C:GO:0005783; P:GO:0006554; F:GO:0008475; P:GO:0019538; F:GO:0031418; P:GO:0055114	F:iron ion binding; C:endoplasmic reticulum; P:lysine catabolic process; F:procollagen-lysine 5-dioxygenase activity; P:protein metabolic process; F:L-ascorbic acid binding; P:oxidation-reduction process	EC:1.14.11; EC:1.14.11.4	Acting on paired donors, with incorporation or reduction of molecular oxygen. The oxygen incorporated need not be derived from O(2); Procollagen-lysine 5-dioxygenase	IPR006620 (SMART); G3DSA:2.60.120.620 (GENE3D); PTHR10730 (PANTHER); PTHR10730:SF6 (PANTHER); PTHR10730:SF6 (PANTHER); PTHR10730 (PANTHER); IPR005123 (PROSITE_PROFILES); IPR029044 (SUPERFAMILY)	F:GO:0005506; F:GO:0016491; F:GO:0016705; F:GO:0031418; P:GO:0055114	F:iron ion binding; F:oxidoreductase activity; F:oxidoreductase activity, acting on paired donors, with incorporation or reduction of molecular oxygen; F:L-ascorbic acid binding; P:oxidation-reduction process
XM_021558592.1	1p49_0	1p49_3	-2.50969	DOWN	4.24378	6.7274e-09	5.34684e-07	35.683	28.502	23.043	5.498	6.067	3.841	2	XM_021558592.1	XP_021414267.1 GTP-binding protein 1-like	1172	20	4.5e-168	97.38	2	F:GO:0003924; F:GO:0005525	F:GTPase activity; F:GTP binding	EC:3.6.1.15	Nucleoside-triphosphate phosphatase	G3DSA:3.40.50.300 (GENE3D); IPR000795 (PFAM); PTHR43721:SF14 (PANTHER); PTHR43721 (PANTHER); IPR027417 (SUPERFAMILY)	F:GO:0003924; F:GO:0005525	F:GTPase activity; F:GTP binding
XM_021570752.1	1p49_0	1p49_3	-2.33185	DOWN	4.25932	6.77393e-09	5.37029e-07	29.587	29.645	27.25	6.695	4.645	5.969	2	XM_021570752.1	XP_021426427.1 CTD small phosphatase-like protein 3 isoform X1	1707	20	1e-213	89.9	2	P:GO:0016311; F:GO:0016791	P:dephosphorylation; F:phosphatase activity	EC:3.1.3.41	4-nitrophenylphosphatase	IPR004274 (SMART); IPR011948 (TIGRFAM); IPR004274 (PFAM); IPR023214 (G3DSA:3.40.50.GENE3D); mobidb-lite (MOBIDB_LITE); PTHR12210 (PANTHER); PTHR12210:SF13 (PANTHER); IPR004274 (PROSITE_PROFILES); cd07521 (CDD); IPR036412 (SUPERFAMILY)	F:GO:0016791	F:phosphatase activity
XM_021560043.1	1p49_0	1p49_3	2.29009	UP	5.78811	6.94843e-09	5.49483e-07	13.775	13.431	24.474	76.143	89.14	91.059	1	XM_021560043.1	XP_021415718.1 succinate dehydrogenase [ubiquinone] flavoprotein subunit, mitochondrial-like isoform X1	2495	20	0	96.14	10	C:GO:0005749; P:GO:0006099; P:GO:0006105; P:GO:0006118; P:GO:0006121; F:GO:0008177; F:GO:0009055; P:GO:0009061; C:GO:0045282; F:GO:0050660	C:mitochondrial respiratory chain complex II, succinate dehydrogenase complex (ubiquinone); P:tricarboxylic acid cycle; P:succinate metabolic process; P:obsolete electron transport; P:mitochondrial electron transport, succinate to ubiquinone; F:succinate dehydrogenase (ubiquinone) activity; F:electron transfer activity; P:anaerobic respiration; C:plasma membrane succinate dehydrogenase complex; F…	EC:1.3.99.1; EC:1.3.5.1	Deleted entry; Succinate dehydrogenase (quinone)	IPR037099 (G3DSA:1.20.58.GENE3D); IPR011281 (TIGRFAM); IPR015939 (PFAM); IPR014006 (TIGRFAM); PIRSF000171 (PIRSF); IPR003953 (PFAM); IPR036188 (G3DSA:3.50.50.GENE3D); G3DSA:4.10.80.40 (GENE3D); PTHR11632:SF51 (PANTHER); PTHR11632 (PANTHER); IPR036188 (SUPERFAMILY); IPR027477 (SUPERFAMILY); IPR037099 (SUPERFAMILY)	P:GO:0006099; F:GO:0016491; F:GO:0016627; P:GO:0022900; F:GO:0050660; P:GO:0055114	P:tricarboxylic acid cycle; F:oxidoreductase activity; F:oxidoreductase activity, acting on the CH-CH group of donors; P:electron transport chain; F:flavin adenine dinucleotide binding; P:oxidation-reduction process
XM_021605989.1	1p49_0	1p49_3	3.35372	UP	3.05172	7.16408e-09	5.65121e-07	1.277	1.475	1.037	12.078	15.814	12.516	1	XM_021605989.1	XP_021461663.1 PDZ and LIM domain protein 2-like isoform X1	3126	20	2.9e-222	93.02	1	F:GO:0046872	F:metal ion binding			IPR001781 (SMART); IPR001478 (SMART); IPR001478 (PFAM); IPR031847 (PFAM); G3DSA:2.30.42.10 (GENE3D); G3DSA:2.10.110.10 (GENE3D); IPR001781 (PFAM); mobidb-lite (MOBIDB_LITE); mobidb-lite (MOBIDB_LITE); PTHR24214 (PANTHER); PTHR24214:SF1 (PANTHER); IPR001478 (PROSITE_PROFILES); IPR001781 (PROSITE_PROFILES); cd09449 (CDD); cd00992 (CDD); SSF57716 (SUPERFAMILY); IPR036034 (SUPERFAMILY)	F:GO:0005515	F:protein binding
XM_021606624.1	1p49_0	1p49_3	2.19036	UP	5.89312	7.22969e-09	5.68874e-07	17.107	18.224	23.437	114.631	79.902	78.068	1	XM_021606624.1	XP_021462299.1 peroxisome proliferator-activated receptor gamma coactivator-related protein 1-like	5026	20	0	64.77	5	F:GO:0003712; F:GO:0003723; C:GO:0005667; P:GO:0006355; F:GO:0008134	F:transcription coregulator activity; F:RNA binding; C:transcription factor complex; P:regulation of transcription, DNA-templated; F:transcription factor binding			IPR000504 (SMART); G3DSA:3.30.70.330 (GENE3D); IPR000504 (PFAM); mobidb-lite (MOBIDB_LITE); mobidb-lite (MOBIDB_LITE); mobidb-lite (MOBIDB_LITE); mobidb-lite (MOBIDB_LITE); mobidb-lite (MOBIDB_LITE); mobidb-lite (MOBIDB_LITE); mobidb-lite (MOBIDB_LITE); IPR034605 (PANTHER); IPR034597 (PTHR15528:PANTHER); IPR000504 (PROSITE_PROFILES); IPR035979 (SUPERFAMILY)	F:GO:0003676; F:GO:0003712; F:GO:0008134	F:nucleic acid binding; F:transcription coregulator activity; F:transcription factor binding
XM_021601620.1	1p49_0	1p49_3	-2.09104	DOWN	5.57001	7.349e-09	5.76823e-07	72.686	69.66	68.946	18.84	15.173	16.109	2	XM_021601620.1	XP_021457295.1 hydroxymethylglutaryl-CoA synthase, cytoplasmic-like	4340	20	0	97.01	9	F:GO:0004421; P:GO:0006084; P:GO:0006550; P:GO:0006552; P:GO:0006574; P:GO:0008299; P:GO:0014003; P:GO:0016126; P:GO:0046950	F:hydroxymethylglutaryl-CoA synthase activity; P:acetyl-CoA metabolic process; P:isoleucine catabolic process; P:leucine catabolic process; P:valine catabolic process; P:isoprenoid biosynthetic process; P:oligodendrocyte development; P:sterol biosynthetic process; P:cellular ketone body metabolic process	EC:2.3.3.10	Hydroxymethylglutaryl-CoA synthase	IPR010122 (TIGRFAM); IPR016039 (G3DSA:3.40.47.GENE3D); IPR016039 (G3DSA:3.40.47.GENE3D); IPR013528 (PFAM); IPR013746 (PFAM); mobidb-lite (MOBIDB_LITE); PTHR43323:SF4 (PANTHER); PTHR43323 (PANTHER); cd00827 (CDD); IPR016039 (SUPERFAMILY); IPR016039 (SUPERFAMILY)	F:GO:0003824; F:GO:0004421; P:GO:0008152; P:GO:0008299	F:catalytic activity; F:hydroxymethylglutaryl-CoA synthase activity; P:metabolic process; P:isoprenoid biosynthetic process
XM_021574396.1	1p49_0	1p49_3	-2.40371	DOWN	5.37283	7.41625e-09	5.80657e-07	64.736	74.177	52.473	7.257	13.649	15.789	2	XM_021574396.1	XP_021430071.1 probable ergosterol biosynthetic protein 28	1184	20	5e-74	97.22	1	C:GO:0016021	C:integral component of membrane			IPR005352 (PFAM); IPR005352 (PANTHER)	C:GO:0016021	C:integral component of membrane
XM_021615898.1	1p49_0	1p49_3	2.14254	UP	5.93122	7.55224e-09	5.89841e-07	23.211	19.053	19.556	114.334	81.914	81.868	1	XM_021615898.1	XP_021471573.1 FERM domain-containing protein 4A-like	6330	20	0	90.89	1	C:GO:0005856	C:cytoskeleton			IPR019749 (PRINTS); IPR018980 (SMART); IPR019749 (SMART); IPR018980 (PFAM); IPR018979 (PFAM); IPR019748 (PFAM); IPR014352 (G3DSA:1.20.80.GENE3D); IPR011993 (G3DSA:2.30.29.GENE3D); G3DSA:3.10.20.90 (GENE3D); IPR021774 (PFAM); PTHR23281:SF12 (PANTHER); PTHR23281:SF12 (PANTHER); PTHR23281 (PANTHER); PTHR23281 (PANTHER); PTHR23281 (PANTHER); IPR000299 (PROSITE_PROFILES); IPR019748 (CDD); cd13191 (CDD…	C:GO:0005856	C:cytoskeleton
XM_021562664.1	1p49_0	1p49_3	2.15681	UP	5.5692	7.65461e-09	5.9636e-07	16.223	12.877	18.471	81.922	72.046	62.496	1	XM_021562664.1	XP_014036539.1 importin-4	3947	20	0	91.58	3	C:GO:0005622; P:GO:0006886; F:GO:0008536	C:intracellular; P:intracellular protein transport; F:Ran GTPase binding			IPR034085 (SMART); IPR001494 (SMART); IPR000357 (PFAM); IPR001494 (PFAM); IPR011989 (G3DSA:1.25.10.GENE3D); mobidb-lite (MOBIDB_LITE); mobidb-lite (MOBIDB_LITE); PTHR10527:SF6 (PANTHER); PTHR10527 (PANTHER); IPR021133 (PROSITE_PROFILES); IPR001494 (PROSITE_PROFILES); IPR016024 (SUPERFAMILY); IPR016024 (SUPERFAMILY)	F:GO:0005488; F:GO:0005515; P:GO:0006886; F:GO:0008536	F:binding; F:protein binding; P:intracellular protein transport; F:Ran GTPase binding
XM_021585288.1	1p49_0	1p49_3	2.68107	UP	6.70809	7.85172e-09	6.10211e-07	29.429	21.137	27.183	288.58	108.724	110.204	1	XM_021585288.1	XP_021440963.1 mRNA decay activator protein ZFP36L1-like	1739	20	2.7e-201	85	4	F:GO:0003730; C:GO:0005829; F:GO:0046872; P:GO:0061158	F:mRNA 3'-UTR binding; C:cytosol; F:metal ion binding; P:3'-UTR-mediated mRNA destabilization			IPR000571 (SMART); IPR000571 (PFAM); IPR007635 (PFAM); IPR036855 (G3DSA:4.10.1000.GENE3D); mobidb-lite (MOBIDB_LITE); mobidb-lite (MOBIDB_LITE); mobidb-lite (MOBIDB_LITE); PTHR12547 (PANTHER); PTHR12547:SF53 (PANTHER); IPR000571 (PROSITE_PROFILES); IPR000571 (PROSITE_PROFILES); IPR036855 (SUPERFAMILY); IPR036855 (SUPERFAMILY)	F:GO:0046872	F:metal ion binding
XM_021612550.1	1p49_0	1p49_3	-3.00879	DOWN	3.51341	7.91824e-09	6.13868e-07	20.299	18.666	15.138	2.477	1.291	2.943	2	XM_021612550.1	XP_020352543.1 ras-related protein Rab-32-like	2007	20	3.5e-120	97.37	5	F:GO:0003924; F:GO:0005525; C:GO:0005802; P:GO:0016192; C:GO:0031982	F:GTPase activity; F:GTP binding; C:trans-Golgi network; P:vesicle-mediated transport; C:vesicle	EC:3.6.1.15	Nucleoside-triphosphate phosphatase	PR00449 (PRINTS); SM00176 (SMART); SM00175 (SMART); SM00174 (SMART); SM00173 (SMART); IPR001806 (PFAM); G3DSA:3.30.70.1390 (GENE3D); G3DSA:3.40.50.300 (GENE3D); IPR005225 (TIGRFAM); PTHR24073:SF862 (PANTHER); PTHR24073 (PANTHER); PS51419 (PROSITE_PROFILES); IPR030697 (CDD); IPR027417 (SUPERFAMILY)	F:GO:0003924; F:GO:0005525; C:GO:0005794; C:GO:0005802; P:GO:0016192; C:GO:0031982	F:GTPase activity; F:GTP binding; C:Golgi apparatus; C:trans-Golgi network; P:vesicle-mediated transport; C:vesicle
XM_021607496.1	1p49_0	1p49_3	-2.14053	DOWN	5.14713	7.94966e-09	6.14793e-07	59.795	51.538	46.748	12.408	11.139	12.66	2	XM_021607496.1	XP_021463171.1 centromere protein N	1379	20	9e-192	87.39	2	P:GO:0007059; P:GO:0034508	P:chromosome segregation; P:centromere complex assembly			IPR007902 (PFAM); PTHR12309 (PANTHER); IPR007902 (PTHR12309:PANTHER)	P:GO:0007059; P:GO:0034508	P:chromosome segregation; P:centromere complex assembly
XM_021558294.1	1p49_0	1p49_3	-2.42831	DOWN	4.23358	8.00858e-09	6.17836e-07	29.202	29.562	27.26	3.641	7.094	5.297	2	XM_021558294.1	XP_021413969.1 UNC93-like protein MFSD11	3024	20	1.9e-250	94.57	1	C:GO:0016021	C:integral component of membrane			G3DSA:1.20.1250.20 (GENE3D); IPR010291 (PFAM); G3DSA:1.20.1250.20 (GENE3D); PTHR23294:SF28 (PANTHER); PTHR23294 (PANTHER); IPR020846 (CDD); IPR036259 (SUPERFAMILY)	no GO terms	no GO terms
XM_021567617.1	1p49_0	1p49_3	2.51246	UP	7.14107	8.11326e-09	6.24385e-07	49.134	40.789	26.328	339.279	163.432	171.347	1	XM_021567617.1	XP_021423292.1 hsp90 co-chaperone Cdc37-like	1737	20	9.7e-159	90.31	1	F:GO:0019901	F:protein kinase binding			IPR013855 (SMART); IPR013873 (SMART); IPR013874 (SMART); IPR013874 (PFAM); IPR013873 (PFAM); IPR013855 (PFAM); mobidb-lite (MOBIDB_LITE); mobidb-lite (MOBIDB_LITE); PTHR12800:SF3 (PANTHER); IPR004918 (PANTHER); SSF101391 (SUPERFAMILY)	F:GO:0019901	F:protein kinase binding
XM_021570133.1	1p49_0	1p49_3	-2.69277	DOWN	5.11029	8.27462e-09	6.35254e-07	40.589	57.372	66.343	3.88	8.639	12.918	2	XM_021570133.1	XP_021425808.1 anti-Muellerian hormone type-2 receptor	1550	20	9.5e-307	74.25	6	F:GO:0004702; F:GO:0005524; P:GO:0007178; P:GO:0009069; C:GO:0016021; P:GO:0023014	F:obsolete signal transducer, downstream of receptor, with serine/threonine kinase activity; F:ATP binding; P:transmembrane receptor protein serine/threonine kinase signaling pathway; P:serine family amino acid metabolic process; C:integral component of membrane; P:signal transduction by protein phosphorylation	EC:2.7.11	Transferring phosphorus-containing groups	IPR001245 (PFAM); G3DSA:3.30.200.20 (GENE3D); G3DSA:1.10.510.10 (GENE3D); G3DSA:2.10.60.10 (GENE3D); PTHR23255:SF49 (PANTHER); IPR000333 (PANTHER); IPR000719 (PROSITE_PROFILES); SSF57302 (SUPERFAMILY); IPR011009 (SUPERFAMILY)	F:GO:0004672; F:GO:0004702; F:GO:0005524; P:GO:0006468; P:GO:0007178; C:GO:0016020	F:protein kinase activity; F:obsolete signal transducer, downstream of receptor, with serine/threonine kinase activity; F:ATP binding; P:protein phosphorylation; P:transmembrane receptor protein serine/threonine kinase signaling pathway; C:membrane
XM_021568989.1	1p49_0	1p49_3	-4.0349	DOWN	3.08147	8.34961e-09	6.37906e-07	12.183	14.297	15.464	0.958	0	1.632	2	XM_021568989.1	XP_021424664.1 anillin-like isoform X12	4494	20	0	89.24						IPR001849 (SMART); IPR012966 (PFAM); IPR011993 (G3DSA:2.30.29.GENE3D); IPR001849 (PFAM); mobidb-lite (MOBIDB_LITE); PTHR21538 (PANTHER); PTHR21538:SF23 (PANTHER); IPR001849 (PROSITE_PROFILES); cd01263 (CDD); IPR011993 (SUPERFAMILY)	no GO terms	no GO terms
NM_001124601.1	1p49_0	1p49_3	3.98049	UP	6.61771	8.33971e-09	6.37906e-07	6.454	7.632	18.413	33.857	218.445	264.11	3	NM_001124601.1	NP_001118073.1 differentially regulated trout protein 1 precursor	455	20	4.5e-47	70.29	1	P:GO:0001971	P:negative regulation of activation of membrane attack complex			G3DSA:2.10.60.10 (GENE3D); PTHR10036 (PANTHER); PS51257 (PROSITE_PROFILES); SSF57302 (SUPERFAMILY)	no GO terms	no GO terms
XM_021576227.1	1p49_0	1p49_3	-8.29777	DOWN	2.22827	8.52215e-09	6.49516e-07	4.11	6.176	13.169	0	0	0	2	XM_021576227.1	XP_021431901.1 fatty acid synthase	9794	20	0	96.25	14	F:GO:0004313; F:GO:0004314; F:GO:0004315; F:GO:0004316; F:GO:0004317; F:GO:0004319; F:GO:0004320; C:GO:0005835; P:GO:0006633; F:GO:0016295; F:GO:0016296; F:GO:0031177; P:GO:0042967; P:GO:0055114	F:[acyl-carrier-protein] S-acetyltransferase activity; F:[acyl-carrier-protein] S-malonyltransferase activity; F:3-oxoacyl-[acyl-carrier-protein] synthase activity; F:3-oxoacyl-[acyl-carrier-protein] reductase (NADPH) activity; F:3-hydroxypalmitoyl-[acyl-carrier-protein] dehydratase activity; F:enoyl-[acyl-carrier-protein] reductase (NADPH, B-specific) activity; F:oleoyl-[acyl-carrier-protein] hy…	EC:2.3.1.85; EC:2.3.1.41; EC:4.2.1.61; EC:3.1.2.14; EC:2.3.1.38; EC:4.2.1.59; EC:1.1.1.100; EC:2.3.1.39; EC:1.3.1.10	Fatty-acid synthase; Beta-ketoacyl-[acyl-carrier-protein] synthase I; Carbon-oxygen lyases; Oleoyl-[acyl-carrier-protein] hydrolase; [Acyl-carrier-protein] S-acetyltransferase; 3-hydroxyacyl-[acyl-carrier-protein] dehydratase; 3-oxoacyl-[acyl-carrier-protein] reductase; [Acyl-carrier-protein] S-malonyltransferase; Enoyl-[acyl-carrier-protein] reductase (NADPH, Si-specific)	IPR020801 (SMART); IPR020841 (SMART); SM00822 (SMART); IPR020806 (SMART); IPR020843 (SMART); IPR020807 (SMART); G3DSA:3.90.180.10 (GENE3D); IPR013968 (PFAM); IPR014030 (PFAM); G3DSA:3.90.180.10 (GENE3D); IPR016039 (G3DSA:3.40.47.GENE3D); IPR036736 (G3DSA:1.10.1200.GENE3D); IPR001031 (PFAM); G3DSA:3.40.50.150 (GENE3D); IPR013149 (PFAM); IPR009081 (PFAM); IPR016036 (G3DSA:3.30.70.GENE3D); G3DSA:3.4…	F:GO:0003824; F:GO:0004312; F:GO:0004313; F:GO:0004314; F:GO:0004315; F:GO:0004316; F:GO:0004317; F:GO:0004319; F:GO:0004320; P:GO:0008152; P:GO:0009058; F:GO:0016295; F:GO:0016296; F:GO:0016297; F:GO:0016491; F:GO:0016788; F:GO:0031177; P:GO:0055114	F:catalytic activity; F:fatty acid synthase activity; F:[acyl-carrier-protein] S-acetyltransferase activity; F:[acyl-carrier-protein] S-malonyltransferase activity; F:3-oxoacyl-[acyl-carrier-protein] synthase activity; F:3-oxoacyl-[acyl-carrier-protein] reductase (NADPH) activity; F:3-hydroxypalmitoyl-[acyl-carrier-protein] dehydratase activity; F:enoyl-[acyl-carrier-protein] reductase (NADPH, B-…
NM_001145890.1	1p49_0	1p49_3	4.91421	UP	3.22614	9.07838e-09	6.90241e-07	0	0.765	0.692	4.425	19.493	24.742	1	NM_001145890.1	XP_021473021.1 leptin isoform X1	940	20	5.3e-119	67.72	14	F:GO:0005179; C:GO:0005615; P:GO:0010469; P:GO:0010628; P:GO:0014065; C:GO:0016021; P:GO:0032148; P:GO:0032929; P:GO:0038108; P:GO:0042594; P:GO:0042755; P:GO:0043491; C:GO:0048471; F:GO:0051427	F:hormone activity; C:extracellular space; P:regulation of signaling receptor activity; P:positive regulation of gene expression; P:phosphatidylinositol 3-kinase signaling; C:integral component of membrane; P:activation of protein kinase B activity; P:negative regulation of superoxide anion generation; P:negative regulation of appetite by leptin-mediated signaling pathway; P:response to starvatio…			G3DSA:1.20.1250.10 (GENE3D); IPR000065 (PFAM); IPR000065 (PANTHER); IPR000065 (PRODOM); IPR009079 (SUPERFAMILY)	F:GO:0005179; C:GO:0005576; P:GO:0007165	F:hormone activity; C:extracellular region; P:signal transduction
XM_021592880.1	1p49_0	1p49_3	-5.6539	DOWN	2.76845	9.19025e-09	6.97067e-07	4.25	14.583	15.887	0	0	0.589	2	XM_021592880.1	XP_021448555.1 serine/threonine-protein kinase haspin-like	685	20	3.8e-42	78.81	3	F:GO:0004672; F:GO:0005524; P:GO:0006468	F:protein kinase activity; F:ATP binding; P:protein phosphorylation			G3DSA:3.30.200.20 (GENE3D); PTHR24419:SF32 (PANTHER); PTHR24419 (PANTHER); IPR000719 (PROSITE_PROFILES); IPR011009 (SUPERFAMILY)	F:GO:0004672; F:GO:0005524; P:GO:0006468	F:protein kinase activity; F:ATP binding; P:protein phosphorylation
XM_021617818.1	1p49_0	1p49_3	-2.51649	DOWN	3.89489	9.30049e-09	7.03737e-07	19.993	22.086	26.059	3.583	4.441	3.697	2	XM_021617818.1	XP_021473493.1 condensin-2 complex subunit D3	6205	20	0	80.9	2	C:GO:0000799; P:GO:0007076	C:nuclear condensin complex; P:mitotic chromosome condensation			IPR032682 (PFAM); IPR011989 (G3DSA:1.25.10.GENE3D); IPR011989 (G3DSA:1.25.10.GENE3D); IPR012371 (PIRSF); mobidb-lite (MOBIDB_LITE); mobidb-lite (MOBIDB_LITE); PTHR14222:SF1 (PANTHER); IPR026971 (PANTHER); IPR016024 (SUPERFAMILY)	C:GO:0000799; F:GO:0005488; P:GO:0007076	C:nuclear condensin complex; F:binding; P:mitotic chromosome condensation
XM_021579227.1	1p49_0	1p49_3	-2.1608	DOWN	4.74021	9.58887e-09	7.23822e-07	33.138	42.015	44.155	8.479	8.557	9.738	2	XM_021579227.1	XP_021434902.1 lanosterol synthase	3839	20	0	93.95	1	F:GO:0016866	F:intramolecular transferase activity			IPR018333 (TIGRFAM); G3DSA:1.50.10.20 (GENE3D); G3DSA:1.50.10.20 (GENE3D); IPR032696 (PFAM); IPR032697 (PFAM); mobidb-lite (MOBIDB_LITE); PTHR11764 (PANTHER); PTHR11764:SF20 (PANTHER); IPR018333 (CDD); IPR008930 (SUPERFAMILY); IPR008930 (SUPERFAMILY)	F:GO:0016866	F:intramolecular transferase activity
XM_021618686.1	1p49_0	1p49_3	-2.26326	DOWN	5.74399	9.84641e-09	7.40304e-07	87.125	73.135	83.882	10.873	20.916	19.486	2	XM_021618686.1	XP_021474360.1 proteasome subunit beta type-6-like	879	20	3.7e-130	93.16	5	F:GO:0004298; C:GO:0005634; C:GO:0005737; C:GO:0005839; P:GO:0051603	F:threonine-type endopeptidase activity; C:nucleus; C:cytoplasm; C:proteasome core complex; P:proteolysis involved in cellular protein catabolic process	EC:3.4.25	Acting on peptide bonds (peptidases)	IPR000243 (PRINTS); IPR029055 (G3DSA:3.60.20.GENE3D); IPR001353 (PFAM); IPR035140 (PTHR11599:PANTHER); PTHR11599 (PANTHER); IPR023333 (PROSITE_PROFILES); cd03762 (CDD); IPR029055 (SUPERFAMILY)	F:GO:0004175; F:GO:0004298; C:GO:0005839; P:GO:0051603	F:endopeptidase activity; F:threonine-type endopeptidase activity; C:proteasome core complex; P:proteolysis involved in cellular protein catabolic process
XM_021618685.1	1p49_0	1p49_3	-2.26326	DOWN	5.74399	9.85414e-09	7.40304e-07	87.125	73.135	83.882	10.873	20.916	19.486	2	XM_021618685.1	XP_021474360.1 proteasome subunit beta type-6-like	879	20	3.7e-130	93.16	5	F:GO:0004298; C:GO:0005634; C:GO:0005737; C:GO:0005839; P:GO:0051603	F:threonine-type endopeptidase activity; C:nucleus; C:cytoplasm; C:proteasome core complex; P:proteolysis involved in cellular protein catabolic process	EC:3.4.25	Acting on peptide bonds (peptidases)	IPR000243 (PRINTS); IPR029055 (G3DSA:3.60.20.GENE3D); IPR001353 (PFAM); IPR035140 (PTHR11599:PANTHER); PTHR11599 (PANTHER); IPR023333 (PROSITE_PROFILES); cd03762 (CDD); IPR029055 (SUPERFAMILY)	F:GO:0004175; F:GO:0004298; C:GO:0005839; P:GO:0051603	F:endopeptidase activity; F:threonine-type endopeptidase activity; C:proteasome core complex; P:proteolysis involved in cellular protein catabolic process
XR_002474069.1	1p49_0	1p49_3	-3.31963	DOWN	6.58541	9.88588e-09	7.40924e-07	191.304	247.529	42.532	11.88	18.365	18.67	2	XR_002474069.1	XP_014006430.1 lanC-like protein 1	340	20	7.2e-34	90.58						PTHR12736 (PANTHER); PTHR12736:SF5 (PANTHER)	no GO terms	no GO terms
XM_021584213.1	1p49_0	1p49_3	-5.08746	DOWN	4.74321	9.91988e-09	7.41711e-07	37.799	54.46	49.947	0	4.157	0	2	XM_021584213.1	XP_020359269.1 securin-like isoform X1	744	20	2.8e-99	76.38	3	C:GO:0005634; C:GO:0005737; P:GO:0051276	C:nucleus; C:cytoplasm; P:chromosome organization			PTHR10418:SF2 (PANTHER); IPR006940 (PANTHER)	C:GO:0005634; C:GO:0005737; P:GO:0051276	C:nucleus; C:cytoplasm; P:chromosome organization
XM_021582775.1	1p49_0	1p49_3	-2.95634	DOWN	7.51163	1.02155e-08	7.6201e-07	401.928	359.407	131.159	61.58	24.28	31.3	2	XM_021582775.1	XP_014070248.1 high mobility group nucleosome-binding domain-containing protein 3-like isoform X1	624	9	1.1e-14	96.48	3	C:GO:0000785; C:GO:0005634; F:GO:0031492	C:chromatin; C:nucleus; F:nucleosomal DNA binding			IPR000079 (PRINTS); IPR000079 (SMART); IPR000079 (PFAM); mobidb-lite (MOBIDB_LITE)	C:GO:0000785; C:GO:0005634; F:GO:0031492	C:chromatin; C:nucleus; F:nucleosomal DNA binding
XM_021611564.1	1p49_0	1p49_3	-4.5137	DOWN	2.61466	1.03378e-08	7.69309e-07	14.089	8.527	7.521	0.413	0.325	0.465	2	XM_021611564.1	XP_021467239.1 serine/threonine-protein kinase Nek2-like	2018	20	7.6e-232	91.68	4	F:GO:0004672; F:GO:0005524; P:GO:0006468; P:GO:0046548	F:protein kinase activity; F:ATP binding; P:protein phosphorylation; P:retinal rod cell development			IPR000719 (SMART); G3DSA:3.30.200.20 (GENE3D); PIRSF000654 (PIRSF); G3DSA:1.10.510.10 (GENE3D); IPR000719 (PFAM); mobidb-lite (MOBIDB_LITE); PTHR43671 (PANTHER); IPR000719 (PROSITE_PROFILES); cd08217 (CDD); IPR011009 (SUPERFAMILY)	F:GO:0004672; F:GO:0005524; P:GO:0006468	F:protein kinase activity; F:ATP binding; P:protein phosphorylation
XM_021580359.1	1p49_0	1p49_3	-1.99742	DOWN	7.04252	1.04609e-08	7.76643e-07	185.961	187.115	209.902	55.487	48.173	44.311	2	XM_021580359.1	XP_021436034.1 glutamate dehydrogenase, mitochondrial isoform X1	2816	20	0	97.39	7	F:GO:0004353; P:GO:0006118; P:GO:0006525; P:GO:0006541; P:GO:0006560; P:GO:0032094; P:GO:0055114	F:glutamate dehydrogenase [NAD(P)+] activity; P:obsolete electron transport; P:arginine metabolic process; P:glutamine metabolic process; P:proline metabolic process; P:response to food; P:oxidation-reduction process	EC:1.4.1.3	Glutamate dehydrogenase (NAD(P)(+))	IPR006095 (PRINTS); IPR006096 (SMART); IPR006097 (PFAM); IPR006096 (PFAM); G3DSA:3.40.50.720 (GENE3D); G3DSA:3.40.50.10860 (GENE3D); G3DSA:1.10.287.140 (GENE3D); PTHR11606:SF25 (PANTHER); PTHR11606 (PANTHER); IPR033922 (CDD); IPR036291 (SUPERFAMILY); SSF53223 (SUPERFAMILY)	P:GO:0006520; F:GO:0016491; F:GO:0016639; P:GO:0055114	P:cellular amino acid metabolic process; F:oxidoreductase activity; F:oxidoreductase activity, acting on the CH-NH2 group of donors, NAD or NADP as acceptor; P:oxidation-reduction process
XM_021556412.1	1p49_0	1p49_3	2.09009	UP	5.71694	1.05453e-08	7.8107e-07	15.34	18.187	21.583	74.087	76.568	87.217	1	XM_021556412.1	XP_021412087.1 immediate early response gene 2 protein	1704	20	2.2e-102	70.38						IPR008653 (PFAM); mobidb-lite (MOBIDB_LITE); IPR008653 (PANTHER)	no GO terms	no GO terms
XM_021604012.1	1p49_0	1p49_3	-4.11804	DOWN	2.62613	1.06521e-08	7.87134e-07	10.845	9.946	9.231	0.429	0.671	0.558	2	XM_021604012.1	XP_021459687.1 DEP domain-containing protein 1A-like isoform X1	3655	20	0	83.98	2	C:GO:0005622; P:GO:0035556	C:intracellular; P:intracellular signal transduction			IPR000591 (SMART); IPR036388 (G3DSA:1.10.10.GENE3D); IPR008936 (G3DSA:1.10.555.GENE3D); IPR000591 (PFAM); mobidb-lite (MOBIDB_LITE); mobidb-lite (MOBIDB_LITE); mobidb-lite (MOBIDB_LITE); PTHR16206:SF12 (PANTHER); PTHR16206 (PANTHER); IPR000591 (PROSITE_PROFILES); cd04447 (CDD); IPR036390 (SUPERFAMILY); IPR008936 (SUPERFAMILY)	P:GO:0007165; P:GO:0035556	P:signal transduction; P:intracellular signal transduction
XM_021607968.1	1p49_0	1p49_3	-4.17261	DOWN	2.66733	1.09051e-08	8.03947e-07	8.702	10.905	11.478	0.297	0.762	0.558	2	XM_021607968.1	XP_021463643.1 kinesin-like protein KIF23	4358	20	0	82.04						IPR001752 (PRINTS); IPR001752 (SMART); G3DSA:1.20.1170.10 (GENE3D); IPR001752 (PFAM); IPR032384 (PFAM); IPR036961 (G3DSA:3.40.850.GENE3D); mobidb-lite (MOBIDB_LITE); mobidb-lite (MOBIDB_LITE); mobidb-lite (MOBIDB_LITE); mobidb-lite (MOBIDB_LITE); mobidb-lite (MOBIDB_LITE); mobidb-lite (MOBIDB_LITE); IPR027640 (PANTHER); IPR032924 (PTHR24115:PANTHER); IPR001752 (PROSITE_PROFILES); cd01368 (CDD); I…	P:GO:0000910; P:GO:0000915; F:GO:0003777; F:GO:0005524; P:GO:0007018; F:GO:0008017; P:GO:0072383	P:cytokinesis; P:actomyosin contractile ring assembly; F:microtubule motor activity; F:ATP binding; P:microtubule-based movement; F:microtubule binding; P:plus-end-directed vesicle transport along microtubule
NM_001160496.1	1p49_0	1p49_3	-2.4035	DOWN	6.90363	1.12013e-08	8.2386e-07	158.412	172.975	225.722	18.947	44.311	43.144	2	NM_001160496.1	NP_001153968.1 thymidine kinase	1239	20	5.5e-132	92.99	7	F:GO:0004797; F:GO:0005524; P:GO:0006206; P:GO:0006230; P:GO:0009157; P:GO:0016310; P:GO:0071897	F:thymidine kinase activity; F:ATP binding; P:pyrimidine nucleobase metabolic process; P:TMP biosynthetic process; P:deoxyribonucleoside monophosphate biosynthetic process; P:phosphorylation; P:DNA biosynthetic process	EC:2.7.1.145; EC:2.7.1.21	Deoxynucleoside kinase; Thymidine kinase	G3DSA:3.30.60.20 (GENE3D); G3DSA:3.40.50.300 (GENE3D); IPR001267 (PFAM); IPR001267 (PIRSF); IPR001267 (PANTHER); PTHR11441:SF0 (PANTHER); SSF57716 (SUPERFAMILY); IPR027417 (SUPERFAMILY)	F:GO:0004797; F:GO:0005524	F:thymidine kinase activity; F:ATP binding
XM_021597395.1	1p49_0	1p49_3	-2.08174	DOWN	5.49876	1.17604e-08	8.62965e-07	58.203	65.881	77.053	17.155	16.19	14.798	2	XM_021597395.1	XP_021453070.1 isocitrate dehydrogenase [NADP] cytoplasmic-like	2394	20	1.6e-244	97.35	6	F:GO:0000287; F:GO:0004450; P:GO:0006102; P:GO:0006749; P:GO:0019643; F:GO:0051287	F:magnesium ion binding; F:isocitrate dehydrogenase (NADP+) activity; P:isocitrate metabolic process; P:glutathione metabolic process; P:reductive tricarboxylic acid cycle; F:NAD binding	EC:1.1.1.42	Isocitrate dehydrogenase (NADP(+))	IPR024084 (SMART); IPR024084 (PFAM); IPR004790 (TIGRFAM); G3DSA:3.40.718.10 (GENE3D); IPR004790 (PIRSF); IPR004790 (PANTHER); PTHR11822:SF21 (PANTHER); SSF53659 (SUPERFAMILY)	F:GO:0004450; P:GO:0006102; F:GO:0016616; P:GO:0055114	F:isocitrate dehydrogenase (NADP+) activity; P:isocitrate metabolic process; F:oxidoreductase activity, acting on the CH-OH group of donors, NAD or NADP as acceptor; P:oxidation-reduction process
XM_021621538.1	1p49_0	1p49_3	-2.98986	DOWN	3.25804	1.20647e-08	8.8324e-07	15.9	14.693	14.312	1.519	1.718	2.406	2	XM_021621538.1	XP_021477213.1 type I inositol 1,4,5-trisphosphate 5-phosphatase-like	2410	20	2e-234	95.73	2	F:GO:0016787; P:GO:0046856	F:hydrolase activity; P:phosphatidylinositol dephosphorylation			IPR000300 (SMART); IPR005135 (PFAM); IPR036691 (G3DSA:3.60.10.GENE3D); PTHR12997 (PANTHER); PTHR12997:SF8 (PANTHER); cd09092 (CDD); IPR036691 (SUPERFAMILY)	P:GO:0046856	P:phosphatidylinositol dephosphorylation
XR_002469591.1	1p49_0	1p49_3	-2.32508	DOWN	4.34448	1.2572e-08	9.1825e-07	26.683	32.926	32.283	8.091	5	5.535	2	XR_002469591.1	XP_021448527.1 uncharacterized protein LOC110512511	2040	10	1.2e-09	57						mobidb-lite (MOBIDB_LITE)	no GO terms	no GO terms
XM_021618786.1	1p49_0	1p49_3	-4.84272	DOWN	2.95395	1.27688e-08	9.30474e-07	10.267	12.37	16.454	1.379	0	0	2	XM_021618786.1	XP_021474460.1 kinesin-like protein KIF20A isoform X1	3415	20	0	93.43	8	P:GO:0000910; F:GO:0003777; F:GO:0005524; C:GO:0005794; C:GO:0005874; P:GO:0007018; F:GO:0008017; C:GO:0045298	P:cytokinesis; F:microtubule motor activity; F:ATP binding; C:Golgi apparatus; C:microtubule; P:microtubule-based movement; F:microtubule binding; C:tubulin complex	EC:3.6.1.15	Nucleoside-triphosphate phosphatase	IPR001752 (PRINTS); IPR001752 (SMART); IPR001752 (PFAM); IPR036961 (G3DSA:3.40.850.GENE3D); mobidb-lite (MOBIDB_LITE); mobidb-lite (MOBIDB_LITE); IPR027326 (PTHR24115:PANTHER); IPR027640 (PANTHER); IPR001752 (PROSITE_PROFILES); IPR027417 (SUPERFAMILY)	P:GO:0000910; F:GO:0003777; F:GO:0005524; C:GO:0005794; C:GO:0005874; P:GO:0007018; F:GO:0008017	P:cytokinesis; F:microtubule motor activity; F:ATP binding; C:Golgi apparatus; C:microtubule; P:microtubule-based movement; F:microtubule binding
XM_021600220.1	1p49_0	1p49_3	-2.71924	DOWN	3.53812	1.37159e-08	9.97184e-07	16.241	16.343	21.208	2.493	3.029	2.52	2	XM_021600220.1	XP_021455895.1 mitotic checkpoint serine/threonine-protein kinase BUB1-like	4523	20	0	75.4	4	F:GO:0004672; F:GO:0005524; P:GO:0006468; P:GO:0007094	F:protein kinase activity; F:ATP binding; P:protein phosphorylation; P:mitotic spindle assembly checkpoint			IPR013212 (SMART); IPR000719 (SMART); IPR013212 (PFAM); G3DSA:1.10.510.10 (GENE3D); IPR011990 (G3DSA:1.25.40.GENE3D); G3DSA:3.30.200.20 (GENE3D); IPR000719 (PFAM); mobidb-lite (MOBIDB_LITE); mobidb-lite (MOBIDB_LITE); mobidb-lite (MOBIDB_LITE); IPR015661 (PANTHER); PTHR14030:SF8 (PANTHER); IPR000719 (PROSITE_PROFILES); IPR013212 (PROSITE_PROFILES); IPR011009 (SUPERFAMILY)	F:GO:0004672; F:GO:0005515; F:GO:0005524; P:GO:0006468; P:GO:0007094	F:protein kinase activity; F:protein binding; F:ATP binding; P:protein phosphorylation; P:mitotic spindle assembly checkpoint
XM_021602174.1	1p49_0	1p49_3	-4.43165	DOWN	2.89527	1.40846e-08	1.02164e-06	11.396	13.606	12.141	0	1.352	0.289	2	XM_021602174.1	XP_021457849.1 stAR-related lipid transfer protein 4 isoform X1	1861	20	7e-123	93.51	1	F:GO:0008289	F:lipid binding			IPR002913 (SMART); IPR002913 (PFAM); IPR023393 (G3DSA:3.30.530.GENE3D); PTHR12136 (PANTHER); PTHR12136:SF46 (PANTHER); IPR002913 (PROSITE_PROFILES); SSF55961 (SUPERFAMILY)	F:GO:0008289	F:lipid binding
XM_021578009.1	1p49_0	1p49_3	2.40335	UP	4.24719	1.42011e-08	1.02772e-06	7.268	4.886	4.236	25.197	29.229	33.499	1	XM_021578009.1	XP_021433684.1 E3 ubiquitin-protein ligase KEG-like	1875	20	1.8e-73	71.96	1	F:GO:0016874	F:ligase activity			IPR001841 (SMART); IPR013083 (G3DSA:3.30.40.GENE3D); IPR001841 (PFAM); mobidb-lite (MOBIDB_LITE); PTHR13139:SF59 (PANTHER); PTHR13139 (PANTHER); IPR001841 (PROSITE_PROFILES); SSF57850 (SUPERFAMILY)	no GO terms	no GO terms
XM_021580260.1	1p49_0	1p49_3	-2.14227	DOWN	4.84531	1.45268e-08	1.04767e-06	41.857	44.836	41.408	7.95	10.122	11.338	2	XM_021580260.1	XP_021435935.1 hepatocyte growth factor receptor-like	6174	20	0	74.8						IPR001245 (PRINTS); IPR016201 (SMART); IPR002909 (SMART); IPR001627 (SMART); IPR020635 (SMART); IPR013783 (G3DSA:2.60.40.GENE3D); G3DSA:3.30.1680.10 (GENE3D); IPR001245 (PFAM); IPR001627 (PFAM); IPR013783 (G3DSA:2.60.40.GENE3D); IPR002165 (PFAM); G3DSA:1.10.510.10 (GENE3D); G3DSA:3.30.200.20 (GENE3D); IPR013783 (G3DSA:2.60.40.GENE3D); IPR002909 (PFAM); IPR015943 (G3DSA:2.130.10.GENE3D); mobidb-li…	F:GO:0004672; F:GO:0004713; F:GO:0005515; F:GO:0005524; P:GO:0006468	F:protein kinase activity; F:protein tyrosine kinase activity; F:protein binding; F:ATP binding; P:protein phosphorylation
XM_021567678.1	1p49_0	1p49_3	-3.21109	DOWN	4.58496	1.45432e-08	1.04767e-06	52.99	48.662	16.069	6.439	2.053	4.306	2	XM_021567678.1	XP_021423353.1 thymidine kinase, cytosolic-like	1279	20	1.7e-131	92.88	7	F:GO:0004797; F:GO:0005524; P:GO:0006206; P:GO:0006230; P:GO:0009157; P:GO:0016310; P:GO:0071897	F:thymidine kinase activity; F:ATP binding; P:pyrimidine nucleobase metabolic process; P:TMP biosynthetic process; P:deoxyribonucleoside monophosphate biosynthetic process; P:phosphorylation; P:DNA biosynthetic process	EC:2.7.1.145; EC:2.7.1.21	Deoxynucleoside kinase; Thymidine kinase	G3DSA:3.40.50.300 (GENE3D); IPR001267 (PIRSF); G3DSA:3.30.60.20 (GENE3D); IPR001267 (PFAM); IPR001267 (PANTHER); PTHR11441:SF0 (PANTHER); IPR027417 (SUPERFAMILY); SSF57716 (SUPERFAMILY)	F:GO:0004797; F:GO:0005524	F:thymidine kinase activity; F:ATP binding
XM_021562230.1	1p49_0	1p49_3	2.65896	UP	3.50385	1.59709e-08	1.14791e-06	2.842	2.738	2.536	17.081	17.663	18.319	1	XM_021562230.1	XP_021417905.1 cysteine/serine-rich nuclear protein 1-like	3566	20	1.3e-290	73.97						IPR023260 (PRINTS); IPR031972 (PFAM); mobidb-lite (MOBIDB_LITE); PTHR13580:SF10 (PANTHER); IPR023260 (PANTHER)	no GO terms	no GO terms
XM_021607016.1	1p49_0	1p49_3	3.83785	UP	2.78637	1.63452e-08	1.17214e-06	0.866	0.627	0.884	14.538	11.068	8.488	1	XM_021607016.1	XP_021462691.1 G1/S-specific cyclin-D1	4491	20	4.1e-161	97.05	12	P:GO:0000122; F:GO:0003714; C:GO:0005634; C:GO:0005667; P:GO:0010971; C:GO:0017053; P:GO:0031571; P:GO:0048593; P:GO:0051301; P:GO:0061074; P:GO:0070050; P:GO:0071157	P:negative regulation of transcription by RNA polymerase II; F:transcription corepressor activity; C:nucleus; C:transcription factor complex; P:positive regulation of G2/M transition of mitotic cell cycle; C:transcriptional repressor complex; P:mitotic G1 DNA damage checkpoint; P:camera-type eye morphogenesis; P:cell division; P:regulation of neural retina development; P:neuron cellular homeostas…			IPR004367 (SMART); IPR013763 (SMART); IPR036915 (G3DSA:1.10.472.GENE3D); PIRSF001771 (PIRSF); IPR006671 (PFAM); IPR004367 (PFAM); IPR036915 (G3DSA:1.10.472.GENE3D); PTHR10177 (PANTHER); IPR015451 (PTHR10177:PANTHER); IPR013763 (CDD); IPR036915 (SUPERFAMILY); IPR036915 (SUPERFAMILY)	C:GO:0005634; P:GO:0007049	C:nucleus; P:cell cycle
XM_021567544.1	1p49_0	1p49_3	-3.87192	DOWN	2.95941	1.70281e-08	1.21834e-06	13.46	16.463	8.193	1.271	0.742	0.361	2	XM_021567544.1	XP_021423219.1 immunoglobulin superfamily member 8-like	2548	20	6.2e-263	60.15	2	C:GO:0016020; C:GO:0016021	C:membrane; C:integral component of membrane			IPR003599 (SMART); IPR013783 (G3DSA:2.60.40.GENE3D); IPR013783 (G3DSA:2.60.40.GENE3D); IPR013783 (G3DSA:2.60.40.GENE3D); PTHR12207:SF22 (PANTHER); PTHR12207 (PANTHER); PTHR12207:SF22 (PANTHER); IPR007110 (PROSITE_PROFILES); IPR007110 (PROSITE_PROFILES); IPR007110 (PROSITE_PROFILES); IPR036179 (SUPERFAMILY); IPR036179 (SUPERFAMILY); IPR036179 (SUPERFAMILY)	no GO terms	no GO terms
XR_002474701.1	1p49_0	1p49_3	2.22285	UP	4.63467	1.77398e-08	1.26353e-06	8.798	9.126	5.926	30.365	42.532	40.242	1	XR_002474701.1	XP_020359552.1 mannose-P-dolichol utilization defect 1 protein-like	2336	20	5.7e-130	90.65	1	C:GO:0016021	C:integral component of membrane			IPR006603 (SMART); IPR006603 (PFAM); IPR016817 (PTHR12226:PANTHER); PTHR12226 (PANTHER)	no GO terms	no GO terms
XM_021575529.1	1p49_0	1p49_3	-2.16289	DOWN	6.79001	1.77186e-08	1.26353e-06	147.418	171.739	181.192	24.52	44.443	44.053	2	XM_021575529.1	XP_020316286.1 histone H1.0-B-like	1408	20	1.2e-45	92.2	4	C:GO:0000786; F:GO:0003677; C:GO:0005634; P:GO:0006334	C:nucleosome; F:DNA binding; C:nucleus; P:nucleosome assembly			IPR005819 (PRINTS); IPR005818 (SMART); IPR005818 (PFAM); IPR036388 (G3DSA:1.10.10.GENE3D); mobidb-lite (MOBIDB_LITE); mobidb-lite (MOBIDB_LITE); PTHR11467 (PANTHER); PTHR11467:SF20 (PANTHER); IPR005818 (PROSITE_PROFILES); cd00073 (CDD); IPR036390 (SUPERFAMILY)	C:GO:0000786; F:GO:0003677; C:GO:0005634; P:GO:0006334	C:nucleosome; F:DNA binding; C:nucleus; P:nucleosome assembly
XM_021588187.1	1p49_0	1p49_3	-5.04057	DOWN	2.55765	1.80333e-08	1.28155e-06	9.699	10.988	8.645	0	0	0.805	2	XM_021588187.1	XP_014070248.1 high mobility group nucleosome-binding domain-containing protein 3-like isoform X1	1474	11	1.5e-11	95.41	3	C:GO:0000785; C:GO:0005634; F:GO:0031492	C:chromatin; C:nucleus; F:nucleosomal DNA binding			IPR000079 (PRINTS); IPR000079 (SMART); IPR000079 (PFAM); mobidb-lite (MOBIDB_LITE)	C:GO:0000785; C:GO:0005634; F:GO:0031492	C:chromatin; C:nucleus; F:nucleosomal DNA binding
XM_021617607.1	1p49_0	1p49_3	-8.14571	DOWN	2.08864	1.80741e-08	1.28155e-06	6.087	10.702	4.313	0	0	0	2	XM_021617607.1	XP_021473282.1 GRAM domain-containing protein 1B-like isoform X8	7782	20	0	99.38	1	C:GO:0016021	C:integral component of membrane			IPR004182 (SMART); IPR004182 (PFAM); IPR031968 (PFAM); mobidb-lite (MOBIDB_LITE); mobidb-lite (MOBIDB_LITE); PTHR23319 (PANTHER); PTHR23319:SF3 (PANTHER); IPR031968 (PROSITE_PROFILES); cd13220 (CDD)	no GO terms	no GO terms
XM_021575772.1	1p49_0	1p49_3	5.72989	UP	2.28035	1.82674e-08	1.29236e-06	0.429	0	0	9.585	7.48	7.745	1	XM_021575772.1	XP_021431447.1 ankyrin repeat domain-containing protein 1-like	2069	20	2.6e-73	80.96						IPR002110 (PRINTS); IPR002110 (SMART); PF13637 (PFAM); IPR036770 (G3DSA:1.25.40.GENE3D); IPR020683 (PFAM); IPR002110 (PFAM); IPR036770 (G3DSA:1.25.40.GENE3D); mobidb-lite (MOBIDB_LITE); PTHR24126 (PANTHER); PTHR24126:SF7 (PANTHER); IPR002110 (PROSITE_PROFILES); IPR002110 (PROSITE_PROFILES); IPR002110 (PROSITE_PROFILES); IPR002110 (PROSITE_PROFILES); IPR020683 (PROSITE_PROFILES); IPR020683 (CDD); …	F:GO:0005515	F:protein binding
NM_001124404.1	1p49_0	1p49_3	2.04262	UP	6.41989	1.92915e-08	1.36175e-06	37.266	30.235	24.599	122.458	126.154	137.001	1	NM_001124404.1	NP_001117876.1 complement receptor-like precursor	2812	20	4.5e-190	79.76	2	C:GO:0009986; C:GO:0016021	C:cell surface; C:integral component of membrane			IPR000436 (SMART); G3DSA:2.10.70.10 (GENE3D); G3DSA:2.10.70.10 (GENE3D); IPR017341 (PIRSF); G3DSA:1.20.5.510 (GENE3D); G3DSA:2.10.70.10 (GENE3D); IPR000436 (PFAM); G3DSA:2.10.70.10 (GENE3D); PTHR19325 (PANTHER); PTHR19325:SF341 (PANTHER); IPR000436 (PROSITE_PROFILES); IPR000436 (PROSITE_PROFILES); IPR000436 (PROSITE_PROFILES); IPR000436 (PROSITE_PROFILES); IPR000436 (CDD); IPR000436 (CDD); IPR000…	C:GO:0009986	C:cell surface
XM_021600704.1	1p49_0	1p49_3	-4.66011	DOWN	2.52428	1.96972e-08	1.38729e-06	9.131	7.891	11.344	0.537	0.569	0	2	XM_021600704.1	XP_020310442.1 sestrin-1 isoform X2	4601	20	1.8e-289	96.09	2	C:GO:0005634; P:GO:1901031	C:nucleus; P:regulation of response to reactive oxygen species			IPR029032 (G3DSA:1.20.1290.GENE3D); IPR006730 (PFAM); IPR006730 (PANTHER); PTHR12474:SF3 (PANTHER); IPR029032 (SUPERFAMILY)	C:GO:0005634; P:GO:1901031	C:nucleus; P:regulation of response to reactive oxygen species
XM_021616037.1	1p49_0	1p49_3	-2.1859	DOWN	5.5478	1.98437e-08	1.39199e-06	63.739	70.619	76.371	10.46	17.206	19.176	2	XM_021616037.1	XP_020361930.1 DNA-binding protein inhibitor ID-1-like	1100	20	2.6e-64	92.75	7	F:GO:0003677; C:GO:0005634; C:GO:0005737; P:GO:0045664; P:GO:0045892; F:GO:0046983; P:GO:0050768	F:DNA binding; C:nucleus; C:cytoplasm; P:regulation of neuron differentiation; P:negative regulation of transcription, DNA-templated; F:protein dimerization activity; P:negative regulation of neurogenesis			IPR011598 (SMART); IPR011598 (PFAM); IPR036638 (G3DSA:4.10.280.GENE3D); IPR026052 (PANTHER); PTHR11723:SF4 (PANTHER); IPR011598 (PROSITE_PROFILES); IPR011598 (CDD); IPR036638 (SUPERFAMILY)	C:GO:0005634; C:GO:0005737; P:GO:0045892; F:GO:0046983	C:nucleus; C:cytoplasm; P:negative regulation of transcription, DNA-templated; F:protein dimerization activity
XM_021595111.1	1p49_0	1p49_3	-2.13757	DOWN	4.73036	1.98522e-08	1.39199e-06	40.117	32.908	45.096	8.338	8.405	10.399	2	XM_021595111.1	XP_021450786.1 uncharacterized protein LOC110516760 isoform X1	1338	20	3.8e-102	67.23						IPR023341 (PROSITE_PROFILES)	no GO terms	no GO terms
XM_021591294.1	1p49_0	1p49_3	2.57256	UP	4.18088	2.03694e-08	1.42509e-06	6.201	2.599	5.35	33.816	29.259	22.46	3	XM_021591294.1	XP_021446969.1 transmembrane protein 47-like	2285	20	1.6e-89	92.6	1	C:GO:0016021	C:integral component of membrane			IPR015664 (PANTHER); PTHR14399:SF2 (PANTHER)	no GO terms	no GO terms
XM_021616655.1	1p49_0	1p49_3	2.16983	UP	4.35178	2.06836e-08	1.44387e-06	7.259	6.877	5.946	29.853	28.944	33.2	1	XM_021616655.1	XP_021472330.1 tumor necrosis factor receptor superfamily member 5	1480	20	2.1e-199	63.77	3	P:GO:0009987; C:GO:0016021; P:GO:0050896	P:cellular process; C:integral component of membrane; P:response to stimulus			IPR001368 (SMART); G3DSA:2.10.50.10 (GENE3D); G3DSA:2.10.50.10 (GENE3D); IPR001368 (PFAM); G3DSA:2.10.50.10 (GENE3D); G3DSA:2.10.50.10 (GENE3D); mobidb-lite (MOBIDB_LITE); PTHR23097:SF180 (PANTHER); PTHR23097 (PANTHER); PS51257 (PROSITE_PROFILES); IPR034053 (CDD); SSF57586 (SUPERFAMILY); SSF57586 (SUPERFAMILY)	F:GO:0005515	F:protein binding
XM_021625829.1	1p49_0	1p49_3	2.01559	UP	10.548	2.11653e-08	1.47424e-06	555.031	648.39	442.405	1855.43	2375.81	2514.97	1	XM_021625829.1	XP_021481504.1 metalloproteinase inhibitor 2-like	3085	20	1.1e-128	91.2	4	C:GO:0005576; F:GO:0008191; P:GO:0010951; F:GO:0098770	C:extracellular region; F:metalloendopeptidase inhibitor activity; P:negative regulation of endopeptidase activity; F:FBXO family protein binding			IPR001820 (SMART); G3DSA:2.40.50.120 (GENE3D); IPR027465 (G3DSA:3.90.370.GENE3D); IPR001820 (PFAM); IPR015613 (PTHR11844:PANTHER); IPR001820 (PANTHER); IPR001134 (PROSITE_PROFILES); cd03585 (CDD); IPR008993 (SUPERFAMILY)	F:GO:0005515; F:GO:0008191; P:GO:0010951	F:protein binding; F:metalloendopeptidase inhibitor activity; P:negative regulation of endopeptidase activity
XM_021620518.1	1p49_0	1p49_3	2.0298	UP	5.23575	2.12234e-08	1.47502e-06	11.737	13.698	15.032	54.282	55.541	58.582	1	XM_021620518.1	XP_021476193.1 cytochrome c-type heme lyase-like isoform X2	2104	20	1.8e-162	89.16	4	F:GO:0004408; C:GO:0005743; P:GO:0015994; F:GO:0046872	F:holocytochrome-c synthase activity; C:mitochondrial inner membrane; P:chlorophyll metabolic process; F:metal ion binding	EC:4.4.1.17	Holocytochrome-c synthase	IPR000511 (PFAM); mobidb-lite (MOBIDB_LITE); IPR000511 (PANTHER)	F:GO:0004408; C:GO:0005739	F:holocytochrome-c synthase activity; C:mitochondrion
XM_021597409.1	1p49_0	1p49_3	8.14481	UP	2.07572	2.17519e-08	1.50843e-06	0	0	0	3.608	9.492	8.158	1	XM_021597409.1	-	419									no IPS match	no IPS match	no IPS match
XM_021624819.1	1p49_0	1p49_3	-2.3247	DOWN	4.29883	2.19163e-08	1.5165e-06	37.895	23.155	27.941	6.084	6.047	6.02	2	XM_021624819.1	XP_021480494.1 ATP-citrate synthase	4747	20	0	96.27	8	F:GO:0003878; F:GO:0005524; C:GO:0005737; P:GO:0006085; P:GO:0006099; P:GO:0006629; F:GO:0046872; F:GO:0048037	F:ATP citrate synthase activity; F:ATP binding; C:cytoplasm; P:acetyl-CoA biosynthetic process; P:tricarboxylic acid cycle; P:lipid metabolic process; F:metal ion binding; F:cofactor binding	EC:2.3.3.8	ATP citrate synthase	IPR003781 (SMART); IPR003781 (PFAM); G3DSA:3.40.50.720 (GENE3D); IPR016142 (G3DSA:1.10.580.GENE3D); IPR014608 (PIRSF); IPR002020 (PFAM); IPR005811 (PFAM); IPR016102 (G3DSA:3.40.50.GENE3D); G3DSA:3.30.470.20 (GENE3D); IPR016102 (G3DSA:3.40.50.GENE3D); IPR016143 (G3DSA:1.10.230.GENE3D); IPR032263 (PFAM); mobidb-lite (MOBIDB_LITE); PTHR23118 (PANTHER); PTHR23118:SF16 (PANTHER); cd06100 (CDD); IPR036…	F:GO:0003824; F:GO:0003878; P:GO:0006085; P:GO:0006101; P:GO:0008152; F:GO:0046912; F:GO:0048037	F:catalytic activity; F:ATP citrate synthase activity; P:acetyl-CoA biosynthetic process; P:citrate metabolic process; P:metabolic process; F:transferase activity, transferring acyl groups, acyl groups converted into alkyl on transfer; F:cofactor binding
XM_021557368.1	1p49_0	1p49_3	4.02992	UP	3.05292	2.20378e-08	1.52157e-06	0	1.06	1.527	9.362	16.18	16.275	1	XM_021557368.1	XP_021413043.1 metalloreductase STEAP4-like	2597	20	2.1e-274	91.63	1	C:GO:0016021	C:integral component of membrane			IPR013130 (PFAM); G3DSA:3.40.50.720 (GENE3D); IPR028939 (PFAM); mobidb-lite (MOBIDB_LITE); PTHR14239:SF5 (PANTHER); PTHR14239 (PANTHER); IPR036291 (SUPERFAMILY)	no GO terms	no GO terms
XM_021577173.1	1p49_0	1p49_3	-5.53636	DOWN	2.2007	2.27409e-08	1.56669e-06	7.521	7.706	7.319	0	0.132	0.124	2	XM_021577173.1	XP_021432848.1 PCNA-interacting partner-like	2412	20	2.4e-99	60.58						PTHR32121 (PANTHER)	no GO terms	no GO terms
XM_021562882.1	1p49_0	1p49_3	2.05219	UP	6.16114	2.30262e-08	1.58289e-06	26.263	28.732	21.785	88.205	107.088	126.727	1	XM_021562882.1	XP_021418557.1 uncharacterized protein LOC110489905	1898	20	3.4e-88	81.97	3	F:GO:0003674; C:GO:0005575; P:GO:0008150	F:molecular_function; C:cellular_component; P:biological_process			G3DSA:3.10.450.10 (GENE3D); SSF54403 (SUPERFAMILY)	no GO terms	no GO terms
XM_021566632.1	1p49_0	1p49_3	-2.02183	DOWN	8.30417	2.39367e-08	1.6419e-06	503.492	553.27	347.42	123.3	116.54	110.855	2	XM_021566632.1	XP_021422307.1 prostaglandin E synthase 3-like	1089	20	2.7e-98	84.6	1	F:GO:0016853	F:isomerase activity			IPR007052 (PFAM); IPR008978 (G3DSA:2.60.40.GENE3D); mobidb-lite (MOBIDB_LITE); PTHR22932 (PANTHER); PTHR22932:SF3 (PANTHER); IPR007052 (PROSITE_PROFILES); cd00237 (CDD); IPR008978 (SUPERFAMILY)	no GO terms	no GO terms
XM_021599099.1	1p49_0	1p49_3	-2.20102	DOWN	5.0689	2.41863e-08	1.65543e-06	52.501	40.955	57.439	8.941	14.614	9.573	2	XM_021599099.1	XP_021454774.1 long-chain-fatty-acid--CoA ligase ACSBG2-like isoform X1	4457	20	0	93.57	2	P:GO:0008152; F:GO:0016874	P:metabolic process; F:ligase activity			G3DSA:3.40.50.980 (GENE3D); IPR000873 (PFAM); G3DSA:3.30.300.30 (GENE3D); G3DSA:2.30.38.10 (GENE3D); G3DSA:3.40.50.980 (GENE3D); PTHR24096:SF260 (PANTHER); PTHR24096 (PANTHER); cd05933 (CDD); SSF56801 (SUPERFAMILY)	F:GO:0003824; P:GO:0008152	F:catalytic activity; P:metabolic process
XM_021569240.1	1p49_0	1p49_3	-1.93145	DOWN	7.35611	2.52942e-08	1.72751e-06	266.448	247.456	203.707	61.266	65.714	63.818	2	XM_021569240.1	XP_021424915.1 histone H1x	1200	20	7.6e-46	89.18	4	C:GO:0000786; F:GO:0003677; C:GO:0005634; P:GO:0006334	C:nucleosome; F:DNA binding; C:nucleus; P:nucleosome assembly			IPR005819 (PRINTS); IPR005818 (SMART); IPR005818 (PFAM); IPR036388 (G3DSA:1.10.10.GENE3D); mobidb-lite (MOBIDB_LITE); mobidb-lite (MOBIDB_LITE); PTHR11467:SF21 (PANTHER); PTHR11467 (PANTHER); IPR005818 (PROSITE_PROFILES); cd00073 (CDD); IPR036390 (SUPERFAMILY)	C:GO:0000786; F:GO:0003677; C:GO:0005634; P:GO:0006334	C:nucleosome; F:DNA binding; C:nucleus; P:nucleosome assembly
XM_021569299.1	1p49_0	1p49_3	-3.51135	DOWN	3.0012	2.62704e-08	1.78644e-06	9.786	11.071	17.846	1.04	1.026	1.477	2	XM_021569299.1	XP_013988518.1 separin	6989	20	0	78.95	3	C:GO:0005634; P:GO:0006508; F:GO:0008233	C:nucleus; P:proteolysis; F:peptidase activity			IPR011990 (G3DSA:1.25.40.GENE3D); PF03568 (PFAM); mobidb-lite (MOBIDB_LITE); IPR005314 (PANTHER); IPR030397 (PROSITE_PROFILES); IPR011990 (SUPERFAMILY)	F:GO:0005515; C:GO:0005634; P:GO:0006508; F:GO:0008233	F:protein binding; C:nucleus; P:proteolysis; F:peptidase activity
XM_021593476.1	1p49_0	1p49_3	-3.18483	DOWN	3.97442	2.62686e-08	1.78644e-06	22.039	24.169	30.112	4.821	3.181	0.516	2	XM_021593476.1	XP_021449151.1 structural maintenance of chromosomes protein 2-like	753	20	5.4e-74	85.93	4	F:GO:0005524; C:GO:0005634; C:GO:0005694; P:GO:0051276	F:ATP binding; C:nucleus; C:chromosome; P:chromosome organization			G3DSA:1.20.5.340 (GENE3D); PTHR43941 (PANTHER)	no GO terms	no GO terms
XM_021558974.1	1p49_0	1p49_3	2.05623	UP	6.93254	2.67283e-08	1.81367e-06	30.907	47.159	53.049	204.025	174.052	174.094	1	XM_021558974.1	XP_021414647.1 galectin-3-binding protein A-like isoform X2	1800	20	4.9e-299	78.27	4	F:GO:0005044; P:GO:0006898; P:GO:0007165; C:GO:0016020	F:scavenger receptor activity; P:receptor-mediated endocytosis; P:signal transduction; C:membrane			IPR000210 (SMART); IPR011705 (SMART); IPR001190 (PFAM); G3DSA:4.10.790.10 (GENE3D); G3DSA:3.30.710.10 (GENE3D); IPR011705 (PFAM); PTHR24410 (PANTHER); PTHR24410:SF16 (PANTHER); IPR001190 (PROSITE_PROFILES); IPR036772 (SUPERFAMILY); IPR011333 (SUPERFAMILY)	F:GO:0005044; F:GO:0005515; C:GO:0016020	F:scavenger receptor activity; F:protein binding; C:membrane
XM_021589607.1	1p49_0	1p49_3	2.35088	UP	4.2298	2.7433e-08	1.8575e-06	4.006	6.803	5.763	31.793	22.379	32.084	1	XM_021589607.1	XP_021445282.1 integrin beta-1-like	3783	20	0	95.23	4	P:GO:0007160; P:GO:0007229; C:GO:0008305; F:GO:0038023	P:cell-matrix adhesion; P:integrin-mediated signaling pathway; C:integrin complex; F:signaling receptor activity			IPR015812 (PRINTS); IPR002369 (SMART); IPR012896 (SMART); IPR014836 (SMART); IPR016201 (SMART); IPR021157 (G3DSA:1.20.5.GENE3D); IPR037076 (G3DSA:1.20.5.GENE3D); IPR015812 (PIRSF); IPR012896 (PFAM); G3DSA:2.10.25.10 (GENE3D); IPR014836 (PFAM); G3DSA:2.60.40.1510 (GENE3D); IPR002369 (PFAM); G3DSA:2.60.40.1510 (GENE3D); G3DSA:2.10.25.10 (GENE3D); IPR013111 (PFAM); G3DSA:2.60.40.1510 (GENE3D); IPR02…	P:GO:0007155; P:GO:0007160; P:GO:0007229; C:GO:0008305; F:GO:0038023	P:cell adhesion; P:cell-matrix adhesion; P:integrin-mediated signaling pathway; C:integrin complex; F:signaling receptor activity
XM_021598267.1	1p49_0	1p49_3	2.85361	UP	3.77181	2.92568e-08	1.97675e-06	1.548	2.599	4.755	16.916	25.58	23.09	1	XM_021598267.1	XP_021453942.1 succinate dehydrogenase [ubiquinone] flavoprotein subunit, mitochondrial-like	2752	20	0	95.57	7	C:GO:0005743; P:GO:0006099; P:GO:0006119; F:GO:0008177; P:GO:0022900; C:GO:0045281; F:GO:0050660	C:mitochondrial inner membrane; P:tricarboxylic acid cycle; P:oxidative phosphorylation; F:succinate dehydrogenase (ubiquinone) activity; P:electron transport chain; C:succinate dehydrogenase complex; F:flavin adenine dinucleotide binding	EC:1.3.99.1; EC:1.3.5.1	Deleted entry; Succinate dehydrogenase (quinone)	IPR036188 (G3DSA:3.50.50.GENE3D); IPR014006 (TIGRFAM); IPR011281 (TIGRFAM); IPR037099 (G3DSA:1.20.58.GENE3D); PIRSF000171 (PIRSF); IPR015939 (PFAM); IPR003953 (PFAM); G3DSA:4.10.80.40 (GENE3D); PTHR11632 (PANTHER); PTHR11632:SF51 (PANTHER); IPR036188 (SUPERFAMILY); IPR027477 (SUPERFAMILY); IPR037099 (SUPERFAMILY)	P:GO:0006099; F:GO:0016491; F:GO:0016627; P:GO:0022900; F:GO:0050660; P:GO:0055114	P:tricarboxylic acid cycle; F:oxidoreductase activity; F:oxidoreductase activity, acting on the CH-CH group of donors; P:electron transport chain; F:flavin adenine dinucleotide binding; P:oxidation-reduction process
XM_021581194.1	1p49_0	1p49_3	-2.1772	DOWN	4.44119	2.93769e-08	1.98062e-06	33.907	33.802	28.921	8.355	5.793	7.652	2	XM_021581194.1	XP_021436869.1 desumoylating isopeptidase 1-like	2147	20	1.1e-95	92.93						IPR008580 (SMART); IPR008580 (PFAM); PTHR12378:SF7 (PANTHER); IPR008580 (PANTHER)	no GO terms	no GO terms
XM_021608115.1	1p49_0	1p49_3	3.2311	UP	3.36216	2.95271e-08	1.9865e-06	0.918	3.208	1.162	20.433	14.238	15.655	1	XM_021608115.1	XP_021463784.1 PWWP domain-containing protein 2B-like isoform X1	3411	20	0	92.23						IPR000313 (SMART); IPR000313 (PFAM); G3DSA:2.30.30.140 (GENE3D); mobidb-lite (MOBIDB_LITE); mobidb-lite (MOBIDB_LITE); mobidb-lite (MOBIDB_LITE); mobidb-lite (MOBIDB_LITE); PTHR23068 (PANTHER); PTHR23068:SF6 (PANTHER); IPR000313 (PROSITE_PROFILES); cd05835 (CDD); SSF63748 (SUPERFAMILY)	no GO terms	no GO terms
XM_021609454.1	1p49_0	1p49_3	2.11928	UP	5.08358	3.17502e-08	2.13152e-06	8.956	12.96	12.967	41.427	56.283	55.34	1	XM_021609454.1	XP_021465129.1 protein SHQ1 homolog	2270	20	0	77.41						IPR007009 (PFAM); IPR008978 (G3DSA:2.60.40.GENE3D); mobidb-lite (MOBIDB_LITE); mobidb-lite (MOBIDB_LITE); PTHR12967 (PANTHER); IPR007052 (PROSITE_PROFILES); IPR008978 (SUPERFAMILY)	no GO terms	no GO terms
XM_021574768.1	1p49_0	1p49_3	-2.8832	DOWN	4.58165	3.20232e-08	2.14528e-06	34.922	50.901	28.979	1.626	7.856	6.186	2	XM_021574768.1	XP_021430443.1 protein quaking-A	862	20	4e-105	99.07	1	F:GO:0003723	F:RNA binding			IPR004087 (SMART); IPR032377 (PFAM); IPR004088 (PFAM); IPR036612 (G3DSA:3.30.1370.GENE3D); PTHR11208 (PANTHER); PTHR11208:SF40 (PANTHER); cd02395 (CDD); IPR036612 (SUPERFAMILY)	F:GO:0003676; F:GO:0003723	F:nucleic acid binding; F:RNA binding
XM_021580275.1	1p49_0	1p49_3	-4.58442	DOWN	3.16581	3.26786e-08	2.18455e-06	20.098	12.453	12.66	0	0	1.838	2	XM_021580275.1	XP_020349714.1 multiple coagulation factor deficiency protein 2 homolog	1125	20	3.8e-87	93.32	1	F:GO:0005509	F:calcium ion binding			IPR002048 (PFAM); G3DSA:1.10.238.10 (GENE3D); PTHR23104 (PANTHER); PTHR23104:SF10 (PANTHER); IPR002048 (PROSITE_PROFILES); IPR002048 (PROSITE_PROFILES); IPR011992 (SUPERFAMILY)	F:GO:0005509	F:calcium ion binding
XM_021605536.1	1p49_0	1p49_3	-2.91621	DOWN	4.41778	3.36865e-08	2.24717e-06	44.822	26.603	30.909	7.183	1.362	5.256	2	XM_021605536.1	XP_021461211.1 lysosome membrane protein 2-like isoform X1	5824	20	0	96.13	4	C:GO:0005764; P:GO:0007165; C:GO:0016021; F:GO:0038023	C:lysosome; P:signal transduction; C:integral component of membrane; F:signaling receptor activity			IPR005429 (PRINTS); IPR002159 (PRINTS); IPR002159 (PFAM); mobidb-lite (MOBIDB_LITE); PTHR11923:SF56 (PANTHER); IPR002159 (PANTHER)	C:GO:0005764; C:GO:0016020; F:GO:0038023	C:lysosome; C:membrane; F:signaling receptor activity
XM_021589355.1	1p49_0	1p49_3	-4.09064	DOWN	5.40924	3.3764e-08	2.24759e-06	73.018	67.715	79.694	7.034	6.088	0	2	XM_021589355.1	XP_021445028.1 cell division cycle protein 20 homolog	1764	20	4.6e-281	93.61	5	F:GO:0010997; P:GO:0031145; P:GO:0051301; F:GO:0097027; P:GO:1904668	F:anaphase-promoting complex binding; P:anaphase-promoting complex-dependent catabolic process; P:cell division; F:ubiquitin-protein transferase activator activity; P:positive regulation of ubiquitin protein ligase activity			IPR001680 (SMART); IPR001680 (PFAM); IPR015943 (G3DSA:2.130.10.GENE3D); IPR024977 (PFAM); mobidb-lite (MOBIDB_LITE); IPR033187 (PTHR19918:PANTHER); IPR033010 (PANTHER); IPR001680 (PROSITE_PROFILES); IPR017986 (PROSITE_PROFILES); IPR001680 (PROSITE_PROFILES); IPR001680 (PROSITE_PROFILES); cd00200 (CDD); IPR036322 (SUPERFAMILY)	F:GO:0005515; F:GO:0010997; P:GO:0031145; F:GO:0097027; P:GO:1904668	F:protein binding; F:anaphase-promoting complex binding; P:anaphase-promoting complex-dependent catabolic process; F:ubiquitin-protein transferase activator activity; P:positive regulation of ubiquitin protein ligase activity
XM_021565871.1	1p49_0	1p49_3	1.93096	UP	6.49046	3.38714e-08	2.24999e-06	31.196	37.342	34.444	139.266	137.547	122.038	1	XM_021565871.1	XP_021421546.1 activin receptor type-1B-like isoform X2	2368	20	3.1e-301	95.86	7	F:GO:0004675; F:GO:0004702; F:GO:0005524; P:GO:0007178; P:GO:0009069; C:GO:0016021; P:GO:0023014	F:transmembrane receptor protein serine/threonine kinase activity; F:obsolete signal transducer, downstream of receptor, with serine/threonine kinase activity; F:ATP binding; P:transmembrane receptor protein serine/threonine kinase signaling pathway; P:serine family amino acid metabolic process; C:integral component of membrane; P:signal transduction by protein phosphorylation	EC:2.7.11	Transferring phosphorus-containing groups	IPR003605 (SMART); IPR000719 (SMART); G3DSA:2.10.60.10 (GENE3D); IPR000472 (PFAM); IPR003605 (PFAM); IPR000719 (PFAM); G3DSA:1.10.510.10 (GENE3D); G3DSA:3.30.200.20 (GENE3D); IPR000333 (PANTHER); PTHR23255:SF22 (PANTHER); IPR000719 (PROSITE_PROFILES); IPR003605 (PROSITE_PROFILES); cd14143 (CDD); IPR011009 (SUPERFAMILY); SSF57302 (SUPERFAMILY)	F:GO:0004672; F:GO:0004675; F:GO:0004702; F:GO:0005524; P:GO:0006468; P:GO:0007178; C:GO:0016020	F:protein kinase activity; F:transmembrane receptor protein serine/threonine kinase activity; F:obsolete signal transducer, downstream of receptor, with serine/threonine kinase activity; F:ATP binding; P:protein phosphorylation; P:transmembrane receptor protein serine/threonine kinase signaling pathway; C:membrane
XM_021615239.1	1p49_0	1p49_3	-2.60816	DOWN	4.06044	3.41184e-08	2.25689e-06	16.975	33.452	27.058	3.839	3.161	5.855	2	XM_021615239.1	XP_021470914.1 acyl-CoA desaturase-like	833	20	3.2e-107	88.91	4	P:GO:0006633; C:GO:0016021; F:GO:0016717; P:GO:0055114	P:fatty acid biosynthetic process; C:integral component of membrane; F:oxidoreductase activity, acting on paired donors, with oxidation of a pair of donors resulting in the reduction of molecular oxygen to two molecules of water; P:oxidation-reduction process	EC:1.14.19	Acting on paired donors, with incorporation or reduction of molecular oxygen. The oxygen incorporated need not be derived from O(2)	IPR015876 (PRINTS); IPR015876 (PANTHER); PTHR11351:SF55 (PANTHER); IPR015876 (CDD)	F:GO:0016717; P:GO:0055114	F:oxidoreductase activity, acting on paired donors, with oxidation of a pair of donors resulting in the reduction of molecular oxygen to two molecules of water; P:oxidation-reduction process
XM_021620602.1	1p49_0	1p49_3	5.74943	UP	2.27918	3.4063e-08	2.25689e-06	0	0	0.355	5.977	7.907	10.832	1	XM_021620602.1	XP_014012954.1 cAMP-responsive element modulator-like isoform X4	1639	20	5.2e-53	90.82	5	F:GO:0003677; F:GO:0003700; C:GO:0005634; C:GO:0005667; P:GO:0006355	F:DNA binding; F:DNA-binding transcription factor activity; C:nucleus; C:transcription factor complex; P:regulation of transcription, DNA-templated			IPR001630 (PRINTS); IPR004827 (SMART); IPR004827 (PFAM); G3DSA:1.20.5.170 (GENE3D); mobidb-lite (MOBIDB_LITE); mobidb-lite (MOBIDB_LITE); PTHR22952 (PANTHER); PTHR22952:SF97 (PANTHER); IPR004827 (PROSITE_PROFILES); cd14690 (CDD); SSF57959 (SUPERFAMILY)	F:GO:0003677; F:GO:0003700; C:GO:0005634; P:GO:0006355	F:DNA binding; F:DNA-binding transcription factor activity; C:nucleus; P:regulation of transcription, DNA-templated
XM_021593926.1	1p49_0	1p49_3	-4.62723	DOWN	2.8815	3.53012e-08	2.33025e-06	11.23	11.91	13.87	0	0	1.353	2	XM_021593926.1	XP_021449601.1 maternal embryonic leucine zipper kinase-like	627	20	2.6e-90	64.3	4	F:GO:0004674; F:GO:0005524; P:GO:0006468; P:GO:0009069	F:protein serine/threonine kinase activity; F:ATP binding; P:protein phosphorylation; P:serine family amino acid metabolic process	EC:2.7.11	Transferring phosphorus-containing groups	mobidb-lite (MOBIDB_LITE); mobidb-lite (MOBIDB_LITE)	no GO terms	no GO terms
XR_002474031.1	1p49_0	1p49_3	-3.05357	DOWN	4.62285	3.70775e-08	2.44239e-06	61.36	44.163	14.024	4.359	6.362	3.718	2	XR_002474031.1	XP_021463684.1 TIMELESS-interacting protein isoform X1	387	20	8.4e-39	82.65	4	C:GO:0005634; P:GO:0006974; P:GO:0007049; P:GO:0048478	C:nucleus; P:cellular response to DNA damage stimulus; P:cell cycle; P:replication fork protection			mobidb-lite (MOBIDB_LITE)	no GO terms	no GO terms
XM_021604198.1	1p49_0	1p49_3	5.68646	UP	2.23405	3.80025e-08	2.49811e-06	0	0.157	0.144	5.036	9.563	9.211	1	XM_021604198.1	XP_021459873.1 alpha-1,3-mannosyl-glycoprotein 4-beta-N-acetylglucosaminyltransferase C-like	1906	20	4.3e-277	95.59	3	P:GO:0005975; C:GO:0016021; F:GO:0016758	P:carbohydrate metabolic process; C:integral component of membrane; F:transferase activity, transferring hexosyl groups			IPR006759 (PFAM); IPR008979 (G3DSA:2.60.120.GENE3D); IPR006759 (PANTHER); PTHR12062:SF14 (PANTHER)	P:GO:0005975; C:GO:0016020; F:GO:0016758	P:carbohydrate metabolic process; C:membrane; F:transferase activity, transferring hexosyl groups
XM_021619104.1	1p49_0	1p49_3	-4.28378	DOWN	2.59428	4.13204e-08	2.71057e-06	10.67	12.49	6.416	0.338	0.528	0.506	2	XM_021619104.1	XP_020352639.1 meiotic nuclear division protein 1 homolog	1309	20	1.2e-108	95.94	1	C:GO:0005634	C:nucleus			IPR036388 (G3DSA:1.10.10.GENE3D); G3DSA:1.20.5.340 (GENE3D); IPR005647 (PFAM); IPR005647 (PIRSF); IPR036390 (SUPERFAMILY)	no GO terms	no GO terms
XM_021567770.1	1p49_0	1p49_3	-2.88513	DOWN	3.54897	4.17466e-08	2.73284e-06	22.494	16.952	15.551	1.156	2.846	3.418	2	XM_021567770.1	XP_014033258.1 RING finger protein 122-like isoform X1	2452	20	7.9e-82	91.99	2	F:GO:0008270; C:GO:0016021	F:zinc ion binding; C:integral component of membrane			IPR001841 (SMART); IPR001841 (PFAM); IPR013083 (G3DSA:3.30.40.GENE3D); PTHR22763:SF29 (PANTHER); PTHR22763 (PANTHER); IPR001841 (PROSITE_PROFILES); cd16469 (CDD); SSF57850 (SUPERFAMILY)	no GO terms	no GO terms
XM_021567153.1	1p49_0	1p49_3	-4.85794	DOWN	2.39764	4.27979e-08	2.79586e-06	8.615	9.891	7.492	0	0.244	0.692	2	XM_021567153.1	XP_021422834.1 transcription factor E3-like	929	20	1.5e-89	87.63	2	P:GO:0006355; F:GO:0046983	P:regulation of transcription, DNA-templated; F:protein dimerization activity			IPR021802 (PFAM); mobidb-lite (MOBIDB_LITE); mobidb-lite (MOBIDB_LITE); mobidb-lite (MOBIDB_LITE); mobidb-lite (MOBIDB_LITE); PTHR12565 (PANTHER); IPR024100 (PTHR12565:PANTHER)	P:GO:0006355; P:GO:0006959; P:GO:0045670; P:GO:0045893; F:GO:0046983	P:regulation of transcription, DNA-templated; P:humoral immune response; P:regulation of osteoclast differentiation; P:positive regulation of transcription, DNA-templated; F:protein dimerization activity
XM_021613137.1	1p49_0	1p49_3	-3.601	DOWN	2.81283	4.30513e-08	2.80661e-06	11.326	12.26	10.133	0.958	1.199	0.578	2	XM_021613137.1	XP_021468812.1 F-box only protein 5-like	2149	20	1e-226	70.48	1	F:GO:0046872	F:metal ion binding			IPR002867 (SMART); IPR001810 (PFAM); IPR002867 (PFAM); G3DSA:2.20.25.20 (GENE3D); G3DSA:1.20.1280.50 (GENE3D); mobidb-lite (MOBIDB_LITE); PTHR15493 (PANTHER); PTHR15493:SF8 (PANTHER); IPR036047 (SUPERFAMILY); SSF57850 (SUPERFAMILY)	F:GO:0005515	F:protein binding
XM_021616488.1	1p49_0	1p49_3	2.81151	UP	3.72609	4.41202e-08	2.86445e-06	1.356	4.664	2.882	17.709	22.552	22.708	1	XM_021616488.1	XP_020362309.1 microtubule-associated protein RP/EB family member 1-like isoform X1	2267	20	1e-152	90.72	4	C:GO:0005874; C:GO:0045298; F:GO:0051010; P:GO:0070507	C:microtubule; C:tubulin complex; F:microtubule plus-end binding; P:regulation of microtubule cytoskeleton organization			IPR001715 (PFAM); IPR036872 (G3DSA:1.10.418.GENE3D); IPR004953 (PFAM); mobidb-lite (MOBIDB_LITE); IPR027328 (PANTHER); IPR027739 (PTHR10623:PANTHER); IPR001715 (PROSITE_PROFILES); IPR004953 (PROSITE_PROFILES); IPR036133 (SUPERFAMILY); IPR036872 (SUPERFAMILY)	F:GO:0005515; F:GO:0008017; F:GO:0051010; P:GO:0070507	F:protein binding; F:microtubule binding; F:microtubule plus-end binding; P:regulation of microtubule cytoskeleton organization
XM_021560353.1	1p49_0	1p49_3	2.01283	UP	5.24731	4.40775e-08	2.86445e-06	14.159	13.726	13.514	67.838	49.687	51.994	1	XM_021560353.1	XP_021416028.1 rho guanine nucleotide exchange factor 2-like	5262	20	0	90.81	5	F:GO:0005089; C:GO:0005622; P:GO:0035023; P:GO:0043087; F:GO:0046872	F:Rho guanyl-nucleotide exchange factor activity; C:intracellular; P:regulation of Rho protein signal transduction; P:regulation of GTPase activity; F:metal ion binding			IPR002219 (SMART); IPR001849 (SMART); IPR000219 (SMART); G3DSA:3.30.60.20 (GENE3D); IPR002219 (PFAM); IPR011993 (G3DSA:2.30.29.GENE3D); IPR035899 (G3DSA:1.20.900.GENE3D); IPR000219 (PFAM); mobidb-lite (MOBIDB_LITE); mobidb-lite (MOBIDB_LITE); mobidb-lite (MOBIDB_LITE); PTHR12673:SF113 (PANTHER); PTHR12673 (PANTHER); IPR002219 (PROSITE_PROFILES); IPR000219 (PROSITE_PROFILES); IPR001849 (PROSITE_PR…	F:GO:0005089; P:GO:0035023; P:GO:0035556	F:Rho guanyl-nucleotide exchange factor activity; P:regulation of Rho protein signal transduction; P:intracellular signal transduction
XM_021578253.1	1p49_0	1p49_3	-1.98689	DOWN	6.98014	4.45489e-08	2.88635e-06	176.524	171.057	210.065	36.986	57.289	48.059	2	XM_021578253.1	XP_021433928.1 mitotic spindle assembly checkpoint protein MAD2A-like	1326	20	1.9e-106	97.17	1	P:GO:0007094	P:mitotic spindle assembly checkpoint			IPR003511 (PFAM); IPR036570 (G3DSA:3.30.900.GENE3D); PTHR11842 (PANTHER); IPR027097 (PTHR11842:PANTHER); IPR003511 (PROSITE_PROFILES); IPR036570 (SUPERFAMILY)	P:GO:0007094	P:mitotic spindle assembly checkpoint
XM_021619873.1	1p49_0	1p49_3	-1.98234	DOWN	5.57463	4.59501e-08	2.97103e-06	61.002	79.274	68.715	19.508	16.932	17.4	2	XM_021619873.1	XP_021475548.1 isopentenyl-diphosphate Delta-isomerase 1 isoform X2	1576	20	1.7e-165	94.52	5	F:GO:0004452; P:GO:0006694; C:GO:0016021; P:GO:0016114; F:GO:0016787	F:isopentenyl-diphosphate delta-isomerase activity; P:steroid biosynthetic process; C:integral component of membrane; P:terpenoid biosynthetic process; F:hydrolase activity	EC:5.3.3.2	Isopentenyl-diphosphate Delta-isomerase	G3DSA:3.90.79.10 (GENE3D); IPR011876 (PIRSF); IPR011876 (TIGRFAM); IPR000086 (PFAM); PTHR10885:SF5 (PANTHER); IPR011876 (PANTHER); IPR000086 (PROSITE_PROFILES); IPR011876 (CDD); IPR015797 (SUPERFAMILY)	F:GO:0004452; P:GO:0008299; F:GO:0016787	F:isopentenyl-diphosphate delta-isomerase activity; P:isoprenoid biosynthetic process; F:hydrolase activity
XM_021564207.1	1p49_0	1p49_3	-2.24975	DOWN	4.27884	4.69678e-08	3.0292e-06	23.237	27.589	36.077	5.292	6.037	7.084	2	XM_021564207.1	XP_021419882.1 filamin-C-like	8095	20	0	87.98	1	F:GO:0051015	F:actin filament binding			IPR001298 (SMART); IPR001715 (SMART); IPR036872 (G3DSA:1.10.418.GENE3D); IPR001715 (PFAM); IPR036872 (G3DSA:1.10.418.GENE3D); IPR017868 (PFAM); IPR013783 (G3DSA:2.60.40.GENE3D); IPR013783 (G3DSA:2.60.40.GENE3D); IPR013783 (G3DSA:2.60.40.GENE3D); IPR013783 (G3DSA:2.60.40.GENE3D); IPR013783 (G3DSA:2.60.40.GENE3D); IPR013783 (G3DSA:2.60.40.GENE3D); PTHR43998 (PANTHER); PTHR43998 (PANTHER); IPR032461…	F:GO:0005515; F:GO:0051015	F:protein binding; F:actin filament binding
XM_021579317.1	1p49_0	1p49_3	2.04822	UP	9.14665	4.70417e-08	3.0292e-06	187.412	195.697	228.968	576.235	969.159	1017.66	1	XM_021579317.1	XP_021434992.1 follistatin-related protein 1-like	3428	20	1.7e-194	94.69	1	F:GO:0005509	F:calcium ion binding			IPR002350 (SMART); IPR003645 (SMART); G3DSA:1.10.238.10 (GENE3D); IPR002350 (PFAM); G3DSA:3.30.60.30 (GENE3D); IPR015369 (PFAM); G3DSA:1.10.238.10 (GENE3D); PTHR10913 (PANTHER); PTHR10913:SF13 (PANTHER); IPR002048 (PROSITE_PROFILES); IPR002048 (PROSITE_PROFILES); IPR002350 (PROSITE_PROFILES); cd16233 (CDD); IPR036058 (SUPERFAMILY); SSF57603 (SUPERFAMILY); IPR011992 (SUPERFAMILY)	F:GO:0005509; F:GO:0005515	F:calcium ion binding; F:protein binding
XM_021609387.1	1p49_0	1p49_3	-5.47781	DOWN	2.16069	4.74338e-08	3.04822e-06	8.195	7.43	6.311	0.264	0.051	0.196	2	XM_021609387.1	XP_021465062.1 membrane metallo-endopeptidase-like 1	5843	20	0	95.31	3	F:GO:0004222; P:GO:0006508; C:GO:0016021	F:metalloendopeptidase activity; P:proteolysis; C:integral component of membrane	EC:3.4.24	Acting on peptide bonds (peptidases)	IPR018497 (PRINTS); IPR018497 (PFAM); IPR024079 (G3DSA:3.40.390.GENE3D); IPR024079 (G3DSA:3.40.390.GENE3D); IPR008753 (PFAM); mobidb-lite (MOBIDB_LITE); IPR029735 (PTHR11733:PANTHER); IPR000718 (PANTHER); IPR000718 (CDD); SSF55486 (SUPERFAMILY)	F:GO:0004222; P:GO:0006508; F:GO:0008237	F:metalloendopeptidase activity; P:proteolysis; F:metallopeptidase activity
XM_021582605.1	1p49_0	1p49_3	-8.01019	DOWN	1.96901	4.82404e-08	3.09376e-06	3.883	7.439	8.001	0	0	0	2	XM_021582605.1	XP_021438280.1 replication protein A 70 kDa DNA-binding subunit-like isoform X4	2661	20	0	93.24	6	F:GO:0003677; C:GO:0005634; P:GO:0006260; P:GO:0006281; P:GO:0006310; F:GO:0046872	F:DNA binding; C:nucleus; P:DNA replication; P:DNA repair; P:DNA recombination; F:metal ion binding			IPR031657 (PFAM); IPR004365 (PFAM); G3DSA:2.40.50.140 (GENE3D); IPR013955 (PFAM); G3DSA:2.40.50.140 (GENE3D); IPR007199 (PFAM); G3DSA:2.40.50.140 (GENE3D); G3DSA:2.40.50.140 (GENE3D); IPR004591 (TIGRFAM); PTHR23273:SF4 (PANTHER); PTHR23273 (PANTHER); IPR007199 (CDD); cd04475 (CDD); cd04474 (CDD); IPR013955 (CDD); IPR012340 (SUPERFAMILY); IPR012340 (SUPERFAMILY); IPR012340 (SUPERFAMILY); IPR012340…	F:GO:0003676; F:GO:0003677; C:GO:0005634; P:GO:0006260; P:GO:0006281; P:GO:0006310	F:nucleic acid binding; F:DNA binding; C:nucleus; P:DNA replication; P:DNA repair; P:DNA recombination
XM_021564276.1	1p49_0	1p49_3	4.95603	UP	2.37349	5.16522e-08	3.30584e-06	0.184	0	0.499	8.157	8.283	9.841	1	XM_021564276.1	XP_021419951.1 C-C chemokine receptor type 3-like	1713	20	2.7e-198	76.74	5	F:GO:0004950; P:GO:0006935; P:GO:0007187; C:GO:0016021; P:GO:0070098	F:chemokine receptor activity; P:chemotaxis; P:G protein-coupled receptor signaling pathway, coupled to cyclic nucleotide second messenger; C:integral component of membrane; P:chemokine-mediated signaling pathway			IPR000276 (PRINTS); IPR000355 (PRINTS); IPR000276 (PFAM); G3DSA:1.20.1070.10 (GENE3D); PTHR10489:SF922 (PANTHER); PTHR10489 (PANTHER); IPR017452 (PROSITE_PROFILES); SSF81321 (SUPERFAMILY)	F:GO:0004930; F:GO:0004950; P:GO:0006935; P:GO:0007186; C:GO:0016021	F:G protein-coupled receptor activity; F:chemokine receptor activity; P:chemotaxis; P:G protein-coupled receptor signaling pathway; C:integral component of membrane
XM_021602455.1	1p49_0	1p49_3	-2.20813	DOWN	6.44223	5.37097e-08	3.43057e-06	106.864	112.597	175.717	18.914	34.951	32.508	2	XM_021602455.1	XP_021458130.1 78 kDa glucose-regulated protein-like	2524	20	0	96.23	5	P:GO:0001666; P:GO:0001878; F:GO:0005524; C:GO:0070062; P:GO:0071346	P:response to hypoxia; P:response to yeast; F:ATP binding; C:extracellular exosome; P:cellular response to interferon-gamma			IPR013126 (PRINTS); G3DSA:3.30.420.40 (GENE3D); IPR029048 (G3DSA:1.20.1270.GENE3D); IPR029047 (G3DSA:2.60.34.GENE3D); IPR013126 (PFAM); G3DSA:3.30.420.40 (GENE3D); G3DSA:3.90.640.10 (GENE3D); mobidb-lite (MOBIDB_LITE); PTHR19375:SF157 (PANTHER); PTHR19375 (PANTHER); cd10241 (CDD); IPR029048 (SUPERFAMILY); SSF53067 (SUPERFAMILY); SSF53067 (SUPERFAMILY); IPR029047 (SUPERFAMILY)	no GO terms	no GO terms
XR_002474247.1	1p49_0	1p49_3	3.69215	UP	2.76909	5.4793e-08	3.4927e-06	1.408	0.406	0.749	12.45	10.559	10.595	1	XR_002474247.1	XP_020341274.1 filamin-binding LIM protein 1-like	1553	20	4.9e-21	69.48	1	F:GO:0046872	F:metal ion binding			mobidb-lite (MOBIDB_LITE)	no GO terms	no GO terms
XM_021625516.1	1p49_0	1p49_3	-3.27998	DOWN	3.08944	5.4952e-08	3.49577e-06	15.856	10.269	14.398	0.619	1.372	1.962	2	XM_021625516.1	XP_021481191.1 17-beta-hydroxysteroid dehydrogenase 14-like	2020	20	2.4e-148	95.48	6	F:GO:0003735; C:GO:0005840; P:GO:0006412; F:GO:0016491; P:GO:0042254; P:GO:0055114	F:structural constituent of ribosome; C:ribosome; P:translation; F:oxidoreductase activity; P:ribosome biogenesis; P:oxidation-reduction process			IPR002347 (PRINTS); IPR002347 (PRINTS); PF13561 (PFAM); G3DSA:3.40.50.720 (GENE3D); PTHR43658 (PANTHER); PTHR43658:SF4 (PANTHER); cd08933 (CDD); IPR036291 (SUPERFAMILY)	no GO terms	no GO terms
XM_021596544.1	1p49_0	1p49_3	-3.8855	DOWN	3.4659	5.64991e-08	3.58695e-06	9.288	19.183	26.923	0	1.85	1.807	2	XM_021596544.1	XP_021452219.1 serine/threonine-protein kinase haspin-like	677	20	5e-87	85.03	3	F:GO:0004672; F:GO:0005524; P:GO:0006468	F:protein kinase activity; F:ATP binding; P:protein phosphorylation			SM01331 (SMART); G3DSA:1.10.510.10 (GENE3D); PF12330 (PFAM); PTHR24419:SF32 (PANTHER); PTHR24419 (PANTHER)	no GO terms	no GO terms
XM_021623302.1	1p49_0	1p49_3	-3.05298	DOWN	3.43224	5.82788e-08	3.69251e-06	23.159	15.717	12.256	2.815	2.449	0.981	2	XM_021623302.1	XP_021478977.1 unconventional myosin-Ic-like isoform X1	4647	20	0	98.06	8	F:GO:0003777; F:GO:0003779; F:GO:0005524; C:GO:0005874; P:GO:0007018; F:GO:0008017; C:GO:0016459; C:GO:0045298	F:microtubule motor activity; F:actin binding; F:ATP binding; C:microtubule; P:microtubule-based movement; F:microtubule binding; C:myosin complex; C:tubulin complex	EC:3.6.1.15	Nucleoside-triphosphate phosphatase	IPR001609 (PRINTS); IPR001609 (SMART); IPR000048 (SMART); G3DSA:1.20.5.190 (GENE3D); G3DSA:3.40.50.300 (GENE3D); IPR010926 (PFAM); IPR001609 (PFAM); PTHR13140 (PANTHER); PTHR13140:SF665 (PANTHER); IPR000048 (PROSITE_PROFILES); IPR001609 (PROSITE_PROFILES); IPR010926 (PROSITE_PROFILES); IPR036072 (CDD); IPR027417 (SUPERFAMILY)	F:GO:0003774; F:GO:0005515; F:GO:0005524; C:GO:0016459	F:motor activity; F:protein binding; F:ATP binding; C:myosin complex
XM_021560178.1	1p49_0	1p49_3	-2.87473	DOWN	3.53688	5.84722e-08	3.69734e-06	18.602	21.616	14.168	3.765	1.209	2.664	2	XM_021560178.1	XP_021415853.1 anillin-like isoform X1	5528	20	0	84.81						IPR001849 (SMART); IPR031970 (PFAM); IPR011993 (G3DSA:2.30.29.GENE3D); IPR012966 (PFAM); IPR001849 (PFAM); mobidb-lite (MOBIDB_LITE); mobidb-lite (MOBIDB_LITE); mobidb-lite (MOBIDB_LITE); mobidb-lite (MOBIDB_LITE); mobidb-lite (MOBIDB_LITE); PTHR21538 (PANTHER); PTHR21538:SF23 (PANTHER); IPR001849 (PROSITE_PROFILES); cd01263 (CDD); IPR011993 (SUPERFAMILY)	no GO terms	no GO terms
XM_021597416.1	1p49_0	1p49_3	-3.30116	DOWN	3.03906	6.16246e-08	3.88888e-06	13.792	14.749	10.671	0.776	1.209	2.076	2	XM_021597416.1	XP_020312891.1 shugoshin 2 isoform X2	3570	20	0	72.8	3	C:GO:0000775; C:GO:0005634; P:GO:0045132	C:chromosome, centromeric region; C:nucleus; P:meiotic chromosome segregation			IPR011515 (PFAM); mobidb-lite (MOBIDB_LITE); mobidb-lite (MOBIDB_LITE); mobidb-lite (MOBIDB_LITE); mobidb-lite (MOBIDB_LITE); mobidb-lite (MOBIDB_LITE); mobidb-lite (MOBIDB_LITE); mobidb-lite (MOBIDB_LITE); mobidb-lite (MOBIDB_LITE); PTHR21577 (PANTHER)	C:GO:0000775; C:GO:0005634; P:GO:0045132	C:chromosome, centromeric region; C:nucleus; P:meiotic chromosome segregation
XM_021605564.1	1p49_0	1p49_3	-2.00599	DOWN	5.02447	6.2318e-08	3.9244e-06	46.073	52.653	44.011	10.386	12.694	12.815	2	XM_021605564.1	XP_021461239.1 glycine dehydrogenase (decarboxylating), mitochondrial-like isoform X1	4315	20	0	96.28	7	F:GO:0004375; C:GO:0005739; P:GO:0006546; P:GO:0006563; P:GO:0006566; F:GO:0016829; P:GO:0055114	F:glycine dehydrogenase (decarboxylating) activity; C:mitochondrion; P:glycine catabolic process; P:L-serine metabolic process; P:threonine metabolic process; F:lyase activity; P:oxidation-reduction process	EC:1.4.4.2	Glycine dehydrogenase (aminomethyl-transferring)	IPR003437 (TIGRFAM); IPR015422 (G3DSA:3.90.1150.GENE3D); IPR020581 (PFAM); IPR015422 (G3DSA:3.90.1150.GENE3D); IPR015421 (G3DSA:3.40.640.GENE3D); IPR015421 (G3DSA:3.40.640.GENE3D); IPR001597 (PFAM); IPR020581 (PANTHER); IPR003437 (HAMAP); IPR020581 (CDD); IPR020581 (CDD); IPR015424 (SUPERFAMILY); IPR015424 (SUPERFAMILY)	F:GO:0003824; F:GO:0004375; P:GO:0006520; P:GO:0006544; P:GO:0006546; F:GO:0016829; P:GO:0055114	F:catalytic activity; F:glycine dehydrogenase (decarboxylating) activity; P:cellular amino acid metabolic process; P:glycine metabolic process; P:glycine catabolic process; F:lyase activity; P:oxidation-reduction process
XM_021568560.1	1p49_0	1p49_3	-3.95101	DOWN	2.63464	6.24362e-08	3.9244e-06	9.078	9.117	11.786	0.652	0.366	0.744	2	XM_021568560.1	XP_014064999.1 sperm-associated antigen 5-like isoform X3	5095	20	0	79.54	2	P:GO:0051301; P:GO:0051988	P:cell division; P:regulation of attachment of spindle microtubules to kinetochore			G3DSA:1.20.5.340 (GENE3D); G3DSA:1.20.120.330 (GENE3D); G3DSA:1.20.1170.10 (GENE3D); mobidb-lite (MOBIDB_LITE); mobidb-lite (MOBIDB_LITE); mobidb-lite (MOBIDB_LITE); mobidb-lite (MOBIDB_LITE); mobidb-lite (MOBIDB_LITE); mobidb-lite (MOBIDB_LITE); IPR028728 (PANTHER); SSF57997 (SUPERFAMILY)	P:GO:0051301; P:GO:0051988	P:cell division; P:regulation of attachment of spindle microtubules to kinetochore
XM_021607334.1	1p49_0	1p49_3	3.08806	UP	4.09974	6.69927e-08	4.19526e-06	1.705	3.991	4.034	11.979	43.173	28.914	1	XM_021607334.1	XP_021463009.1 lysine--tRNA ligase-like isoform X1	2325	20	0	96.36	6	F:GO:0003676; F:GO:0004824; F:GO:0005524; C:GO:0005737; P:GO:0006430; P:GO:0009085	F:nucleic acid binding; F:lysine-tRNA ligase activity; F:ATP binding; C:cytoplasm; P:lysyl-tRNA aminoacylation; P:lysine biosynthetic process	EC:6.1.1.6	Lysine--tRNA ligase	IPR018149 (PRINTS); G3DSA:3.30.930.10 (GENE3D); IPR004365 (PFAM); G3DSA:2.40.50.140 (GENE3D); IPR034762 (PIRSF); IPR004364 (PFAM); IPR002313 (TIGRFAM); mobidb-lite (MOBIDB_LITE); PTHR42918 (PANTHER); PTHR42918:SF3 (PANTHER); IPR006195 (PROSITE_PROFILES); IPR002313 (HAMAP); IPR018149 (CDD); cd04322 (CDD); SSF55681 (SUPERFAMILY); IPR012340 (SUPERFAMILY)	F:GO:0000166; F:GO:0003676; F:GO:0004812; F:GO:0004824; F:GO:0005524; C:GO:0005737; P:GO:0006418; P:GO:0006430	F:nucleotide binding; F:nucleic acid binding; F:aminoacyl-tRNA ligase activity; F:lysine-tRNA ligase activity; F:ATP binding; C:cytoplasm; P:tRNA aminoacylation for protein translation; P:lysyl-tRNA aminoacylation
XM_021556146.1	1p49_0	1p49_3	-8.50424	DOWN	2.41321	6.71444e-08	4.19526e-06	10.958	14.712	1.537	0	0	0	2	XM_021556146.1	XP_014049814.1 GTPase HRas-like	2161	20	9.1e-98	98.1	4	F:GO:0003924; F:GO:0005525; P:GO:0007165; C:GO:0016020	F:GTPase activity; F:GTP binding; P:signal transduction; C:membrane	EC:3.6.1.15	Nucleoside-triphosphate phosphatase	PR00449 (PRINTS); SM00174 (SMART); SM00173 (SMART); SM00175 (SMART); G3DSA:3.30.70.1390 (GENE3D); G3DSA:3.40.50.300 (GENE3D); IPR001806 (PFAM); IPR005225 (TIGRFAM); PTHR24070:SF186 (PANTHER); IPR020849 (PANTHER); IPR020849 (PROSITE_PROFILES); cd04138 (CDD); IPR027417 (SUPERFAMILY)	F:GO:0003924; F:GO:0005525; P:GO:0007165; C:GO:0016020	F:GTPase activity; F:GTP binding; P:signal transduction; C:membrane
NM_001124369.1	1p49_0	1p49_3	2.83157	UP	6.20536	6.70154e-08	4.19526e-06	12.708	11.615	25.732	48.37	163.95	149.176	1	NM_001124369.1	NP_001117841.1 interferon inducible protein 2	728	20	4e-58	90.35	2	P:GO:0009607; C:GO:0016021	P:response to biotic stimulus; C:integral component of membrane			IPR007593 (PFAM); PTHR13999:SF12 (PANTHER); PTHR13999 (PANTHER)	P:GO:0009607; C:GO:0016021	P:response to biotic stimulus; C:integral component of membrane
XM_021623515.1	1p49_0	1p49_3	-2.82453	DOWN	5.84024	6.74602e-08	4.20667e-06	122.633	123.161	30.17	13.572	11.484	14.395	2	XM_021623515.1	XP_021479190.1 cytoskeleton-associated protein 2-like	2533	20	0	72.32						IPR029197 (PFAM); mobidb-lite (MOBIDB_LITE); mobidb-lite (MOBIDB_LITE); mobidb-lite (MOBIDB_LITE); mobidb-lite (MOBIDB_LITE); IPR026165 (PANTHER); IPR026165 (PANTHER); PTHR16076:SF8 (PANTHER)	no GO terms	no GO terms
XR_002474480.1	1p49_0	1p49_3	11.4857	UP	5.2857	6.79949e-08	4.22767e-06	0	0	0	178.481	39.422	0	8	XR_002474480.1	XP_013995367.1 gelsolin-like	229	20	2.5e-30	93.61	1	F:GO:0051015	F:actin filament binding			IPR029006 (G3DSA:3.40.20.GENE3D); mobidb-lite (MOBIDB_LITE); IPR007122 (PANTHER); PTHR11977:SF27 (PANTHER); SSF55753 (SUPERFAMILY)	F:GO:0051015	F:actin filament binding
XR_002468847.1	1p49_0	1p49_3	-2.27866	DOWN	4.27629	6.80651e-08	4.22767e-06	29.604	28.124	29.411	3.789	7.033	7.414	2	XR_002468847.1	XP_020308827.1 integrin alpha-3	4417	20	0	85.23	3	P:GO:0007155; P:GO:0007229; C:GO:0008305	P:cell adhesion; P:integrin-mediated signaling pathway; C:integrin complex			IPR000413 (PRINTS); IPR013519 (SMART); G3DSA:1.20.5.930 (GENE3D); G3DSA:2.60.40.1510 (GENE3D); G3DSA:2.60.40.1530 (GENE3D); IPR013517 (PFAM); IPR013649 (PFAM); G3DSA:2.130.10.130 (GENE3D); G3DSA:2.60.40.1460 (GENE3D); mobidb-lite (MOBIDB_LITE); PTHR23220 (PANTHER); PTHR23220:SF89 (PANTHER); IPR013519 (PROSITE_PROFILES); IPR013519 (PROSITE_PROFILES); IPR013519 (PROSITE_PROFILES); IPR013519 (PROSIT…	P:GO:0007155; C:GO:0008305	P:cell adhesion; C:integrin complex
XM_021561024.1	1p49_0	1p49_3	-7.93328	DOWN	1.90109	7.15742e-08	4.4369e-06	4.801	5.3	7.982	0.017	0.01	0	2	XM_021561024.1	XP_021416699.1 death ligand signal enhancer-like isoform X1	3145	20	2.8e-257	70.07						IPR006597 (SMART); G3DSA:2.60.40.1180 (GENE3D); IPR006597 (PFAM); mobidb-lite (MOBIDB_LITE); mobidb-lite (MOBIDB_LITE); mobidb-lite (MOBIDB_LITE); mobidb-lite (MOBIDB_LITE); PTHR45011 (PANTHER); SSF81901 (SUPERFAMILY)	no GO terms	no GO terms
XM_021590384.1	1p49_0	1p49_3	-2.78789	DOWN	3.28596	7.23925e-08	4.47883e-06	12.909	14.712	17.405	2.254	2.439	1.766	2	XM_021590384.1	XP_021446059.1 outer dense fiber protein 2-like	3529	20	1.2E-310	83.76						G3DSA:1.20.5.50 (GENE3D); G3DSA:1.20.5.170 (GENE3D); G3DSA:1.20.5.340 (GENE3D); G3DSA:1.20.5.320 (GENE3D); mobidb-lite (MOBIDB_LITE); mobidb-lite (MOBIDB_LITE); PTHR23162:SF10 (PANTHER); IPR026099 (PANTHER)	no GO terms	no GO terms
XM_021556236.1	1p49_0	1p49_3	-1.97742	DOWN	4.68733	7.65668e-08	4.72781e-06	39.522	37.047	35.318	10.32	9.106	9.335	2	XM_021556236.1	XP_014059730.1 myoferlin	8187	20	0	90.56	1	C:GO:0016021	C:integral component of membrane			IPR000008 (SMART); IPR006614 (SMART); IPR012560 (SMART); IPR006614 (SMART); IPR012968 (SMART); IPR012561 (SMART); IPR032362 (PFAM); IPR035892 (G3DSA:2.60.40.GENE3D); IPR012561 (PFAM); IPR000008 (PFAM); IPR035892 (G3DSA:2.60.40.GENE3D); IPR035892 (G3DSA:2.60.40.GENE3D); IPR012968 (PFAM); IPR035892 (G3DSA:2.60.40.GENE3D); IPR035892 (G3DSA:2.60.40.GENE3D); IPR012560 (PFAM); IPR035892 (G3DSA:2.60.40.…	C:GO:0016021	C:integral component of membrane
XM_021576880.1	1p49_0	1p49_3	-2.54105	DOWN	3.777	7.75083e-08	4.7766e-06	22.879	22.759	17.241	2.361	4.817	3.707	2	XM_021576880.1	XP_021432555.1 aurora kinase B-like isoform X1	2314	20	1e-195	91.89	5	F:GO:0004674; F:GO:0005524; P:GO:0006468; P:GO:0007049; P:GO:0009069	F:protein serine/threonine kinase activity; F:ATP binding; P:protein phosphorylation; P:cell cycle; P:serine family amino acid metabolic process	EC:2.7.11	Transferring phosphorus-containing groups	IPR000719 (SMART); PIRSF000654 (PIRSF); G3DSA:1.10.510.10 (GENE3D); IPR000719 (PFAM); G3DSA:3.30.200.20 (GENE3D); G3DSA:1.10.510.10 (GENE3D); mobidb-lite (MOBIDB_LITE); IPR030616 (PANTHER); PTHR24350:SF19 (PANTHER); IPR000719 (PROSITE_PROFILES); IPR011009 (SUPERFAMILY)	F:GO:0004672; F:GO:0005524; P:GO:0006468; P:GO:0007049	F:protein kinase activity; F:ATP binding; P:protein phosphorylation; P:cell cycle
XM_021592497.1	1p49_0	1p49_3	3.40154	UP	3.08312	8.05051e-08	4.95161e-06	0.91	1.226	1.566	7.29	17.328	16.677	1	XM_021592497.1	XP_021448172.1 cytosolic non-specific dipeptidase-like	1982	20	3.1e-294	96.43	3	P:GO:0006508; F:GO:0008237; F:GO:0016805	P:proteolysis; F:metallopeptidase activity; F:dipeptidase activity	EC:3.4.13	Acting on peptide bonds (peptidases)	G3DSA:3.40.630.10 (GENE3D); IPR011650 (PFAM); IPR002933 (PFAM); IPR017153 (PIRSF); G3DSA:3.30.70.360 (GENE3D); PTHR43270:SF1 (PANTHER); PTHR43270 (PANTHER); IPR017153 (CDD); SSF53187 (SUPERFAMILY)	P:GO:0008152; F:GO:0016787; F:GO:0016805	P:metabolic process; F:hydrolase activity; F:dipeptidase activity
XM_021623291.1	1p49_0	1p49_3	1.89139	UP	7.1066	8.20269e-08	5.0354e-06	46.396	64.765	50.811	192.235	204.399	211.817	1	XM_021623291.1	XP_013993074.1 transgelin-2-like isoform X1	1230	20	3.3e-113	95.13	4	P:GO:0000902; C:GO:0015629; P:GO:0030036; F:GO:0051015	P:cell morphogenesis; C:actin cytoskeleton; P:actin cytoskeleton organization; F:actin filament binding			IPR003096 (PRINTS); PR00890 (PRINTS); IPR001715 (SMART); IPR001715 (PFAM); IPR036872 (G3DSA:1.10.418.GENE3D); IPR000557 (PFAM); mobidb-lite (MOBIDB_LITE); IPR001061 (PTHR18959:PANTHER); PTHR18959 (PANTHER); IPR000557 (PROSITE_PROFILES); IPR001715 (PROSITE_PROFILES); IPR001715 (CDD); IPR036872 (SUPERFAMILY)	F:GO:0005515	F:protein binding
XM_021591069.1	1p49_0	1p49_3	-7.93287	DOWN	1.89981	8.38868e-08	5.13957e-06	4.242	8.038	5.955	0	0	0	2	XM_021591069.1	XP_021446744.1 signal peptide peptidase-like 3 isoform X1	4167	20	1.1e-216	97.37	3	F:GO:0004190; P:GO:0006508; C:GO:0016021	F:aspartic-type endopeptidase activity; P:proteolysis; C:integral component of membrane	EC:3.4.23	Acting on peptide bonds (peptidases)	IPR006639 (SMART); IPR007369 (PFAM); PTHR12174:SF22 (PANTHER); IPR007369 (PANTHER)	F:GO:0004190; C:GO:0016021	F:aspartic-type endopeptidase activity; C:integral component of membrane
XM_021615759.1	1p49_0	1p49_3	-2.78522	DOWN	3.41107	8.54858e-08	5.22739e-06	13.311	13.56	22.495	2.815	2.114	2.365	2	XM_021615759.1	XP_021471434.1 targeting protein for Xklp2-like isoform X1	3074	20	0	84.79	4	C:GO:0005819; C:GO:0005874; P:GO:0032147; P:GO:0060236	C:spindle; C:microtubule; P:activation of protein kinase activity; P:regulation of mitotic spindle organization			IPR027329 (PFAM); IPR015128 (PFAM); IPR027330 (PFAM); mobidb-lite (MOBIDB_LITE); mobidb-lite (MOBIDB_LITE); mobidb-lite (MOBIDB_LITE); IPR009675 (PANTHER); PTHR14326:SF9 (PANTHER)	C:GO:0005819; C:GO:0005874; P:GO:0032147; P:GO:0060236	C:spindle; C:microtubule; P:activation of protein kinase activity; P:regulation of mitotic spindle organization
XM_021558961.1	1p49_0	1p49_3	1.8405	UP	8.7397	8.64792e-08	5.27791e-06	167.236	194.369	155.652	578.192	638.961	660.172	1	XM_021558961.1	XP_021414636.1 palmitoleoyl-protein carboxylesterase notum1a	4817	20	3.8e-306	95.69	5	P:GO:0006507; P:GO:0009952; F:GO:0016787; P:GO:0021532; P:GO:0090090	P:GPI anchor release; P:anterior/posterior pattern specification; F:hydrolase activity; P:neural tube patterning; P:negative regulation of canonical Wnt signaling pathway			IPR004963 (PFAM); mobidb-lite (MOBIDB_LITE); PTHR21562:SF7 (PANTHER); IPR004963 (PANTHER)	F:GO:0016787	F:hydrolase activity
XM_021586663.1	1p49_0	1p49_3	-3.06327	DOWN	7.12486	8.84326e-08	5.38671e-06	150.199	173.399	367.437	8.281	35.774	39.148	2	XM_021586663.1	XP_021442338.1 deoxyuridine 5'-triphosphate nucleotidohydrolase-like isoform X3	682	20	1.2e-91	92.92	3	F:GO:0004170; P:GO:0006206; P:GO:0046080	F:dUTP diphosphatase activity; P:pyrimidine nucleobase metabolic process; P:dUTP metabolic process	EC:3.6.1.23; EC:3.6.1.19	dUTP diphosphatase; Acting on acid anhydrides	IPR008181 (TIGRFAM); G3DSA:2.70.40.10 (GENE3D); IPR029054 (PFAM); G3DSA:2.70.40.10 (GENE3D); PTHR11241:SF6 (PANTHER); PTHR11241 (PANTHER); IPR033704 (CDD); IPR036157 (SUPERFAMILY)	F:GO:0004170; P:GO:0046080	F:dUTP diphosphatase activity; P:dUTP metabolic process
XM_021611420.1	1p49_0	1p49_3	-1.94514	DOWN	6.19363	9.08767e-08	5.52492e-06	107.739	126.479	86.091	29.366	24.91	30.009	2	XM_021611420.1	XP_021467095.1 serine/arginine-rich splicing factor 5-like isoform X2	1494	20	2.6e-91	93.14	1	F:GO:0003723	F:RNA binding			IPR000504 (SMART); G3DSA:3.30.70.330 (GENE3D); G3DSA:3.30.70.330 (GENE3D); IPR000504 (PFAM); mobidb-lite (MOBIDB_LITE); mobidb-lite (MOBIDB_LITE); PTHR44063 (PANTHER); PTHR44063:SF2 (PANTHER); IPR000504 (PROSITE_PROFILES); IPR035585 (CDD); cd12600 (CDD); IPR035979 (SUPERFAMILY); IPR035979 (SUPERFAMILY)	F:GO:0003676	F:nucleic acid binding
XM_021559865.1	1p49_0	1p49_3	-2.14262	DOWN	5.64019	9.26522e-08	5.62203e-06	91.55	81.597	50.081	17.742	19.716	13.652	2	XM_021559865.1	XP_021415540.1 chromobox protein homolog 3-like isoform X1	902	20	4.1e-100	94.82	2	C:GO:0005719; P:GO:0045892	C:nuclear euchromatin; P:negative regulation of transcription, DNA-templated			IPR017984 (PRINTS); IPR000953 (SMART); IPR008251 (SMART); G3DSA:2.40.50.40 (GENE3D); IPR008251 (PFAM); G3DSA:2.40.50.40 (GENE3D); IPR023780 (PFAM); mobidb-lite (MOBIDB_LITE); PTHR22812 (PANTHER); PTHR22812:SF110 (PANTHER); IPR000953 (PROSITE_PROFILES); IPR000953 (PROSITE_PROFILES); IPR000953 (CDD); cd00034 (CDD); IPR016197 (SUPERFAMILY); IPR016197 (SUPERFAMILY)	C:GO:0005634	C:nucleus
XM_021565198.1	1p49_0	1p49_3	-2.12686	DOWN	4.25498	9.32977e-08	5.65033e-06	29.193	27.497	27.413	7.381	5.447	6.774	2	XM_021565198.1	XP_021420873.1 transmembrane protein 204-like	2020	20	4.3e-126	94.57	1	C:GO:0016021	C:integral component of membrane			mobidb-lite (MOBIDB_LITE); mobidb-lite (MOBIDB_LITE); PTHR14627 (PANTHER); PD444356 (PRODOM)	no GO terms	no GO terms
XM_021619352.1	1p49_0	1p49_3	-1.89873	DOWN	5.64994	9.43136e-08	5.70091e-06	72.17	71.983	73.72	19.467	21.688	18.195	2	XM_021619352.1	XP_020352919.1 deoxycytidylate deaminase	1128	20	8e-114	93.88	6	F:GO:0004132; C:GO:0005737; P:GO:0006206; P:GO:0006226; P:GO:0006231; F:GO:0008270	F:dCMP deaminase activity; C:cytoplasm; P:pyrimidine nucleobase metabolic process; P:dUMP biosynthetic process; P:dTMP biosynthetic process; F:zinc ion binding	EC:3.5.4.12	dCMP deaminase	IPR016473 (PIRSF); IPR002125 (PFAM); G3DSA:3.40.140.10 (GENE3D); mobidb-lite (MOBIDB_LITE); IPR015517 (PANTHER); IPR002125 (PROSITE_PROFILES); IPR035105 (CDD); IPR016193 (SUPERFAMILY)	F:GO:0003824; F:GO:0004132; P:GO:0006220; F:GO:0008270	F:catalytic activity; F:dCMP deaminase activity; P:pyrimidine nucleotide metabolic process; F:zinc ion binding
XM_021589491.1	1p49_0	1p49_3	-3.07716	DOWN	3.79958	9.46321e-08	5.70923e-06	27.785	29.571	9.663	2.394	1.931	3.728	2	XM_021589491.1	XP_021445166.1 kinesin-like protein KIF2C isoform X7	2692	20	0	95.27	6	F:GO:0003777; F:GO:0005524; C:GO:0005874; P:GO:0007018; F:GO:0008017; C:GO:0045298	F:microtubule motor activity; F:ATP binding; C:microtubule; P:microtubule-based movement; F:microtubule binding; C:tubulin complex	EC:3.6.1.15	Nucleoside-triphosphate phosphatase	IPR001752 (PRINTS); IPR001752 (SMART); IPR001752 (PFAM); IPR036961 (G3DSA:3.40.850.GENE3D); IPR027640 (PANTHER); PTHR24115:SF732 (PANTHER); IPR001752 (PROSITE_PROFILES); cd01367 (CDD); IPR027417 (SUPERFAMILY)	F:GO:0003777; F:GO:0005524; P:GO:0007018; F:GO:0008017	F:microtubule motor activity; F:ATP binding; P:microtubule-based movement; F:microtubule binding
XM_021619043.1	1p49_0	1p49_3	2.48858	UP	4.08163	9.67098e-08	5.82345e-06	5.064	4.849	3.977	16.231	27.389	35.286	1	XM_021619043.1	XP_020352603.1 extracellular superoxide dismutase [Cu-Zn]	1287	20	3.5e-145	80.21	4	F:GO:0004784; P:GO:0019430; F:GO:0046872; P:GO:0055114	F:superoxide dismutase activity; P:removal of superoxide radicals; F:metal ion binding; P:oxidation-reduction process	EC:1.15.1.1	Superoxide dismutase	IPR001424 (PRINTS); IPR001424 (PFAM); IPR036423 (G3DSA:2.60.40.GENE3D); PTHR10003:SF59 (PANTHER); IPR024134 (PANTHER); PS51257 (PROSITE_PROFILES); IPR036423 (SUPERFAMILY)	P:GO:0006801; F:GO:0046872	P:superoxide metabolic process; F:metal ion binding
XM_021585936.1	1p49_0	1p49_3	-8.03329	DOWN	1.99082	9.71219e-08	5.83712e-06	4.626	3.918	10.931	0	0	0	2	XM_021585936.1	XP_021441611.1 vacuolar protein sorting-associated protein 35-like isoform X2	3502	20	0	99.74	4	C:GO:0005829; P:GO:0015031; C:GO:0030906; P:GO:0042147	C:cytosol; P:protein transport; C:retromer, cargo-selective complex; P:retrograde transport, endosome to Golgi			IPR005378 (PIRSF); IPR005378 (PFAM); PTHR11099:SF0 (PANTHER); IPR005378 (PANTHER)	F:GO:0008565; P:GO:0015031; C:GO:0030904; P:GO:0042147	F:obsolete protein transporter activity; P:protein transport; C:retromer complex; P:retrograde transport, endosome to Golgi
XR_002467913.1	1p49_0	1p49_3	-3.94195	DOWN	2.61954	9.75614e-08	5.85239e-06	10.11	12.96	6.791	0.429	0.528	0.836	2	XR_002467913.1	XP_014061881.1 PREDICTED: uncharacterized protein LOC106608477	1321	12	3.1e-16	84.45						no IPS match	no IPS match	no IPS match
XM_021607228.1	1p49_0	1p49_3	-2.88637	DOWN	3.16704	9.99019e-08	5.98141e-06	12.148	16.325	13.198	1.362	1.779	2.396	2	XM_021607228.1	YP_443923.1 envelope protein	2489	20	1e-233	82.22	2	C:GO:0016021; C:GO:0019031	C:integral component of membrane; C:viral envelope			G3DSA:1.10.287.210 (GENE3D); IPR018154 (PFAM); IPR018154 (PANTHER); PTHR10424:SF50 (PANTHER); cd09951 (CDD); SSF58069 (SUPERFAMILY)	no GO terms	no GO terms
XM_021614660.1	1p49_0	1p49_3	-8.16829	DOWN	2.10823	1.00956e-07	6.03306e-06	10.661	8.462	2.344	0	0	0	2	XM_021614660.1	XP_020330325.1 chromatin complexes subunit BAP18-like isoform X4	2052	20	6.2e-80	90.75	3	F:GO:0003677; C:GO:0016589; C:GO:0071339	F:DNA binding; C:NURF complex; C:MLL1 complex			PTHR21397:SF2 (PANTHER); PTHR21397 (PANTHER)	no GO terms	no GO terms
XM_021584767.1	1p49_0	1p49_3	1.88233	UP	5.89267	1.02333e-07	6.10381e-06	22.669	25.598	21.352	93.067	83.154	84.77	1	XM_021584767.1	XP_014065925.1 thrombospondin-1-like	5449	20	0	95.2	9	F:GO:0005509; C:GO:0005615; P:GO:0006954; P:GO:0007155; F:GO:0008201; P:GO:0016525; P:GO:0030198; C:GO:0031012; F:GO:0050840	F:calcium ion binding; C:extracellular space; P:inflammatory response; P:cell adhesion; F:heparin binding; P:negative regulation of angiogenesis; P:extracellular matrix organization; C:extracellular matrix; F:extracellular matrix binding			PR01705 (PRINTS); IPR000742 (SMART); IPR001791 (SMART); IPR001881 (SMART); IPR000884 (SMART); IPR001007 (SMART); G3DSA:2.40.155.10 (GENE3D); G3DSA:2.10.25.10 (GENE3D); G3DSA:2.10.70.10 (GENE3D); IPR036383 (G3DSA:2.20.100.GENE3D); G3DSA:2.60.120.200 (GENE3D); IPR028974 (G3DSA:4.10.1080.GENE3D); IPR000884 (PFAM); IPR008859 (PFAM); G3DSA:2.60.120.200 (GENE3D); G3DSA:2.10.25.10 (GENE3D); IPR003367 (P…	F:GO:0005509; F:GO:0005515; C:GO:0005576; C:GO:0005615; P:GO:0006954; P:GO:0007155; F:GO:0008201; P:GO:0016525; F:GO:0050840	F:calcium ion binding; F:protein binding; C:extracellular region; C:extracellular space; P:inflammatory response; P:cell adhesion; F:heparin binding; P:negative regulation of angiogenesis; F:extracellular matrix binding
XM_021618268.1	1p49_0	1p49_3	-1.93449	DOWN	5.54658	1.03636e-07	6.13898e-06	59.865	69.761	74.037	20.862	16.769	16.347	2	XM_021618268.1	XP_021473943.1 long-chain-fatty-acid--CoA ligase 4-like	2664	20	0	98.77	3	P:GO:0008152; C:GO:0016021; F:GO:0016874	P:metabolic process; C:integral component of membrane; F:ligase activity			IPR020459 (PRINTS); IPR000873 (PFAM); G3DSA:3.40.50.980 (GENE3D); G3DSA:2.30.38.10 (GENE3D); G3DSA:3.30.300.30 (GENE3D); G3DSA:3.40.50.980 (GENE3D); PTHR43272:SF22 (PANTHER); PTHR43272 (PANTHER); cd05927 (CDD); SSF56801 (SUPERFAMILY)	F:GO:0003824; P:GO:0008152	F:catalytic activity; P:metabolic process
XM_021567730.1	1p49_0	1p49_3	-2.50301	DOWN	4.07198	1.03285e-07	6.13898e-06	24.182	29.424	23.542	2.378	6.667	4.74	2	XM_021567730.1	XP_021412510.1 centromere protein M isoform X1	1768	20	5.3e-96	94.73						IPR020987 (PFAM); PTHR34436 (PANTHER)	no GO terms	no GO terms
XM_021570016.1	1p49_0	1p49_3	-3.20324	DOWN	3.09025	1.0353e-07	6.13898e-06	15.786	14.721	10.009	0.776	1.819	1.756	2	XM_021570016.1	XP_021425691.1 troponin I, slow skeletal muscle-like	1166	20	3.4e-123	96.83	2	C:GO:0005861; P:GO:1901876	C:troponin complex; P:regulation of calcium ion binding			G3DSA:1.20.5.350 (GENE3D); IPR001978 (PFAM); mobidb-lite (MOBIDB_LITE); PTHR13738:SF9 (PANTHER); PTHR13738 (PANTHER); SSF90250 (SUPERFAMILY)	C:GO:0005861	C:troponin complex
XM_021573695.1	1p49_0	1p49_3	2.50569	UP	3.55559	1.03701e-07	6.13898e-06	3.734	2.563	3.131	20.615	16.068	17.638	1	XM_021573695.1	XP_014051589.1 EMILIN-1-like isoform X1	7056	20	0	81.42	2	C:GO:0005622; P:GO:0035556	C:intracellular; P:intracellular signal transduction			IPR001073 (SMART); G3DSA:3.90.20.10 (GENE3D); G3DSA:1.20.5.730 (GENE3D); IPR016133 (G3DSA:2.160.20.GENE3D); G3DSA:1.20.5.50 (GENE3D); IPR011489 (PFAM); IPR008983 (G3DSA:2.60.120.GENE3D); IPR008160 (PFAM); IPR001073 (PFAM); G3DSA:3.90.20.10 (GENE3D); mobidb-lite (MOBIDB_LITE); mobidb-lite (MOBIDB_LITE); mobidb-lite (MOBIDB_LITE); mobidb-lite (MOBIDB_LITE); mobidb-lite (MOBIDB_LITE); PTHR15427 (PAN…	F:GO:0005515	F:protein binding
XM_021580208.1	1p49_0	1p49_3	-2.28112	DOWN	5.55882	1.04571e-07	6.17892e-06	57.844	81.634	75.612	7.859	16.352	20.292	2	XM_021580208.1	XP_021435883.1 thioredoxin-dependent peroxide reductase, mitochondrial-like	969	20	2.1e-155	93.68	5	C:GO:0005623; P:GO:0045454; F:GO:0051920; P:GO:0055114; P:GO:0098869	C:cell; P:cell redox homeostasis; F:peroxiredoxin activity; P:oxidation-reduction process; P:cellular oxidant detoxification	EC:1.11.1.15	Peroxiredoxin	IPR000866 (PFAM); IPR024706 (PIRSF); IPR019479 (PFAM); G3DSA:3.30.1020.10 (GENE3D); G3DSA:3.40.30.10 (GENE3D); PTHR10681:SF124 (PANTHER); PTHR10681:SF124 (PANTHER); PTHR10681 (PANTHER); PTHR10681 (PANTHER); IPR013766 (PROSITE_PROFILES); cd03015 (CDD); IPR036249 (SUPERFAMILY)	F:GO:0016209; F:GO:0016491; P:GO:0045454; F:GO:0051920; P:GO:0055114	F:antioxidant activity; F:oxidoreductase activity; P:cell redox homeostasis; F:peroxiredoxin activity; P:oxidation-reduction process
XR_002470513.1	1p49_0	1p49_3	-3.58741	DOWN	3.76663	1.13125e-07	6.65941e-06	27.103	23.238	16.828	2.906	2.693	0	2	XR_002470513.1	XP_019901935.1 testis-expressed sequence 12 protein	853	20	1.9e-22	88.76						IPR029193 (PFAM); PTHR37349 (PANTHER); IPR029193 (PRODOM)	no GO terms	no GO terms
XM_021584717.1	1p49_0	1p49_3	2.17669	UP	4.36577	1.13094e-07	6.65941e-06	6.997	8.757	4.505	29.267	29.951	33.571	1	XM_021584717.1	XP_021440389.1 kunitz-type protease inhibitor 1-like isoform X1	3693	20	2.9e-301	87.24	4	F:GO:0004867; F:GO:0008233; P:GO:0010951; C:GO:0016021	F:serine-type endopeptidase inhibitor activity; F:peptidase activity; P:negative regulation of endopeptidase activity; C:integral component of membrane			IPR002223 (PRINTS); IPR002172 (SMART); IPR011106 (SMART); IPR002223 (SMART); IPR036880 (G3DSA:4.10.410.GENE3D); G3DSA:4.10.400.10 (GENE3D); IPR021157 (G3DSA:1.20.5.GENE3D); IPR002859 (PFAM); IPR002223 (PFAM); IPR011106 (PFAM); IPR036880 (G3DSA:4.10.410.GENE3D); IPR013783 (G3DSA:2.60.40.GENE3D); IPR002172 (PFAM); PTHR10083 (PANTHER); PTHR10083:SF273 (PANTHER); IPR002223 (PROSITE_PROFILES); IPR0022…	F:GO:0004867; F:GO:0005515	F:serine-type endopeptidase inhibitor activity; F:protein binding
XM_021560919.1	1p49_0	1p49_3	2.13988	UP	5.75723	1.16016e-07	6.81684e-06	17.535	18.316	19.162	119.585	57.929	68.929	1	XM_021560919.1	XP_021416594.1 mucin-2-like isoform X1	4603	20	1e-85	71.35						mobidb-lite (MOBIDB_LITE); mobidb-lite (MOBIDB_LITE); PTHR20787 (PANTHER); IPR006594 (PROSITE_PROFILES)	F:GO:0005515	F:protein binding
XM_021616715.1	1p49_0	1p49_3	-2.03216	DOWN	5.44839	1.16662e-07	6.84208e-06	53.769	67.061	72.116	11.451	19.259	16.646	2	XM_021616715.1	XP_021472390.1 tubulin alpha chain	1573	20	3.3e-267	99.84	9	P:GO:0000226; F:GO:0003725; F:GO:0003924; F:GO:0005200; F:GO:0005525; C:GO:0005881; F:GO:0031625; C:GO:0043209; P:GO:0071353	P:microtubule cytoskeleton organization; F:double-stranded RNA binding; F:GTPase activity; F:structural constituent of cytoskeleton; F:GTP binding; C:cytoplasmic microtubule; F:ubiquitin protein ligase binding; C:myelin sheath; P:cellular response to interleukin-4	EC:3.6.1.15	Nucleoside-triphosphate phosphatase	IPR000217 (PRINTS); IPR002452 (PRINTS); IPR003008 (SMART); IPR018316 (SMART); IPR003008 (PFAM); IPR036525 (G3DSA:3.40.50.GENE3D); G3DSA:1.10.287.600 (GENE3D); IPR018316 (PFAM); IPR037103 (G3DSA:3.30.1330.GENE3D); IPR000217 (PANTHER); PTHR11588:SF243 (PANTHER); cd02186 (CDD); IPR008280 (SUPERFAMILY); IPR036525 (SUPERFAMILY)	F:GO:0003924; F:GO:0005200; F:GO:0005525; C:GO:0005874; P:GO:0007017	F:GTPase activity; F:structural constituent of cytoskeleton; F:GTP binding; C:microtubule; P:microtubule-based process
XM_021557075.1	1p49_0	1p49_3	2.05595	UP	5.2968	1.21934e-07	7.13799e-06	14.116	16.915	10.623	73.955	49.21	53.409	1	XM_021557075.1	XP_021412750.1 protein tyrosine phosphatase type IVA 1-like	2242	20	3.6e-97	98.53	2	P:GO:0006470; F:GO:0008138	P:protein dephosphorylation; F:protein tyrosine/serine/threonine phosphatase activity	EC:3.1.3.16; EC:3.1.3.41	Protein-serine/threonine phosphatase; 4-nitrophenylphosphatase	IPR003595 (SMART); IPR029021 (G3DSA:3.90.190.GENE3D); IPR000340 (PFAM); PTHR23339:SF55 (PANTHER); PTHR23339 (PANTHER); IPR000387 (PROSITE_PROFILES); IPR029021 (SUPERFAMILY)	F:GO:0008138; P:GO:0016311; F:GO:0016791	F:protein tyrosine/serine/threonine phosphatase activity; P:dephosphorylation; F:phosphatase activity
XM_021589529.1	1p49_0	1p49_3	-4.3999	DOWN	2.71094	1.22431e-07	7.15383e-06	6.656	17.026	8.942	0.669	0	0.847	2	XM_021589529.1	XP_021445204.1 centromere protein L isoform X1	1866	20	1.3e-201	87.17						IPR025204 (PFAM); PTHR31740:SF2 (PANTHER); PTHR31740 (PANTHER)	no GO terms	no GO terms
XM_021596294.1	1p49_0	1p49_3	2.50285	UP	4.79323	1.24332e-07	7.25147e-06	7.679	8.61	6.349	73.13	28.416	29.554	1	XM_021596294.1	XP_021437341.1 amyloid-like protein 2	1853	20	1.6e-66	94.54	5	F:GO:0004867; F:GO:0008201; P:GO:0010951; C:GO:0016021; F:GO:0046914	F:serine-type endopeptidase inhibitor activity; F:heparin binding; P:negative regulation of endopeptidase activity; C:integral component of membrane; F:transition metal ion binding			IPR008155 (PRINTS); IPR019543 (PFAM); IPR008155 (PANTHER); PTHR23103:SF14 (PANTHER)	C:GO:0016021	C:integral component of membrane
XM_021621622.1	1p49_0	1p49_3	-1.8753	DOWN	7.76945	1.27737e-07	7.43633e-06	315.319	344.493	289.279	67.928	92.748	101.303	2	XM_021621622.1	XP_021477297.1 S-adenosylmethionine synthase	3234	20	1.8e-230	99.39	6	F:GO:0004478; F:GO:0005524; P:GO:0006555; P:GO:0006556; P:GO:0006730; F:GO:0046872	F:methionine adenosyltransferase activity; F:ATP binding; P:methionine metabolic process; P:S-adenosylmethionine biosynthetic process; P:one-carbon metabolic process; F:metal ion binding	EC:2.5.1.6	Methionine adenosyltransferase	IPR022630 (PFAM); IPR002133 (PIRSF); IPR022629 (PFAM); G3DSA:3.30.300.10 (GENE3D); IPR022628 (PFAM); G3DSA:3.30.300.10 (GENE3D); G3DSA:3.30.300.10 (GENE3D); IPR002133 (TIGRFAM); IPR002133 (PANTHER); PTHR11964:SF12 (PANTHER); IPR002133 (HAMAP); IPR022636 (SUPERFAMILY); IPR022636 (SUPERFAMILY); IPR022636 (SUPERFAMILY)	F:GO:0004478; F:GO:0005524; P:GO:0006556	F:methionine adenosyltransferase activity; F:ATP binding; P:S-adenosylmethionine biosynthetic process
XM_021563809.1	1p49_0	1p49_3	-3.95352	DOWN	2.47951	1.28888e-07	7.48952e-06	9.786	8.398	8.789	0.537	0.508	0.733	2	XM_021563809.1	XP_021419484.1 PCNA-interacting partner-like	3651	20	0	81.66						G3DSA:1.10.486.10 (GENE3D); mobidb-lite (MOBIDB_LITE); mobidb-lite (MOBIDB_LITE); PTHR32121 (PANTHER)	no GO terms	no GO terms
XM_021604443.1	1p49_0	1p49_3	2.01054	UP	5.14209	1.29974e-07	7.53876e-06	12.288	13.523	12.65	38.612	58.407	60.11	1	XM_021604443.1	XP_020354981.1 growth arrest and DNA damage-inducible protein GADD45 alpha-like	1404	20	6.1e-103	94.95	3	C:GO:0005634; P:GO:0006950; P:GO:0051726	C:nucleus; P:response to stress; P:regulation of cell cycle			IPR029064 (G3DSA:3.30.1330.GENE3D); IPR004038 (PFAM); IPR024824 (PANTHER); PTHR10411:SF3 (PANTHER); IPR029064 (SUPERFAMILY)	C:GO:0005634; P:GO:0006950; P:GO:0051726	C:nucleus; P:response to stress; P:regulation of cell cycle
NM_001124660.1	1p49_0	1p49_3	-3.93776	DOWN	4.91758	1.32686e-07	7.68189e-06	36.715	37.48	81.279	0	4.309	5.824	2	NM_001124660.1	NP_001118132.1 Cdc2 kinase	1326	20	2.6e-172	99.02	6	F:GO:0004674; F:GO:0005524; P:GO:0006468; P:GO:0009069; P:GO:0009794; P:GO:0051301	F:protein serine/threonine kinase activity; F:ATP binding; P:protein phosphorylation; P:serine family amino acid metabolic process; P:regulation of mitotic cell cycle, embryonic; P:cell division	EC:2.7.11	Transferring phosphorus-containing groups	IPR000719 (SMART); G3DSA:3.30.200.20 (GENE3D); G3DSA:1.10.510.10 (GENE3D); PIRSF000654 (PIRSF); IPR000719 (PFAM); PTHR24056 (PANTHER); PTHR24056:SF334 (PANTHER); IPR000719 (PROSITE_PROFILES); cd07861 (CDD); IPR011009 (SUPERFAMILY)	F:GO:0004672; F:GO:0005524; P:GO:0006468	F:protein kinase activity; F:ATP binding; P:protein phosphorylation
XM_021564563.1	1p49_0	1p49_3	1.9966	UP	6.12406	1.3824e-07	7.98881e-06	20.929	23.008	33.09	82.145	113.867	115.719	1	XM_021564563.1	XP_020333256.1 nidogen-1-like	5068	20	0	82.62	2	F:GO:0005509; P:GO:0007160	F:calcium ion binding; P:cell-matrix adhesion			IPR000742 (SMART); IPR000033 (SMART); IPR000716 (SMART); IPR006605 (SMART); IPR001881 (SMART); IPR003886 (SMART); IPR036857 (G3DSA:4.10.800.GENE3D); IPR011042 (G3DSA:2.120.10.GENE3D); G3DSA:2.10.25.10 (GENE3D); G3DSA:2.10.25.10 (GENE3D); IPR000716 (PFAM); IPR001881 (PFAM); G3DSA:2.10.25.10 (GENE3D); G3DSA:2.10.25.10 (GENE3D); IPR006605 (PFAM); IPR000033 (PFAM); G3DSA:2.10.25.10 (GENE3D); G3DSA:2.…	F:GO:0005509; P:GO:0007160	F:calcium ion binding; P:cell-matrix adhesion
XR_002473170.1	1p49_0	1p49_3	-3.885	DOWN	2.87266	1.42829e-07	8.23889e-06	10.827	12.37	12.564	1.924	0.295	0.403	2	XR_002473170.1	XP_014024957.1 cyclin-dependent kinase 4 inhibitor C-like	1664	20	5.8e-52	95.61	2	F:GO:0016301; P:GO:0016310	F:kinase activity; P:phosphorylation			IPR002110 (SMART); PF13857 (PFAM); IPR036770 (G3DSA:1.25.40.GENE3D); PTHR24148 (PANTHER); PTHR24148:SF47 (PANTHER); IPR002110 (PROSITE_PROFILES); IPR002110 (PROSITE_PROFILES); IPR020683 (PROSITE_PROFILES); IPR002110 (PROSITE_PROFILES); IPR020683 (CDD); IPR036770 (SUPERFAMILY)	F:GO:0005515	F:protein binding
XM_021606291.1	1p49_0	1p49_3	-2.46991	DOWN	3.77273	1.44277e-07	8.30726e-06	25.31	18.556	18.327	5.168	3.547	2.737	2	XM_021606291.1	XP_021461966.1 ras association domain-containing protein 4	1433	20	1.4e-171	88.85	1	P:GO:0007165	P:signal transduction			IPR000159 (SMART); IPR000159 (PFAM); G3DSA:3.10.20.90 (GENE3D); IPR011524 (PFAM); mobidb-lite (MOBIDB_LITE); IPR033614 (PANTHER); IPR033622 (PTHR22738:PANTHER); IPR011524 (PROSITE_PROFILES); IPR000159 (PROSITE_PROFILES); IPR029071 (SUPERFAMILY)	P:GO:0007165	P:signal transduction
XM_021579728.1	1p49_0	1p49_3	2.15225	UP	4.62292	1.47331e-07	8.46766e-06	7.486	10.711	6.291	28.152	46.974	36.091	1	XM_021579728.1	XP_021435402.1 methylmalonic aciduria and homocystinuria type D protein, mitochondrial-like isoform X1	2100	20	1e-186	90.16	1	P:GO:0009235	P:cobalamin metabolic process			IPR019362 (PFAM); IPR019362 (PANTHER); PTHR13192:SF5 (PANTHER)	P:GO:0009235	P:cobalamin metabolic process
XM_021620327.1	1p49_0	1p49_3	-1.80032	DOWN	7.69352	1.52748e-07	8.76299e-06	282.409	296.495	311.659	73.939	94.049	90.945	2	XM_021620327.1	XP_021476002.1 transferrin receptor protein 1-like	4587	20	0	82.86	1	C:GO:0016021	C:integral component of membrane			IPR036757 (G3DSA:1.20.930.GENE3D); IPR007484 (PFAM); G3DSA:3.50.30.30 (GENE3D); G3DSA:3.40.630.10 (GENE3D); mobidb-lite (MOBIDB_LITE); PTHR10404:SF53 (PANTHER); PTHR10404 (PANTHER); SSF52025 (SUPERFAMILY); SSF53187 (SUPERFAMILY); IPR036757 (SUPERFAMILY)	no GO terms	no GO terms
XM_021571204.1	1p49_0	1p49_3	2.8264	UP	3.09763	1.54622e-07	8.85442e-06	1.399	1.973	2.238	12.549	13.964	13.703	1	XM_021571204.1	XP_021426879.1 multidrug resistance-associated protein 4-like	5847	20	0	93.53	11	F:GO:0005254; F:GO:0005524; C:GO:0005886; F:GO:0015132; F:GO:0015562; C:GO:0016021; P:GO:0032310; F:GO:0042626; P:GO:0098754; P:GO:1902017; P:GO:1902476	F:chloride channel activity; F:ATP binding; C:plasma membrane; F:prostaglandin transmembrane transporter activity; F:efflux transmembrane transporter activity; C:integral component of membrane; P:prostaglandin secretion; F:ATPase-coupled transmembrane transporter activity; P:detoxification; P:regulation of cilium assembly; P:chloride transmembrane transport	EC:3.6.1.3; EC:3.6.1.15	Adenosinetriphosphatase; Nucleoside-triphosphate phosphatase	IPR009147 (PRINTS); IPR003593 (SMART); G3DSA:3.40.50.300 (GENE3D); IPR036640 (G3DSA:1.20.1560.GENE3D); IPR011527 (PFAM); IPR036640 (G3DSA:1.20.1560.GENE3D); IPR003439 (PFAM); G3DSA:3.40.50.300 (GENE3D); mobidb-lite (MOBIDB_LITE); IPR030240 (PTHR24223:PANTHER); PTHR24223 (PANTHER); IPR011527 (PROSITE_PROFILES); IPR003439 (PROSITE_PROFILES); IPR003439 (PROSITE_PROFILES); IPR011527 (PROSITE_PROFILES…	F:GO:0005254; F:GO:0005524; P:GO:0006810; P:GO:0006811; C:GO:0016020; C:GO:0016021; F:GO:0016887; F:GO:0042626; P:GO:0055085	F:chloride channel activity; F:ATP binding; P:transport; P:ion transport; C:membrane; C:integral component of membrane; F:ATPase activity; F:ATPase-coupled transmembrane transporter activity; P:transmembrane transport
XM_021615457.1	1p49_0	1p49_3	8.22596	UP	2.14351	1.65934e-07	9.47232e-06	0	0	0	15.281	3.14	4.451	1	XM_021615457.1	XP_021471132.1 bromodomain-containing protein 3-like isoform X4	2821	20	1.5e-265	90.51						IPR001487 (PRINTS); IPR001487 (SMART); IPR027353 (PFAM); IPR001487 (PFAM); IPR036427 (G3DSA:1.20.920.GENE3D); mobidb-lite (MOBIDB_LITE); mobidb-lite (MOBIDB_LITE); mobidb-lite (MOBIDB_LITE); mobidb-lite (MOBIDB_LITE); mobidb-lite (MOBIDB_LITE); mobidb-lite (MOBIDB_LITE); PTHR22880:SF143 (PANTHER); PTHR22880 (PANTHER); IPR001487 (PROSITE_PROFILES); IPR027353 (PROSITE_PROFILES); cd05497 (CDD); cd05…	F:GO:0005515	F:protein binding
XM_021621941.1	1p49_0	1p49_3	-3.14013	DOWN	3.45033	1.66012e-07	9.47232e-06	15.41	9.375	27.576	2.65	1.24	2.127	2	XM_021621941.1	XP_021477616.1 zinc finger protein 703-like	2309	20	3.5e-273	83.14	6	F:GO:0003676; P:GO:0007420; P:GO:0031323; P:GO:0051171; P:GO:0060255; P:GO:0080090	F:nucleic acid binding; P:brain development; P:regulation of cellular metabolic process; P:regulation of nitrogen compound metabolic process; P:regulation of macromolecule metabolic process; P:regulation of primary metabolic process			G3DSA:3.30.160.60 (GENE3D); IPR022129 (PFAM); mobidb-lite (MOBIDB_LITE); mobidb-lite (MOBIDB_LITE); PTHR12522 (PANTHER); PTHR12522:SF2 (PANTHER); IPR013087 (PROSITE_PROFILES)	F:GO:0003676	F:nucleic acid binding
XM_021592886.1	1p49_0	1p49_3	-7.9238	DOWN	1.89341	1.67836e-07	9.55907e-06	4.924	3.899	9.288	0	0	0.01	2	XM_021592886.1	-	2380									mobidb-lite (MOBIDB_LITE)	no GO terms	no GO terms
XM_021612115.1	1p49_0	1p49_3	-1.98993	DOWN	4.79557	1.68355e-07	9.57138e-06	43.265	39.047	38.824	9.263	8.72	12.887	2	XM_021612115.1	XP_006792771.1 beta-taxilin-like isoform X1	1704	20	1e-59	80.54	3	C:GO:0000776; P:GO:0007051; P:GO:0051988	C:kinetochore; P:spindle organization; P:regulation of attachment of spindle microtubules to kinetochore			G3DSA:1.20.120.330 (GENE3D); IPR033373 (PANTHER)	C:GO:0000776; P:GO:0007051; P:GO:0007059; P:GO:0051988	C:kinetochore; P:spindle organization; P:chromosome segregation; P:regulation of attachment of spindle microtubules to kinetochore
XM_021590262.1	1p49_0	1p49_3	-2.82137	DOWN	3.61851	1.75684e-07	9.97006e-06	12.646	14.795	30.285	2.27	2.663	3.284	2	XM_021590262.1	XP_021445937.1 condensin complex subunit 1	4786	20	0	91.33	3	C:GO:0005634; P:GO:0007076; P:GO:0051301	C:nucleus; P:mitotic chromosome condensation; P:cell division			IPR011989 (G3DSA:1.25.10.GENE3D); IPR007673 (PIRSF); IPR032682 (PFAM); IPR024324 (PFAM); mobidb-lite (MOBIDB_LITE); mobidb-lite (MOBIDB_LITE); mobidb-lite (MOBIDB_LITE); mobidb-lite (MOBIDB_LITE); IPR026971 (PANTHER); IPR007673 (PTHR14222:PANTHER); IPR016024 (SUPERFAMILY)	P:GO:0000278; F:GO:0005488; C:GO:0005634; P:GO:0007076; P:GO:0030261	P:mitotic cell cycle; F:binding; C:nucleus; P:mitotic chromosome condensation; P:chromosome condensation
XM_021580437.1	1p49_0	1p49_3	-3.85035	DOWN	3.71507	1.7808e-07	1.00879e-05	26.097	23.377	16.377	0	3.618	0.847	2	XM_021580437.1	XP_021436112.1 heat shock 70 kDa protein 12A-like isoform X1	5898	20	0	97.54						G3DSA:3.30.420.40 (GENE3D); G3DSA:3.30.420.40 (GENE3D); mobidb-lite (MOBIDB_LITE); IPR026685 (PTHR14187:PANTHER); PTHR14187 (PANTHER); SSF53067 (SUPERFAMILY); SSF53067 (SUPERFAMILY)	no GO terms	no GO terms
NM_001124508.1	1p49_0	1p49_3	1.76858	UP	11.2926	1.79866e-07	1.01708e-05	987.21	1123.68	1046.86	3281.63	3778.42	3842.11	1	NM_001124508.1	XP_021481504.1 metalloproteinase inhibitor 2-like	1246	20	3.4e-129	91.2	4	C:GO:0005576; F:GO:0008191; P:GO:0010951; F:GO:0098770	C:extracellular region; F:metalloendopeptidase inhibitor activity; P:negative regulation of endopeptidase activity; F:FBXO family protein binding			IPR001820 (SMART); IPR027465 (G3DSA:3.90.370.GENE3D); IPR001820 (PFAM); G3DSA:2.40.50.120 (GENE3D); IPR015613 (PTHR11844:PANTHER); IPR001820 (PANTHER); IPR001134 (PROSITE_PROFILES); cd03585 (CDD); IPR008993 (SUPERFAMILY)	F:GO:0005515; F:GO:0008191; P:GO:0010951	F:protein binding; F:metalloendopeptidase inhibitor activity; P:negative regulation of endopeptidase activity
XM_021563434.1	1p49_0	1p49_3	-7.84818	DOWN	1.8246	1.81542e-07	1.02472e-05	6.201	6.711	4.197	0	0	0	2	XM_021563434.1	XP_021419108.1 regulator of nonsense transcripts 2-like isoform X3	5502	20	0	98.46	1	F:GO:0003723	F:RNA binding			IPR003890 (SMART); IPR007193 (PFAM); IPR003890 (PFAM); G3DSA:1.25.40.180 (GENE3D); G3DSA:1.25.40.180 (GENE3D); G3DSA:1.25.40.180 (GENE3D); mobidb-lite (MOBIDB_LITE); mobidb-lite (MOBIDB_LITE); mobidb-lite (MOBIDB_LITE); PTHR12839 (PANTHER); IPR016024 (SUPERFAMILY); IPR016024 (SUPERFAMILY); IPR016024 (SUPERFAMILY)	F:GO:0003723; F:GO:0005488; F:GO:0005515	F:RNA binding; F:binding; F:protein binding
XM_021597817.1	1p49_0	1p49_3	2.42797	UP	3.66106	1.82234e-07	1.02679e-05	4.041	4.037	2.507	22.852	18.1	17.214	1	XM_021597817.1	XP_021453492.1 insulin receptor substrate 2-like	6143	20	0	80.56						IPR002404 (PRINTS); SM01244 (SMART); IPR001849 (SMART); IPR002404 (SMART); IPR002404 (PFAM); IPR011993 (G3DSA:2.30.29.GENE3D); IPR011993 (G3DSA:2.30.29.GENE3D); IPR001849 (PFAM); mobidb-lite (MOBIDB_LITE); mobidb-lite (MOBIDB_LITE); mobidb-lite (MOBIDB_LITE); mobidb-lite (MOBIDB_LITE); mobidb-lite (MOBIDB_LITE); mobidb-lite (MOBIDB_LITE); PTHR10614 (PANTHER); PTHR10614:SF7 (PANTHER); IPR002404 (P…	F:GO:0005158	F:insulin receptor binding
XM_021615321.1	1p49_0	1p49_3	2.24187	UP	4.40972	1.83842e-07	1.03366e-05	4.478	6.941	8.779	22.819	36.414	37.506	1	XM_021615321.1	XP_021470996.1 evolutionarily conserved signaling intermediate in Toll pathway, mitochondrial	2535	20	7.1e-259	84.71						IPR029342 (SMART); IPR029342 (PFAM); IPR010418 (PFAM); G3DSA:3.30.2320.10 (GENE3D); mobidb-lite (MOBIDB_LITE); IPR010418 (PANTHER)	no GO terms	no GO terms
XM_021580373.1	1p49_0	1p49_3	-3.98798	DOWN	2.52879	1.84108e-07	1.03366e-05	9.935	9.559	8.337	0.908	0.417	0.32	2	XM_021580373.1	XP_021436048.1 inactive ubiquitin carboxyl-terminal hydrolase 54-like	7946	20	0	88.83	2	P:GO:0016579; F:GO:0036459	P:protein deubiquitination; F:thiol-dependent ubiquitinyl hydrolase activity	EC:3.4.19.12	Ubiquitinyl hydrolase 1	IPR001394 (PFAM); G3DSA:3.90.70.10 (GENE3D); mobidb-lite (MOBIDB_LITE); mobidb-lite (MOBIDB_LITE); mobidb-lite (MOBIDB_LITE); mobidb-lite (MOBIDB_LITE); mobidb-lite (MOBIDB_LITE); mobidb-lite (MOBIDB_LITE); mobidb-lite (MOBIDB_LITE); PTHR22975:SF5 (PANTHER); PTHR22975 (PANTHER); PTHR22975:SF5 (PANTHER); PTHR22975:SF5 (PANTHER); PTHR22975 (PANTHER); PTHR22975 (PANTHER); IPR028889 (PROSITE_PROFILES…	P:GO:0016579; F:GO:0036459	P:protein deubiquitination; F:thiol-dependent ubiquitinyl hydrolase activity
XR_002472133.1	1p49_0	1p49_3	-9.92253	DOWN	3.7577	1.86914e-07	1.04755e-05	0	39.554	33.157	0	0	0	5	XR_002472133.1	NP_001117759.1 putative delta 6-desaturase	204	20	5.7e-26	94.91	5	P:GO:0006636; C:GO:0016021; F:GO:0016213; P:GO:0036109; P:GO:0055114	P:unsaturated fatty acid biosynthetic process; C:integral component of membrane; F:linoleoyl-CoA desaturase activity; P:alpha-linolenic acid metabolic process; P:oxidation-reduction process	EC:1.14.19.3; EC:1.14.19	Acyl-CoA 6-desaturase; Acting on paired donors, with incorporation or reduction of molecular oxygen. The oxygen incorporated need not be derived from O(2)	PTHR19353 (PANTHER); PTHR19353:SF11 (PANTHER)	no GO terms	no GO terms
XM_021624823.1	1p49_0	1p49_3	1.92714	UP	5.52967	1.87759e-07	1.05042e-05	17.194	14.232	21.468	62.901	75.451	65.573	1	XM_021624823.1	XP_021480498.1 heat shock cognate 71 kDa protein-like	2369	20	0	98.15	1	F:GO:0005524	F:ATP binding			IPR013126 (PRINTS); IPR029047 (G3DSA:2.60.34.GENE3D); G3DSA:3.30.420.40 (GENE3D); IPR029048 (G3DSA:1.20.1270.GENE3D); IPR013126 (PFAM); G3DSA:3.90.640.10 (GENE3D); G3DSA:3.30.420.40 (GENE3D); mobidb-lite (MOBIDB_LITE); PTHR19375:SF310 (PANTHER); PTHR19375 (PANTHER); cd10233 (CDD); IPR029047 (SUPERFAMILY); IPR029048 (SUPERFAMILY); SSF53067 (SUPERFAMILY); SSF53067 (SUPERFAMILY)	no GO terms	no GO terms
XM_021621497.1	1p49_0	1p49_3	-1.8987	DOWN	6.63106	1.90806e-07	1.06558e-05	153.287	167.278	110.959	44.424	34.656	38.363	2	XM_021621497.1	XP_021477172.1 uncharacterized protein LOC110536013 isoform X2	683	5	1.5e-99	76.84						no IPS match	no IPS match	no IPS match
XM_021586215.1	1p49_0	1p49_3	-7.8225	DOWN	1.80272	1.94772e-07	1.0858e-05	6.586	4.978	5.187	0	0	0	2	XM_021586215.1	XP_021441890.1 G2/mitotic-specific cyclin-B2 isoform X1	1685	20	1.2e-209	86.67	1	C:GO:0005634	C:nucleus			IPR013763 (SMART); IPR004367 (SMART); IPR036915 (G3DSA:1.10.472.GENE3D); PIRSF001771 (PIRSF); IPR036915 (G3DSA:1.10.472.GENE3D); IPR006671 (PFAM); IPR004367 (PFAM); PTHR10177 (PANTHER); PTHR10177:SF184 (PANTHER); IPR013763 (CDD); IPR013763 (CDD); IPR036915 (SUPERFAMILY); IPR036915 (SUPERFAMILY)	C:GO:0005634	C:nucleus
XM_021560366.1	1p49_0	1p49_3	1.91442	UP	5.22765	1.97093e-07	1.0968e-05	13.582	13.117	16.3	47.215	63.661	53.977	1	XM_021560366.1	XP_021416041.1 thioredoxin-interacting protein-like	2528	20	4.8e-231	94.33	1	P:GO:0007165	P:signal transduction			IPR011022 (SMART); IPR011021 (PFAM); IPR011022 (PFAM); G3DSA:2.60.40.640 (GENE3D); PTHR11188 (PANTHER); PTHR11188:SF14 (PANTHER); IPR014756 (SUPERFAMILY); IPR014756 (SUPERFAMILY)	no GO terms	no GO terms
XM_021572179.1	1p49_0	1p49_3	-2.33951	DOWN	4.04697	2.0917e-07	1.16196e-05	28.747	27.414	18.317	3.484	6.118	5.132	2	XM_021572179.1	XP_020360972.1 hepatoma-derived growth factor isoform X1	1766	20	2.8e-113	85.26						IPR000313 (SMART); IPR000313 (PFAM); G3DSA:2.30.30.140 (GENE3D); mobidb-lite (MOBIDB_LITE); PTHR12550 (PANTHER); PTHR12550:SF62 (PANTHER); IPR000313 (PROSITE_PROFILES); IPR035496 (CDD); SSF63748 (SUPERFAMILY)	no GO terms	no GO terms
XM_021558370.1	1p49_0	1p49_3	2.35372	UP	5.83411	2.20542e-07	1.22298e-05	7.827	18.049	25.665	74.095	105.808	86.453	1	XM_021558370.1	XP_021414045.1 eukaryotic translation initiation factor 3 subunit D isoform X1	2053	20	0	99.21	9	P:GO:0001731; P:GO:0002191; F:GO:0003743; C:GO:0005840; C:GO:0005852; P:GO:0006446; C:GO:0016282; C:GO:0033290; F:GO:0098808	P:formation of translation preinitiation complex; P:cap-dependent translational initiation; F:translation initiation factor activity; C:ribosome; C:eukaryotic translation initiation factor 3 complex; P:regulation of translational initiation; C:eukaryotic 43S preinitiation complex; C:eukaryotic 48S preinitiation complex; F:mRNA cap binding			IPR007783 (PFAM); IPR011989 (G3DSA:1.25.10.GENE3D); IPR007783 (PIRSF); mobidb-lite (MOBIDB_LITE); IPR007783 (PANTHER); IPR007783 (HAMAP)	F:GO:0003743; C:GO:0005737; C:GO:0005852	F:translation initiation factor activity; C:cytoplasm; C:eukaryotic translation initiation factor 3 complex
XM_021612009.1	1p49_0	1p49_3	-1.93589	DOWN	5.66129	2.20963e-07	1.22317e-05	79.656	78.104	62.751	15.892	18.192	24.329	2	XM_021612009.1	XP_021467684.1 kinetochore-associated protein NSL1 homolog isoform X2	1055	20	8.3e-129	76.32	2	P:GO:0000070; C:GO:0000776	P:mitotic sister chromatid segregation; C:kinetochore			IPR013950 (PFAM); mobidb-lite (MOBIDB_LITE); IPR013950 (PANTHER)	P:GO:0000070; C:GO:0000776	P:mitotic sister chromatid segregation; C:kinetochore
XM_021583462.1	1p49_0	1p49_3	-1.79579	DOWN	7.72403	2.21732e-07	1.22527e-05	286.449	352.761	269.771	79.974	88.896	96.356	2	XM_021583462.1	XP_021439137.1 DNA damage-inducible transcript 4-like protein	2483	20	2.7e-109	80.07	2	C:GO:0005737; P:GO:0009968	C:cytoplasm; P:negative regulation of signal transduction			IPR012918 (PFAM); PTHR12478:SF17 (PANTHER); IPR012918 (PANTHER)	C:GO:0005737; P:GO:0009968	C:cytoplasm; P:negative regulation of signal transduction
XM_021574096.1	1p49_0	1p49_3	4.63412	UP	2.82191	2.2536e-07	1.24314e-05	0	1.42	0	15.603	9.208	11.194	1	XM_021574096.1	XP_021429769.1 homeobox protein Meis2-like isoform X1	1283	20	1.7e-131	99.77	3	F:GO:0003677; C:GO:0005634; P:GO:0006355	F:DNA binding; C:nucleus; P:regulation of transcription, DNA-templated			IPR032453 (PFAM); PTHR11850:SF47 (PANTHER); PTHR11850 (PANTHER)	no GO terms	no GO terms
XM_021573111.1	1p49_0	1p49_3	8.01757	UP	1.95616	2.2681e-07	1.24896e-05	0	0	0	11.649	3.689	4.316	1	XM_021573111.1	XP_021428786.1 excitatory amino acid transporter 2-like isoform X2	6517	20	1.7e-285	98.89	3	F:GO:0015293; C:GO:0016021; P:GO:0055085	F:symporter activity; C:integral component of membrane; P:transmembrane transport			IPR001991 (PRINTS); IPR001991 (PFAM); IPR036458 (G3DSA:1.10.3860.GENE3D); PTHR11958 (PANTHER); PTHR11958:SF90 (PANTHER); IPR036458 (SUPERFAMILY)	F:GO:0015293; C:GO:0016021	F:symporter activity; C:integral component of membrane
XM_021566515.1	1p49_0	1p49_3	-2.06583	DOWN	4.19712	2.31308e-07	1.27151e-05	26.981	29.221	23.965	5.87	6.515	6.981	2	XM_021566515.1	XP_021422190.1 acetyl-coenzyme A synthetase, cytoplasmic-like	5510	20	0	96.1	6	F:GO:0003987; P:GO:0006094; P:GO:0006096; F:GO:0016208; P:GO:0019427; P:GO:0019643	F:acetate-CoA ligase activity; P:gluconeogenesis; P:glycolytic process; F:AMP binding; P:acetyl-CoA biosynthetic process from acetate; P:reductive tricarboxylic acid cycle	EC:6.2.1.1	Acetate--CoA ligase	G3DSA:3.40.50.980 (GENE3D); IPR025110 (PFAM); IPR032387 (PFAM); G3DSA:3.30.300.30 (GENE3D); IPR000873 (PFAM); G3DSA:2.30.38.10 (GENE3D); G3DSA:3.40.50.980 (GENE3D); PTHR24095 (PANTHER); PTHR24095:SF126 (PANTHER); IPR011904 (CDD); SSF56801 (SUPERFAMILY)	F:GO:0003824; F:GO:0003987; P:GO:0008152; F:GO:0016208; P:GO:0019427	F:catalytic activity; F:acetate-CoA ligase activity; P:metabolic process; F:AMP binding; P:acetyl-CoA biosynthetic process from acetate
XR_002471880.1	1p49_0	1p49_3	-1.84753	DOWN	6.08273	2.36088e-07	1.29553e-05	106.987	86.501	98.664	24.041	26.963	31.289	2	XR_002471880.1	YP_443923.1 envelope protein	1600	20	3.3e-76	58.48	1	C:GO:0016020	C:membrane			PTHR33455 (PANTHER)	no GO terms	no GO terms
[truncated: 2,691 more rows]

## Sheet: control_1p49_6
Dataset 2 - List of differentially expressed genes in RTG-2 cells inoculated with non-pathogenic (1p49) VHSV at 6 hours post-inoculation (adjusted P value < 0.05 and fold-change ≥ 2). Differentially-expressed transcripts with similar expression patterns were grouped into sub-clusters using the define_clusters_by_cutting_tree.pl script (part of the Trinity RNA-Seq pipeline) and these sub-clusters …
[truncated: 2,023 more rows]

[truncated: 5 more sheets: control_1p49_12, control_J167_3, control_J167_6, control_J167_12, ALL_DEGs_P0.05_2x]
