# Supplementary material for: Evidence of Transcriptional Shutoff by Pathogenic Viral Haemorrhagic Septicaemia Virus in Rainbow Trout
Source: Viruses. 2021 Jun 11;13(6):1129. doi: 10.3390/v13061129 (PMC8231187; doi:10.3390/v13061129)
Supplement: Supplementary file 1 [file viruses-13-01129-s001.zip › Cano et al - Supplemental File 4 viruses.xlsx]

## Sheet: Gene Set Enrichment Analysis
Dataset S3 - Enriched Gene Ontologies identified by Gene Set Enrichment Analysis (GSEA) based on ranked gene lists for non-pathogenic (1p49) and pathogenic (J167) VHSV at 3, 6 and 12 hours post-inoculation. Gene Ontologies were considered to be enriched when adjusted P value < 0.25 (Benjamini-Hochberg method).
Condition	GO ID	Description	Number of genes	setSize	enrichmentScore	State	NES	pvalue	p.adjust	qvalues	rank	leading_edge	core_enrichment
1p49_3	GO:0004674	protein serine/threonine kinase activity	50	438	-0.465888	Suppressed	-1.55853	0.00143885	0.0546539	0.0477327	3150	tags=12%, list=10%, signal=11%	XM_021612124.1, XM_021579275.1, XM_021625632.1, XM_021574294.1, XM_021612126.1, XM_021574215.1, XM_021566975.1, XM_021573399.1, XM_021581294.1, XM_021558029.1, XM_021618919.1, XM_021618061.1, XM_021619164.1, XM_021564663.1, XM_021572197.1, XM_021585261.1, XM_021625732.1, XM_021571977.1, XM_021568131.1, XM_021610079.1, XM_021602044.1, XM_021558149.1, XM_021624852.1, XM_021573447.1, XM_021625470.1,…
1p49_3	GO:0008017	microtubule binding	41	216	-0.686491	Suppressed	-2.15418	0.0015083	0.0546539	0.0477327	1937	tags=19%, list=6%, signal=18%	XM_021600708.1, XM_021584947.1, XM_021617943.1, XR_002472621.1, XM_021613250.1, XM_021578466.1, XM_021591441.1, XM_021575770.1, XM_021602836.1, XM_021580917.1, XM_021623305.1, XM_021587564.1, XM_021585489.1, XM_021586430.1, XM_021618285.1, XM_021576698.1, XM_021602553.1, XM_021607817.1, XM_021602600.1, XM_021575771.1, XM_021607818.1, XM_021565520.1, XM_021603252.1, XM_021618558.1, XM_021589491.1,…
1p49_3	GO:0045298	tubulin complex	64	260	-0.641526	Suppressed	-2.04822	0.00151745	0.0546539	0.0477327	2848	tags=25%, list=9%, signal=23%	XM_021593973.1, XM_021607561.1, XM_021585742.1, NM_001165244.1, XM_021576041.1, XM_021585302.1, XM_021620998.1, XM_021618557.1, XM_021585740.1, XM_021607805.1, XM_021607804.1, XM_021597488.1, XM_021602837.1, XM_021608846.1, XM_021596949.1, XM_021589485.1, XM_021622907.1, XM_021595989.1, XM_021567208.1, XM_021564809.1, XM_021600708.1, XM_021584947.1, XM_021617943.1, XR_002472621.1, XM_021567209.1,…
1p49_3	GO:0005874	microtubule	55	296	-0.636457	Suppressed	-2.05577	0.00152439	0.0546539	0.0477327	2848	tags=19%, list=9%, signal=17%	XM_021594913.1, XM_021565984.1, XM_021589485.1, XM_021616509.1, XM_021625627.1, XM_021592608.1, XM_021557749.1, XM_021567208.1, XM_021564809.1, XM_021584947.1, XR_002472621.1, XM_021567209.1, XM_021583795.1, XM_021613250.1, XM_021565041.1, XM_021591441.1, XM_021588111.1, XM_021575770.1, XM_021566514.1, XM_021558505.1, XM_021623305.1, XM_021587564.1, XM_021585489.1, XM_021586430.1, XM_021590611.1,…
1p49_3	GO:0003777	microtubule motor activity	28	166	-0.685399	Suppressed	-2.09083	0.0015528	0.0546539	0.0477327	1846	tags=17%, list=6%, signal=17%	XR_002472621.1, XM_021613250.1, XM_021591441.1, XM_021575770.1, XM_021623305.1, XM_021587564.1, XM_021585489.1, XM_021586430.1, XM_021618285.1, XM_021576698.1, XM_021575771.1, XM_021565520.1, XM_021603252.1, XM_021618558.1, XM_021589491.1, XM_021623302.1, XM_021618786.1, XM_021591174.1, XM_021578922.1, XM_021591439.1, XM_021564633.1, XM_021585617.1, XM_021618787.1, XM_021621422.1, XM_021558158.1,…
1p49_3	GO:0007018	microtubule-based movement	31	165	-0.688376	Suppressed	-2.09502	0.0015625	0.0546539	0.0477327	2088	tags=19%, list=7%, signal=18%	XM_021579033.1, XM_021584947.1, XR_002472621.1, XM_021579036.1, XM_021613250.1, XM_021591441.1, XM_021575770.1, XM_021623305.1, XM_021587564.1, XM_021585489.1, XM_021586430.1, XM_021618285.1, XM_021576698.1, XM_021575771.1, XM_021565520.1, XM_021603252.1, XM_021618558.1, XM_021589491.1, XM_021623302.1, XM_021618786.1, XM_021591174.1, XM_021591439.1, XM_021564633.1, XM_021618787.1, XM_021580663.1,…
1p49_3	GO:0051301	cell division	33	161	-0.677633	Suppressed	-2.05418	0.00156495	0.0546539	0.0477327	2237	tags=21%, list=7%, signal=20%	XM_021621818.1, XM_021571969.1, XM_021617943.1, XM_021593576.1, XM_021595774.1, XM_021606324.1, XM_021563680.1, XM_021560712.1, XM_021570515.1, NM_001165235.1, XM_021570188.1, XM_021603850.1, XM_021566206.1, XM_021604403.1, XM_021606363.1, XM_021602600.1, XM_021569045.1, XM_021595781.1, XM_021571602.1, XM_021599009.1, XM_021590262.1, NM_001124660.1, XM_021568560.1, XM_021589355.1, XM_021606362.1,…
1p49_3	GO:0000786	nucleosome	14	47	-0.788103	Suppressed	-1.99606	0.00174216	0.0546539	0.0477327	1271	tags=32%, list=4%, signal=31%	XM_021618999.1, XM_021580433.1, XM_021606628.1, XM_021569516.1, XM_021609714.1, XM_021622163.1, XM_021595762.1, XM_021580432.1, XM_021609836.1, XM_021601951.1, XM_021569240.1, XM_021575529.1, XM_021565173.1, XM_021572028.1
1p49_3	GO:0005871	kinesin complex	6	40	-0.784287	Suppressed	-1.95102	0.0017452	0.0546539	0.0477327	173	tags=18%, list=1%, signal=17%	NM_001165178.1, XM_021585740.1, XM_021578922.1, XM_021580663.1, XM_021571994.1, XM_021612627.1
1p49_3	GO:0000278	mitotic cell cycle	9	41	-0.789754	Suppressed	-1.96463	0.00174825	0.0546539	0.0477327	1814	tags=24%, list=6%, signal=23%	XM_021570188.1, XM_021600453.1, XM_021570180.1, XM_021607645.1, XM_021602600.1, XM_021600452.1, XM_021604696.1, XM_021594227.1, XM_021611972.1
1p49_3	GO:0016042	lipid catabolic process	8	39	-0.81735	Suppressed	-2.0264	0.00175747	0.0546539	0.0477327	704	tags=23%, list=2%, signal=23%	XM_021576875.1, XM_021623884.1, XM_021603652.1, XM_021612385.1, XM_021579701.1, XM_021605116.1, XM_021622239.1, XM_021579881.1
1p49_3	GO:0000226	microtubule cytoskeleton organization	9	53	-0.696309	Suppressed	-1.79607	0.00176991	0.0546539	0.0477327	1161	tags=19%, list=4%, signal=18%	XM_021602837.1, XM_021622907.1, XM_021602836.1, XM_021584052.1, XM_021618588.1, XM_021616715.1, XM_021574912.1, XM_021566127.1, XM_021565982.1
1p49_3	GO:0006633	fatty acid biosynthetic process	16	53	-0.712671	Suppressed	-1.83827	0.00176991	0.0546539	0.0477327	3227	tags=32%, list=10%, signal=29%	XM_021618567.1, XM_021573382.1, XM_021599263.1, XR_002472887.1, XM_021613640.1, XR_002472052.1, NM_001160595.1, XM_021623128.1, XM_021613632.1, XM_021618451.1, XM_021615239.1, XM_021576227.1, XM_021576226.1, XM_021581290.1, XM_021603350.1, XM_021580794.1
1p49_3	GO:0000910	cytokinesis	19	30	-0.842884	Suppressed	-1.99133	0.00180505	0.0546539	0.0477327	3384	tags=67%, list=11%, signal=60%	XM_021607805.1, XM_021607804.1, XM_021602837.1, XM_021565193.1, XM_021599244.1, XM_021622907.1, XM_021604113.1, XM_021578466.1, XM_021591441.1, XM_021602836.1, XM_021604112.1, XM_021607817.1, XM_021607818.1, XM_021599243.1, XM_021618786.1, XM_021598636.1, XM_021591439.1, XM_021618787.1, XM_021591440.1
1p49_3	GO:0009408	response to heat	9	27	0.860429	Activated	2.07982	0.0021978	0.0546539	0.0477327	1697	tags=33%, list=5%, signal=32%	XM_021600916.1, XM_021612439.1, XM_021598552.1, XM_021617785.1, XM_021623826.1, NM_001160520.1, XM_021558897.1, XM_021619028.1, XM_021617791.1
1p49_3	GO:0010628	positive regulation of gene expression	10	42	0.786486	Activated	2.06857	0.00231481	0.0546539	0.0477327	1478	tags=24%, list=5%, signal=23%	XM_021611221.1, NM_001124463.1, NM_001172498.1, XM_021613585.1, XM_021617346.1, NM_001145890.1, XM_021613586.1, NM_001124347.2, NM_001124482.1, XM_021576325.1
1p49_3	GO:0004867	serine-type endopeptidase inhibitor activity	16	41	0.711159	Activated	1.85651	0.00232558	0.0546539	0.0477327	3179	tags=39%, list=10%, signal=35%	XM_021577697.1, XM_021614669.1, XM_021581666.1, XM_021584717.1, XM_021596294.1, XM_021582897.1, XM_021583209.1, NM_001124234.1, XM_021604501.1, XM_021584753.1, XM_021608963.1, NM_001124515.1, XM_021592081.1, XM_021571540.1, XM_021562188.1, XM_021611493.1
1p49_3	GO:0031012	extracellular matrix	11	41	0.736018	Activated	1.92141	0.00232558	0.0546539	0.0477327	1085	tags=27%, list=3%, signal=26%	XM_021622750.1, XM_021605079.1, XM_021569037.1, XM_021613808.1, XM_021584767.1, NM_001124370.1, XM_021616247.1, NM_001124199.1, XM_021618131.1, XM_021620570.1, XM_021620567.1
1p49_3	GO:0010951	negative regulation of endopeptidase activity	27	76	0.727114	Activated	2.12365	0.00236967	0.0546539	0.0477327	1980	tags=36%, list=6%, signal=33%	XM_021577697.1, XM_021614669.1, XM_021582384.1, XM_021593540.1, XM_021558999.1, XM_021581666.1, XM_021625829.1, XM_021584717.1, XM_021596294.1, NM_001124508.1, NM_001124704.1, XM_021582897.1, XM_021583209.1, XM_021582312.1, XM_021583435.1, XM_021587797.1, NM_001124234.1, XM_021604501.1, XM_021563492.1, XM_021584753.1, XM_021558994.1, XM_021563491.1, XM_021561577.1, XR_002471573.1, XM_021583436.1,…
1p49_3	GO:0006955	immune response	16	81	0.626957	Activated	1.85137	0.00238663	0.0546539	0.0477327	2239	tags=20%, list=7%, signal=18%	XM_021604363.1, XM_021625343.1, XM_021556957.1, XM_021605221.1, XM_021604362.1, XM_021565714.1, NM_001281352.1, XM_021625342.1, NM_001281351.1, XM_021563168.1, XM_021611157.1, NM_001124347.2, XM_021605155.1, NM_001124442.1, XM_021601575.1, NM_001195170.1
1p49_3	GO:0051082	unfolded protein binding	29	93	0.715599	Activated	2.15501	0.00253807	0.0550746	0.0481	2924	tags=31%, list=9%, signal=28%	XM_021600916.1, XM_021612439.1, XM_021598552.1, XM_021560447.1, NM_001124591.1, XM_021598372.1, XM_021617060.1, XM_021584080.1, NM_001195009.2, XM_021558915.1, XM_021620451.1, XM_021579686.1, NM_001124231.1, XM_021603624.1, XM_021558897.1, XM_021556461.1, XM_021619028.1, XM_021561370.1, XM_021576761.1, XM_021562300.1, NM_001124478.1, XM_021584081.1, XM_021614881.1, XM_021577829.1, XM_021611214.1,…
1p49_3	GO:0006457	protein folding	36	114	0.695621	Activated	2.17236	0.0026455	0.0550746	0.0481	2924	tags=32%, list=9%, signal=29%	XM_021600916.1, XM_021612439.1, XM_021598552.1, XM_021560447.1, NM_001124591.1, XM_021598372.1, XM_021597406.1, XM_021617060.1, XM_021578271.1, XM_021584080.1, NM_001195009.2, XM_021558915.1, XM_021620451.1, NM_001124231.1, XM_021603624.1, XM_021615358.1, XM_021620839.1, XM_021558897.1, XM_021556461.1, XR_002474232.1, XM_021619028.1, XM_021561370.1, XM_021576761.1, XM_021579688.1, XM_021562300.1,…
1p49_3	GO:0005615	extracellular space	42	152	0.665512	Activated	2.12587	0.00286533	0.0551541	0.0481696	1980	tags=28%, list=6%, signal=26%	XM_021577697.1, XM_021614669.1, XR_002470449.1, XM_021625343.1, XM_021592647.1, XM_021592648.1, XM_021582384.1, NM_001124392.1, XM_021617346.1, NM_001145890.1, XM_021584767.1, XM_021585361.1, XM_021612203.1, XM_021582897.1, NM_001257301.1, XM_021582923.1, XM_021611178.1, XM_021625342.1, XM_021582312.1, XM_021565713.1, XM_021587797.1, XM_021616491.1, NM_001124731.1, XM_021582924.1, XM_021569003.1,…
1p49_3	GO:0006357	regulation of transcription by RNA polymerase II	55	237	0.570679	Activated	1.93016	0.00289017	0.0551541	0.0481696	4219	tags=23%, list=13%, signal=20%	XM_021556140.1, XM_021567718.1, NM_001124520.1, XM_021561151.1, XM_021602995.1, XM_021584322.1, XM_021621582.1, XM_021567720.1, XM_021573603.1, XM_021624542.1, XM_021597481.1, XM_021558186.1, XM_021559863.1, XM_021625329.1, XM_021575992.1, XM_021583898.1, XM_021584323.1, XM_021601113.1, XM_021570234.1, XM_021583899.1, XM_021621023.1, XM_021563671.1, XM_021561671.1, XM_021614599.1, XM_021561945.1,…
1p49_3	GO:0006334	nucleosome assembly	9	43	-0.7104	Suppressed	-1.77722	0.00347826	0.0615923	0.0537924	1402	tags=23%, list=4%, signal=22%	XM_021580433.1, XM_021569516.1, XM_021609714.1, XM_021580432.1, XM_021609836.1, XM_021567265.1, XM_021569240.1, XM_021575529.1, XM_021565173.1
1p49_3	GO:0005200	structural constituent of cytoskeleton	10	41	-0.697621	Suppressed	-1.73543	0.0034965	0.0615923	0.0537924	2695	tags=27%, list=9%, signal=25%	XM_021616509.1, XM_021625627.1, XM_021592608.1, XM_021583795.1, XM_021588111.1, XM_021558505.1, XM_021590611.1, XM_021616715.1, XM_021561052.1, XM_021565982.1
1p49_3	GO:0048471	perinuclear region of cytoplasm	8	45	0.676676	Activated	1.81525	0.00460829	0.0781703	0.068271	1499	tags=18%, list=5%, signal=17%	XM_021607648.1, XM_021600763.1, XM_021600762.1, XM_021617346.1, NM_001145890.1, XM_021612591.1, XM_021576044.1, XM_021604266.1
1p49_3	GO:0006090	pyruvate metabolic process	13	31	-0.758026	Suppressed	-1.80944	0.0053286	0.0871606	0.0761228	3353	tags=45%, list=11%, signal=40%	XM_021596994.1, XM_021620991.1, XM_021618567.1, XM_021605213.1, XM_021583938.1, XM_021558669.1, XM_021578831.1, XM_021558665.1, XM_021623128.1, XM_021568148.1, XM_021558668.1, XM_021618451.1, XM_021558666.1
1p49_3	GO:0006446	regulation of translational initiation	72	245	0.429405	Activated	1.46136	0.0058651	0.0926282	0.080898	5704	tags=29%, list=18%, signal=24%	XM_021576731.1, XM_021600017.1, XM_021558370.1, XM_021612845.1, NM_001160627.1, XM_021582982.1, XM_021611466.1, XM_021601121.1, XM_021600018.1, XM_021578171.1, XM_021577710.1, XM_021607493.1, XM_021562366.1, XM_021604016.1, XM_021582920.1, XM_021615259.1, XM_021561650.1, XM_021615260.1, XM_021615258.1, XM_021593327.1, XM_021564375.1, XM_021622629.1, XM_021622848.1, XM_021582983.1, XM_021598661.1,…
1p49_3	GO:0019221	cytokine-mediated signaling pathway	9	30	0.733632	Activated	1.81471	0.00669643	0.100963	0.0881769	2420	tags=30%, list=8%, signal=28%	XM_021602794.1, XM_021602793.1, NM_001124392.1, NM_001124731.1, XM_021602795.1, XM_021592479.1, NM_001246336.1, XM_021597571.1, XM_021590456.1
1p49_3	GO:0001558	regulation of cell growth	6	31	0.730603	Activated	1.81359	0.00683371	0.100963	0.0881769	2227	tags=19%, list=7%, signal=18%	XM_021603931.1, XM_021569058.1, XM_021584753.1, XM_021616697.1, XM_021611797.1, XM_021567469.1
1p49_3	GO:0003725	double-stranded RNA binding	2	28	-0.777766	Suppressed	-1.80384	0.00733945	0.105046	0.0917431	319	tags=11%, list=1%, signal=11%	XM_021616715.1, XM_021565982.1
1p49_3	GO:0000785	chromatin	16	84	-0.56414	Suppressed	-1.56272	0.00848896	0.117817	0.102897	3208	tags=20%, list=10%, signal=18%	XM_021573861.1, XM_021581859.1, XR_002471681.1, XM_021621818.1, XM_021564790.1, XM_021565840.1, XM_021593697.1, XM_021594388.1, XM_021600664.1, XM_021617020.1, XM_021596375.1, XM_021588187.1, XM_021582775.1, XM_021588186.1, XM_021569928.1, XM_021615971.1
1p49_3	GO:0005044	scavenger receptor activity	6	32	0.707947	Activated	1.75971	0.00925926	0.122583	0.107059	1021	tags=19%, list=3%, signal=18%	XM_021604363.1, XM_021604362.1, XM_021558974.1, XM_021558972.1, XM_021568583.1, XM_021613011.1
1p49_3	GO:0006898	receptor-mediated endocytosis	7	43	0.633661	Activated	1.67098	0.00936768	0.122583	0.107059	1021	tags=16%, list=3%, signal=16%	XM_021604363.1, XM_021604362.1, XM_021558974.1, XM_021558972.1, XM_021568583.1, XM_021611974.1, XM_021613011.1
1p49_3	GO:0008152	metabolic process	58	168	-0.4872	Suppressed	-1.48745	0.0108192	0.134914	0.117829	6608	tags=35%, list=21%, signal=28%	XM_021616846.1, XM_021587094.1, XM_021563719.1, XM_021606281.1, XM_021617337.1, XM_021625850.1, XM_021625853.1, XM_021601578.1, XM_021587661.1, XM_021620008.1, XM_021558671.1, XM_021597295.1, XM_021613295.1, XM_021589612.1, XM_021623331.1, XM_021590366.1, XM_021623332.1, XM_021596255.1, XM_021575002.1, XM_021620375.1, XM_021592732.1, XM_021576197.1, XM_021599102.1, XM_021576413.1, XM_021607237.1,…
1p49_3	GO:0005623	cell	18	148	0.50498	Activated	1.62775	0.0108992	0.134914	0.117829	1983	tags=12%, list=6%, signal=11%	XM_021611221.1, NM_001124463.1, XM_021625343.1, XM_021582665.1, XM_021613585.1, XM_021625342.1, XM_021585357.1, NM_001160520.1, XM_021600070.1, XM_021576537.1, XM_021613586.1, XM_021578678.1, XM_021595153.1, XM_021595223.1, XM_021586447.1, XM_021585020.1, XM_021604395.1, XM_021560300.1
1p49_3	GO:0003743	translation initiation factor activity	60	252	0.401402	Activated	1.36556	0.0118343	0.137426	0.120022	4672	tags=24%, list=15%, signal=20%	XM_021576731.1, XM_021600017.1, XM_021558370.1, XM_021612845.1, NM_001160627.1, XM_021582982.1, XM_021611466.1, XM_021601121.1, XM_021600018.1, XM_021578171.1, XM_021577710.1, XM_021607493.1, XM_021562366.1, XM_021604016.1, XM_021582920.1, XM_021615259.1, XM_021561650.1, XM_021615260.1, XM_021615258.1, XM_021593327.1, XM_021564375.1, XM_021622629.1, XM_021622848.1, XM_021582983.1, XM_021598661.1,…
1p49_3	GO:0006550	isoleucine catabolic process	15	38	-0.67415	Suppressed	-1.66149	0.0123023	0.137426	0.120022	4405	tags=42%, list=14%, signal=36%	XM_021612529.1, XM_021573383.1, XM_021599282.1, XM_021619969.1, XM_021606527.1, XM_021624414.1, XM_021612476.1, XM_021573382.1, XM_021574565.1, XR_002472887.1, XM_021596968.1, XM_021582334.1, XM_021596969.1, XM_021601620.1, XR_002475838.1
1p49_3	GO:0006552	leucine catabolic process	15	38	-0.67415	Suppressed	-1.66149	0.0123023	0.137426	0.120022	4405	tags=42%, list=14%, signal=36%	XM_021612529.1, XM_021573383.1, XM_021599282.1, XM_021619969.1, XM_021606527.1, XM_021624414.1, XM_021612476.1, XM_021573382.1, XM_021574565.1, XR_002472887.1, XM_021596968.1, XM_021582334.1, XM_021596969.1, XM_021601620.1, XR_002475838.1
1p49_3	GO:0006574	valine catabolic process	15	38	-0.67415	Suppressed	-1.66149	0.0123023	0.137426	0.120022	4405	tags=42%, list=14%, signal=36%	XM_021612529.1, XM_021573383.1, XM_021599282.1, XM_021619969.1, XM_021606527.1, XM_021624414.1, XM_021612476.1, XM_021573382.1, XM_021574565.1, XR_002472887.1, XM_021596968.1, XM_021582334.1, XM_021596969.1, XM_021601620.1, XR_002475838.1
1p49_3	GO:0004553	hydrolase activity, hydrolyzing O-glycosyl compounds	13	32	0.652906	Activated	1.6229	0.0138889	0.146093	0.127592	4002	tags=41%, list=13%, signal=36%	XM_021561615.1, XM_021581573.1, XM_021581754.1, XM_021563389.1, XM_021593574.1, XM_021581574.1, XM_021581756.1, XM_021615149.1, XM_021615148.1, XM_021570196.1, XM_021625996.1, XM_021596155.1, XM_021599959.1
1p49_3	GO:0005768	endosome	3	35	0.64652	Activated	1.63656	0.0140187	0.146093	0.127592	709	tags=9%, list=2%, signal=8%	XM_021568721.1, XM_021593400.1, XM_021614614.1
1p49_3	GO:0006606	protein import into nucleus	4	32	-0.709536	Suppressed	-1.71874	0.0140351	0.146093	0.127592	106	tags=16%, list=0%, signal=16%	XM_021568129.1, XM_021619299.1, XM_021625372.1, XM_021558238.1
1p49_3	GO:0008284	positive regulation of cell population proliferation	7	29	0.680051	Activated	1.67191	0.0153509	0.152841	0.133486	1890	tags=24%, list=6%, signal=23%	XM_021608273.1, NM_001257301.1, XM_021605934.1, XM_021597149.1, XM_021621448.1, XM_021590656.1, XM_021617980.1
1p49_3	GO:0031418	L-ascorbic acid binding	9	29	0.674514	Activated	1.6583	0.0153509	0.152841	0.133486	1794	tags=31%, list=6%, signal=29%	XM_021617499.1, XM_021615840.1, XM_021564301.1, XM_021617498.1, XM_021624095.1, XM_021612021.1, XM_021617500.1, XM_021609845.1, XM_021624096.1
1p49_3	GO:0051252	regulation of RNA metabolic process	26	79	0.530778	Activated	1.56427	0.0164319	0.157528	0.137579	5055	tags=33%, list=16%, signal=28%	XM_021574182.1, XM_021589921.1, XM_021614974.1, XM_021617612.1, XM_021565976.1, XM_021617611.1, XM_021608066.1, XM_021590060.1, XM_021561204.1, XM_021577921.1, XM_021575773.1, XM_021565983.1, XM_021620632.1, XM_021588265.1, XM_021578088.1, XM_021621077.1, XM_021611646.1, XM_021582253.1, XM_021600166.1, XM_021608299.1, XM_021623441.1, NM_001165232.1, XM_021592766.1, XM_021578087.1, XM_021587061.1,…
1p49_3	GO:0007229	integrin-mediated signaling pathway	24	78	0.5316	Activated	1.56002	0.0165094	0.157528	0.137579	3782	tags=31%, list=12%, signal=27%	XM_021589607.1, XM_021624796.1, XM_021589608.1, XM_021612509.1, XM_021624626.1, XM_021566107.1, XM_021579535.1, XM_021593159.1, XM_021624625.1, XM_021584486.1, NM_001160543.1, XM_021589609.1, XM_021620605.1, XM_021613885.1, XM_021584487.1, XM_021587037.1, XM_021557720.1, XM_021565048.1, XM_021606716.1, XM_021584482.1, XM_021613136.1, XM_021579832.1, XM_021593156.1, XM_021576093.1
1p49_3	GO:0016491	oxidoreductase activity	19	139	-0.49089	Suppressed	-1.4556	0.0174326	0.162411	0.141844	2892	tags=14%, list=9%, signal=13%	XM_021607253.1, XM_021580865.1, XM_021621980.1, XM_021600137.1, XM_021590015.1, XM_021605246.1, XM_021584137.1, XM_021602137.1, XM_021558401.1, XM_021618600.1, XM_021584429.1, XR_002473100.1, XM_021619367.1, XM_021598955.1, XM_021599637.1, XM_021557669.1, XM_021625516.1, XM_021624788.1, XM_021584138.1
1p49_3	GO:0006566	threonine metabolic process	17	51	-0.613046	Suppressed	-1.56433	0.0177305	0.162411	0.141844	3664	tags=35%, list=12%, signal=31%	XM_021585680.1, XM_021598844.1, XM_021587912.1, XM_021610793.1, XM_021579937.1, XM_021602166.1, XM_021621150.1, XM_021590716.1, XM_021587913.1, XM_021579921.1, XM_021566543.1, XM_021622276.1, XM_021565662.1, XM_021597128.1, XM_021605564.1, XM_021579062.1, XM_021597866.1
1p49_3	GO:0007160	cell-matrix adhesion	8	28	0.657859	Activated	1.60863	0.0196937	0.176857	0.15446	1492	tags=29%, list=5%, signal=27%	XM_021589607.1, XM_021564563.1, XM_021624796.1, XM_021589608.1, XM_021615164.1, XM_021589609.1, XM_021620605.1, XM_021578209.1
1p49_3	GO:0005506	iron ion binding	14	80	0.523316	Activated	1.54043	0.0213777	0.188288	0.164444	1794	tags=18%, list=6%, signal=17%	XM_021617499.1, XM_021607648.1, XM_021615840.1, XM_021564301.1, XM_021617498.1, XM_021624095.1, XM_021612021.1, XM_021589543.1, XM_021571383.1, XM_021575763.1, XM_021617500.1, XM_021604266.1, XM_021609845.1, XM_021624096.1
1p49_3	GO:0005576	extracellular region	28	162	0.430849	Activated	1.40297	0.0221607	0.191502	0.16725	1314	tags=17%, list=4%, signal=17%	XM_021608273.1, XM_021614970.1, XM_021559856.1, XM_021556957.1, XM_021556985.1, NM_001124579.2, XM_021593540.1, XM_021558999.1, XM_021625829.1, NM_001124508.1, NM_001124591.1, XM_021565714.1, XM_021571467.1, NM_001124704.1, XM_021615221.1, XM_021577154.1, NM_001281352.1, XM_021598372.1, XM_021593053.1, XM_021563084.1, NM_001281351.1, XM_021575509.1, XM_021563492.1, XM_021595153.1, XM_021558994.1,…
1p49_3	GO:0050790	regulation of catalytic activity	15	60	0.565507	Activated	1.59755	0.0230415	0.195426	0.170678	3746	tags=25%, list=12%, signal=22%	XM_021576454.1, XM_021615211.1, XM_021585361.1, XM_021558272.1, XM_021578271.1, XM_021601824.1, XM_021615358.1, XM_021561053.1, XM_021625410.1, XM_021557165.1, XM_021625411.1, XM_021625406.1, XM_021624644.1, XM_021624755.1, XM_021573722.1
1p49_3	GO:0032040	small-subunit processome	16	25	0.66573	Activated	1.56682	0.0266075	0.221568	0.193509	5422	tags=64%, list=17%, signal=53%	XM_021591421.1, XM_021602988.1, XM_021603157.1, XM_021562686.1, XM_021609360.1, XM_021610360.1, XM_021586031.1, XM_021558733.1, XM_021561473.1, XM_021609361.1, XM_021558746.1, XM_021575378.1, XM_021584816.1, XM_021562038.1, XM_021603156.1, XM_021560638.1
1p49_6	GO:0006633	fatty acid biosynthetic process	11	52	-0.713947	Suppressed	-1.93096	0.00172414	0.0493682	0.039454	2139	tags=23%, list=7%, signal=22%	XM_021613615.1, NM_001160595.1, XM_021623128.1, XM_021576228.1, XM_021618451.1, XM_021623125.1, XM_021615239.1, XM_021576226.1, XM_021581290.1, XM_021603350.1, XM_021580794.1
1p49_6	GO:0016042	lipid catabolic process	8	40	-0.798985	Suppressed	-2.09479	0.00176678	0.0493682	0.039454	249	tags=22%, list=1%, signal=22%	XM_021604944.1, XM_021580072.1, XM_021603652.1, XM_021612385.1, XM_021579701.1, XM_021605116.1, XM_021622239.1, XM_021579881.1
1p49_6	GO:0032040	small-subunit processome	19	25	0.831767	Activated	2.09404	0.00210526	0.0493682	0.039454	4127	tags=76%, list=13%, signal=66%	XM_021562686.1, XM_021610360.1, XM_021584816.1, XM_021603157.1, XM_021591421.1, XM_021609361.1, XM_021576213.1, XM_021558746.1, XM_021575378.1, XM_021602988.1, XM_021603156.1, XM_021574406.1, XM_021562038.1, XM_021609360.1, XM_021586031.1, XM_021558733.1, XM_021561473.1, XM_021560638.1, XM_021568666.1
1p49_6	GO:0001558	regulation of cell growth	6	33	0.679426	Activated	1.77974	0.00218818	0.0493682	0.039454	3835	tags=18%, list=12%, signal=16%	XM_021603931.1, XM_021566960.1, XM_021580565.1, XM_021616697.1, XM_021605615.1, XM_021584753.1
1p49_6	GO:0017056	structural constituent of nuclear pore	16	33	0.675984	Activated	1.77073	0.00218818	0.0493682	0.039454	4827	tags=48%, list=16%, signal=41%	XM_021602779.1, XM_021595156.1, XM_021570122.1, XM_021559944.1, XM_021564152.1, XM_021623459.1, XM_021618140.1, XM_021570137.1, XM_021557060.1, NM_001124182.1, XM_021559945.1, XM_021570130.1, XM_021623462.1, XM_021559715.1, XM_021623457.1, XM_021622395.1
1p49_6	GO:0010628	positive regulation of gene expression	5	34	0.741826	Activated	1.96764	0.00219298	0.0493682	0.039454	208	tags=15%, list=1%, signal=15%	XM_021611221.1, NM_001124463.1, XM_021613586.1, XM_021563002.1, NM_001172498.1
1p49_6	GO:0022625	cytosolic large ribosomal subunit	23	35	0.788327	Activated	2.10005	0.00221729	0.0493682	0.039454	4704	tags=66%, list=15%, signal=56%	XM_021617022.1, XM_021563228.1, XM_021560244.1, XM_021624188.1, XM_021587251.1, XM_021563227.1, XM_021576213.1, XM_021560039.1, XM_021559733.1, XM_021570005.1, NM_001160632.1, XM_021595184.1, XM_021605626.1, XM_021572698.1, XM_021612608.1, XM_021597961.1, XM_021621222.1, XM_021610421.1, XM_021570537.1, XM_021578835.1, XM_021624778.1, XM_021612609.1, XM_021590414.1
1p49_6	GO:0015986	ATP synthesis coupled proton transport	17	43	0.631	Activated	1.75278	0.00230415	0.0493682	0.039454	3739	tags=40%, list=12%, signal=35%	XM_021609002.1, XM_021564589.1, XM_021619010.1, XM_021602832.1, XM_021579820.1, XM_021597204.1, XM_021571217.1, XM_021615653.1, XM_021579335.1, XM_021608668.1, XM_021571539.1, XM_021609001.1, XM_021579822.1, XR_002473568.1, XM_021608962.1, XM_021597203.1, XM_021616957.1
1p49_6	GO:0048471	perinuclear region of cytoplasm	5	44	0.629945	Activated	1.75728	0.00232019	0.0493682	0.039454	255	tags=11%, list=1%, signal=11%	XM_021607648.1, XM_021600763.1, XM_021600762.1, XM_021612591.1, XM_021576044.1
1p49_6	GO:0005643	nuclear pore	20	47	0.657906	Activated	1.85539	0.00232558	0.0493682	0.039454	4827	tags=43%, list=16%, signal=36%	XM_021602779.1, XM_021570122.1, XM_021559944.1, XM_021601891.1, XM_021623459.1, XM_021618140.1, XM_021570137.1, XM_021580122.1, XM_021557060.1, NM_001124182.1, XM_021559945.1, XM_021620420.1, XM_021570130.1, XM_021623462.1, XM_021620416.1, XM_021596186.1, XM_021621246.1, XM_021603200.1, XM_021623457.1, XM_021622395.1
1p49_6	GO:0003899	DNA-directed 5'-3' RNA polymerase activity	20	54	0.621095	Activated	1.78572	0.00236407	0.0493682	0.039454	4408	tags=37%, list=14%, signal=32%	XM_021559827.1, XM_021615271.1, XM_021560362.1, XM_021561289.1, XM_021607695.1, XM_021625143.1, XM_021585488.1, XM_021625297.1, NM_001160585.1, XM_021578184.1, NM_001160530.1, XM_021582015.1, XM_021568306.1, NM_001165229.1, XM_021572191.1, XM_021598279.1, XM_021583528.1, XM_021625108.1, XM_021558039.1, XM_021606003.1
1p49_6	GO:0008536	Ran GTPase binding	24	52	0.599228	Activated	1.72182	0.00236967	0.0493682	0.039454	5280	tags=46%, list=17%, signal=38%	XM_021562664.1, XM_021577520.1, XM_021602872.1, XM_021594325.1, XM_021607636.1, XM_021557623.1, XM_021556187.1, XM_021624289.1, XM_021625916.1, XM_021620116.1, XM_021624277.1, XM_021563442.1, XM_021557622.1, XM_021593732.1, XM_021593012.1, XM_021586505.1, XM_021576448.1, XM_021563648.1, XM_021624327.1, XM_021558806.1, XM_021594511.1, XM_021568136.1, XM_021593503.1, XM_021593601.1
1p49_6	GO:0005657	replication fork	28	56	0.598999	Activated	1.73361	0.00238663	0.0493682	0.039454	6645	tags=50%, list=21%, signal=39%	XM_021595086.1, XM_021609960.1, XM_021561566.1, XM_021619013.1, XM_021589046.1, XM_021577550.1, XM_021571397.1, XM_021589236.1, XM_021613546.1, XM_021613543.1, XM_021615871.1, XM_021559782.1, XM_021572088.1, XM_021558209.1, XM_021589235.1, XM_021567549.1, XM_021625350.1, XM_021587694.1, XM_021610724.1, XM_021589027.1, XM_021569246.1, XM_021613545.1, XM_021577551.1, XM_021587813.1, XM_021572094.1,…
1p49_6	GO:0032508	DNA duplex unwinding	28	53	0.661962	Activated	1.89906	0.00239234	0.0493682	0.039454	6645	tags=53%, list=21%, signal=42%	XM_021595086.1, XM_021609960.1, XM_021561566.1, XM_021619013.1, XM_021589046.1, XM_021577550.1, XM_021571397.1, XM_021589236.1, XM_021613546.1, XM_021613543.1, XM_021615871.1, XM_021559782.1, XM_021572088.1, XM_021558209.1, XM_021589235.1, XM_021567549.1, XM_021625350.1, XM_021587694.1, XM_021610724.1, XM_021589027.1, XM_021569246.1, XM_021613545.1, XM_021577551.1, XM_021587813.1, XM_021572094.1,…
1p49_6	GO:0006260	DNA replication	36	97	0.562827	Activated	1.78841	0.00243902	0.0493682	0.039454	4872	tags=37%, list=16%, signal=31%	XM_021619014.1, XR_002468353.1, XM_021561252.1, XM_021561593.1, XM_021578102.1, XM_021568733.1, XM_021593975.1, XM_021577327.1, XM_021620436.1, XM_021601036.1, XM_021608956.1, XM_021608980.1, XM_021583976.1, XM_021577550.1, XM_021558101.1, XM_021582603.1, XM_021617861.1, XM_021620995.1, XM_021571397.1, XM_021556750.1, XM_021577430.1, XM_021615871.1, XM_021611622.1, XM_021594492.1, XM_021559346.1,…
1p49_6	GO:0090305	nucleic acid phosphodiester bond hydrolysis	30	88	0.588031	Activated	1.84171	0.00243902	0.0493682	0.039454	4453	tags=34%, list=14%, signal=29%	XM_021619014.1, XM_021560184.1, XM_021592573.1, XM_021589270.1, XM_021616098.1, XM_021593975.1, XM_021568612.1, XM_021569895.1, XM_021620436.1, XM_021616412.1, XM_021614551.1, XM_021561397.1, XM_021608304.1, XM_021608303.1, XM_021610053.1, XM_021620995.1, XM_021615401.1, XM_021595344.1, XM_021564120.1, XM_021620113.1, XM_021579827.1, XM_021559346.1, XM_021617029.1, XM_021602805.1, XM_021557188.1,…
1p49_6	GO:0006396	RNA processing	36	102	0.563906	Activated	1.80086	0.00246914	0.0493682	0.039454	5141	tags=35%, list=17%, signal=30%	NM_001160621.1, XM_021614957.1, XM_021578134.1, NM_001160546.1, XM_021616098.1, XM_021600169.1, XM_021593443.1, XM_021559380.1, XM_021569147.1, XM_021621332.1, XM_021591650.1, XM_021561616.1, XM_021621023.1, XM_021585127.1, XM_021577923.1, XM_021605430.1, XM_021620632.1, XM_021567766.1, XM_021587996.1, XM_021602995.1, XM_021582253.1, XM_021556905.1, XM_021593721.1, XM_021581582.1, XM_021602997.1,…
1p49_6	GO:0006457	protein folding	40	112	0.557969	Activated	1.82278	0.00247525	0.0493682	0.039454	4232	tags=36%, list=14%, signal=31%	XM_021578271.1, XM_021600916.1, XM_021614882.1, XM_021560447.1, XM_021614635.1, XM_021620451.1, XM_021558897.1, XM_021617060.1, XM_021577829.1, XM_021615358.1, XM_021562300.1, XM_021576761.1, XM_021598372.1, XM_021579688.1, XM_021585925.1, XM_021597406.1, XM_021599749.1, NM_001124591.1, XM_021577612.1, XM_021598552.1, XM_021576760.1, XM_021558520.1, XR_002467933.1, XM_021561370.1, XM_021576651.1,…
1p49_6	GO:0005730	nucleolus	62	152	0.620937	Activated	2.1019	0.00263158	0.0493682	0.039454	4560	tags=41%, list=15%, signal=35%	XM_021560823.1, NM_001160621.1, XM_021559827.1, XM_021609796.1, XM_021562686.1, XM_021562787.1, XM_021615271.1, XM_021577921.1, XM_021585067.1, XM_021605457.1, XM_021589946.1, XM_021614974.1, XM_021617474.1, XM_021560362.1, XM_021603157.1, XM_021561289.1, XM_021571163.1, XM_021605295.1, XM_021607695.1, XM_021625143.1, XM_021585488.1, XM_021625297.1, XM_021613171.1, XM_021561508.1, XM_021576829.1,…
1p49_6	GO:0006357	regulation of transcription by RNA polymerase II	44	233	0.427539	Activated	1.5162	0.00269542	0.0493682	0.039454	4430	tags=19%, list=14%, signal=16%	XM_021556140.1, XM_021567718.1, XM_021561151.1, NM_001124520.1, XM_021584322.1, XM_021624542.1, XM_021590825.1, XM_021625329.1, XM_021597481.1, XM_021559863.1, XM_021621582.1, XM_021570234.1, XM_021614655.1, XM_021567720.1, XM_021561671.1, XM_021619013.1, XM_021561945.1, XM_021558843.1, XM_021558186.1, XM_021590826.1, XM_021621023.1, XM_021590415.1, XM_021605430.1, XM_021601091.1, XM_021561517.1,…
1p49_6	GO:0019013	viral nucleocapsid	84	221	0.510206	Activated	1.80805	0.00269542	0.0493682	0.039454	5507	tags=38%, list=18%, signal=31%	XM_021623852.1, XM_021577747.1, XM_021597221.1, XM_021561387.1, XM_021624188.1, NM_001160680.1, XM_021605028.1, XM_021559808.1, XM_021559821.1, XM_021610678.1, XM_021560835.1, XM_021577703.1, XR_002473500.1, XR_002468294.1, XR_002475564.1, XM_021591156.1, XM_021584455.1, XM_021600210.1, XM_021609826.1, XM_021624232.1, XM_021614758.1, XM_021604361.1, XM_021617421.1, XM_021596705.1, XM_021560834.1,…
1p49_6	GO:0030529	ribonucleoprotein complex	78	204	0.470824	Activated	1.6417	0.00269542	0.0493682	0.039454	6173	tags=38%, list=20%, signal=31%	XM_021623852.1, XM_021560134.1, XM_021597221.1, XM_021578134.1, XM_021559808.1, XM_021559821.1, XM_021610678.1, XM_021560835.1, XR_002473500.1, XR_002468294.1, XR_002475564.1, XM_021576829.1, XM_021584455.1, XM_021600210.1, XM_021624232.1, XM_021567067.1, XM_021614758.1, XM_021617421.1, XM_021596705.1, XM_021560834.1, XM_021561698.1, XM_021621023.1, XM_021616720.1, XM_021624234.1, NM_001165082.1,…
1p49_6	GO:0006446	regulation of translational initiation	84	243	0.591817	Activated	2.1078	0.00277778	0.0493682	0.039454	4659	tags=35%, list=15%, signal=30%	XM_021576730.1, XM_021582982.1, XM_021578171.1, XM_021564375.1, NM_001160627.1, XM_021604016.1, XM_021596085.1, XM_021598661.1, XM_021611466.1, XM_021577710.1, XM_021576731.1, XM_021600015.1, XM_021601121.1, XM_021614140.1, XM_021602904.1, XM_021604891.1, XM_021615258.1, XM_021614681.1, XM_021610598.1, XM_021562366.1, XM_021600017.1, XM_021567589.1, XM_021569500.1, XM_021581911.1, XM_021558370.1,…
1p49_6	GO:0003743	translation initiation factor activity	86	251	0.572214	Activated	2.03964	0.00280112	0.0493682	0.039454	4659	tags=34%, list=15%, signal=29%	XM_021576730.1, XM_021582982.1, XM_021578171.1, XM_021564375.1, NM_001160627.1, XM_021604016.1, XM_021596085.1, XM_021598661.1, XM_021611466.1, XM_021577710.1, XM_021576731.1, XM_021600015.1, XM_021601121.1, XM_021614140.1, XM_021602904.1, XM_021604891.1, XM_021615258.1, XM_021614681.1, XM_021610598.1, XM_021562366.1, XM_021600017.1, XM_021567589.1, XM_021569500.1, XM_021581911.1, XM_021558370.1,…
1p49_6	GO:0042254	ribosome biogenesis	181	307	0.652287	Activated	2.37355	0.00290698	0.0493682	0.039454	5912	tags=59%, list=19%, signal=48%	XM_021602815.1, NM_001160621.1, XM_021614945.1, XM_021617022.1, XM_021609250.1, XM_021600900.1, XM_021560244.1, XM_021562457.1, XM_021615423.1, XM_021593647.1, XM_021566755.1, XM_021561038.1, XM_021609800.1, XM_021599788.1, XM_021560413.1, XM_021584350.1, XM_021560461.1, XM_021609802.1, XM_021559799.1, XM_021598734.1, XM_021617645.1, NM_001278931.1, XM_021614618.1, NM_001165051.1, XM_021593277.1,…
1p49_6	GO:0006412	translation	168	284	0.667027	Activated	2.39947	0.00291545	0.0493682	0.039454	6006	tags=59%, list=19%, signal=48%	XM_021602815.1, XM_021600900.1, XM_021615423.1, XM_021566755.1, XM_021561038.1, XM_021624188.1, XM_021609800.1, XM_021599788.1, XM_021560413.1, XM_021567890.1, XM_021560461.1, XM_021609802.1, XM_021559799.1, XM_021598734.1, XM_021617645.1, NM_001278931.1, XM_021614618.1, NM_001165051.1, XM_021593277.1, XM_021594578.1, NM_001160602.1, XM_021556885.1, XM_021609774.1, XM_021609188.1, XM_021573490.1,…
1p49_6	GO:0003735	structural constituent of ribosome	183	308	0.645632	Activated	2.34758	0.00292398	0.0493682	0.039454	6006	tags=59%, list=19%, signal=48%	XM_021602815.1, XM_021614945.1, XM_021617022.1, XM_021609250.1, XM_021563228.1, XM_021600900.1, XM_021560244.1, XM_021615423.1, XM_021566755.1, XM_021561038.1, XM_021609800.1, XM_021599788.1, XM_021560413.1, XM_021567890.1, XM_021560461.1, XM_021609802.1, XM_021559799.1, XM_021598734.1, XM_021617645.1, XM_021587251.1, NM_001278931.1, XM_021563227.1, XM_021614618.1, NM_001165051.1, XM_021593277.1,…
1p49_6	GO:0055085	transmembrane transport	57	302	-0.435543	Suppressed	-1.47894	0.0029985	0.0493682	0.039454	4152	tags=19%, list=13%, signal=17%	XM_021583887.1, XM_021606170.1, XM_021604527.1, XM_021617030.1, XM_021563247.1, XM_021562298.1, XM_021598035.1, XM_021561139.1, XM_021617307.1, XM_021587427.1, XM_021582599.1, XM_021612848.1, XM_021610721.1, XM_021557084.1, NM_001124243.1, XM_021623453.1, XM_021572003.1, XM_021581409.1, XM_021580612.1, XM_021569854.1, XM_021600726.1, XM_021558415.1, XM_021590704.1, XM_021565224.1, XM_021568487.1,…
1p49_6	GO:0005581	collagen trimer	25	71	-0.613135	Suppressed	-1.75231	0.00342466	0.0514538	0.0411207	2584	tags=37%, list=8%, signal=34%	XM_021578700.1, XM_021562700.1, XM_021561844.1, XM_021583285.1, XM_021601303.1, XM_021590237.1, NM_001124702.1, XM_021578703.1, XM_021592707.1, XM_021597819.1, XM_021559860.1, XM_021625883.1, XM_021583240.1, XM_021576947.1, XM_021597994.1, XM_021594894.1, XM_021618530.1, XM_021597818.1, XM_021578702.1, XM_021581411.1, XM_021578704.1, XM_021578900.1, XM_021592710.1, XM_021618128.1, XM_021582898.1
1p49_6	GO:0046486	glycerolipid metabolic process	13	79	-0.596671	Suppressed	-1.72629	0.00343053	0.0514538	0.0411207	1886	tags=18%, list=6%, signal=17%	XM_021582334.1, XM_021603652.1, XM_021582899.1, XM_021618127.1, XM_021622062.1, XM_021597224.1, XM_021606472.1, XR_002475838.1, XM_021612385.1, XM_021579701.1, XM_021605116.1, XM_021622239.1, XM_021579881.1
1p49_6	GO:0008201	heparin binding	8	33	-0.699598	Suppressed	-1.74932	0.00366972	0.0514538	0.0411207	1680	tags=27%, list=5%, signal=26%	XM_021624792.1, XM_021615011.1, XM_021595855.1, XM_021563438.1, XM_021618530.1, XM_021574436.1, XM_021612142.1, XM_021579881.1
1p49_6	GO:0000910	cytokinesis	16	32	-0.706543	Suppressed	-1.75435	0.00368324	0.0514538	0.0411207	5269	tags=53%, list=17%, signal=44%	XM_021598636.1, XM_021614340.1, XM_021607817.1, XM_021602837.1, XM_021604112.1, XM_021604113.1, XM_021599244.1, XM_021607818.1, XM_021618787.1, XM_021607821.1, XM_021618786.1, XM_021580862.1, XM_021591440.1, XM_021599243.1, XM_021622907.1, XM_021591439.1
1p49_6	GO:0006090	pyruvate metabolic process	7	32	-0.725926	Suppressed	-1.80248	0.00368324	0.0514538	0.0411207	2347	tags=25%, list=8%, signal=23%	XM_021596994.1, XM_021623128.1, XM_021558665.1, XM_021618451.1, XM_021623125.1, XM_021558668.1, XM_021558666.1
1p49_6	GO:0019221	cytokine-mediated signaling pathway	5	30	0.65964	Activated	1.71532	0.00421053	0.0557571	0.0445599	1698	tags=17%, list=5%, signal=16%	XM_021602794.1, XM_021602793.1, NM_001124392.1, NM_001124731.1, XM_021602795.1
1p49_6	GO:0001731	formation of translation preinitiation complex	15	41	0.623173	Activated	1.71839	0.00457666	0.0557571	0.0445599	3928	tags=37%, list=13%, signal=32%	XM_021598661.1, NM_001160677.1, XM_021567589.1, XM_021581911.1, XM_021558370.1, XM_021580194.1, XM_021607493.1, XM_021562732.1, XM_021607484.1, XM_021625500.1, XM_021557912.1, XM_021607199.1, XM_021605747.1, NM_001165101.1, XM_021625238.1
1p49_6	GO:0000398	mRNA splicing, via spliceosome	38	75	0.586496	Activated	1.8222	0.00460829	0.0557571	0.0445599	6296	tags=51%, list=20%, signal=40%	XM_021608477.1, XM_021608506.1, XM_021601023.1, XM_021617122.1, XM_021600723.1, XM_021570978.1, XM_021576213.1, XM_021609826.1, XM_021560251.1, XM_021608480.1, XM_021567067.1, XM_021605290.1, XM_021623315.1, NM_001246325.1, XM_021589177.1, XM_021591218.1, XM_021608476.1, XM_021598441.1, XM_021558157.1, XM_021579697.1, XM_021597862.1, XM_021578212.1, XM_021608474.1, XM_021608507.1, XM_021588741.1,…
1p49_6	GO:0005886	plasma membrane	52	273	-0.442151	Suppressed	-1.48221	0.00460829	0.0557571	0.0445599	3983	tags=19%, list=13%, signal=17%	XM_021619070.1, XM_021594570.1, XM_021570602.1, XM_021613481.1, XM_021580806.1, XM_021566440.1, XM_021597451.1, XM_021590791.1, XM_021583951.1, XM_021583952.1, XM_021623453.1, XM_021601256.1, XM_021608051.1, XM_021588535.1, XM_021589431.1, XM_021594421.1, XM_021616798.1, XM_021625831.1, XM_021589299.1, XM_021607694.1, XM_021597450.1, XM_021623094.1, XM_021565692.1, XM_021607117.1, XM_021615848.1,…
1p49_6	GO:0050790	regulation of catalytic activity	16	63	0.57085	Activated	1.71276	0.004662	0.0557571	0.0445599	3186	tags=25%, list=10%, signal=23%	XM_021558272.1, XM_021578271.1, XM_021585361.1, XM_021615358.1, XM_021625406.1, XM_021561053.1, XM_021615211.1, XM_021624644.1, XM_021625410.1, XM_021624755.1, XM_021557539.1, XM_021573722.1, XM_021614202.1, XM_021557165.1, XM_021558273.1, XM_021614254.1
1p49_6	GO:0010951	negative regulation of endopeptidase activity	19	70	0.569394	Activated	1.73741	0.00471698	0.0557571	0.0445599	2330	tags=27%, list=8%, signal=25%	XM_021577697.1, XM_021614669.1, XM_021558999.1, XM_021593540.1, XM_021582384.1, XM_021581666.1, XM_021596294.1, XM_021625829.1, NM_001124508.1, XM_021604501.1, XM_021583209.1, XM_021583435.1, NM_001124704.1, NM_001124515.1, XM_021561577.1, XM_021582312.1, XM_021587797.1, XM_021562188.1, XM_021608963.1
1p49_6	GO:0000786	nucleosome	10	49	-0.64056	Suppressed	-1.72102	0.00519031	0.0570686	0.045608	3621	tags=22%, list=12%, signal=20%	XM_021580432.1, XM_021592011.1, XM_021573762.1, XM_021601951.1, XM_021609712.1, XM_021572028.1, XM_021569240.1, XM_021593105.1, XM_021575529.1, XM_021565173.1
1p49_6	GO:0006566	threonine metabolic process	13	49	-0.673034	Suppressed	-1.80827	0.00519031	0.0570686	0.045608	1676	tags=29%, list=5%, signal=27%	XM_021622276.1, XM_021622087.1, XM_021587913.1, XM_021621690.1, XM_021579937.1, XM_021585680.1, XM_021579921.1, XM_021597128.1, XM_021566543.1, XM_021565662.1, XM_021605564.1, XM_021579062.1, XM_021597866.1
1p49_6	GO:0000226	microtubule cytoskeleton organization	5	57	-0.668118	Suppressed	-1.83183	0.00519931	0.0570686	0.045608	731	tags=11%, list=2%, signal=10%	XM_021618580.1, XM_021574215.1, XM_021566127.1, XM_021616715.1, XM_021565982.1
1p49_6	GO:0004386	helicase activity	48	182	0.458574	Activated	1.57545	0.00549451	0.0575674	0.0460066	4939	tags=26%, list=16%, signal=22%	XM_021610677.1, XM_021616608.1, XM_021584908.1, XM_021613187.1, XM_021606693.1, XM_021609531.1, XM_021622852.1, XM_021576534.1, XM_021621821.1, XM_021623758.1, XM_021622935.1, XM_021557032.1, XM_021603499.1, XM_021608549.1, NM_001124521.2, XM_021615616.1, XM_021598290.1, XM_021570930.1, XM_021591697.1, XM_021596934.1, XM_021603500.1, XM_021557425.1, XM_021568079.1, XM_021578867.1, XM_021616607.1,…
1p49_6	GO:0006144	purine nucleobase metabolic process	62	217	0.422514	Activated	1.4848	0.00549451	0.0575674	0.0460066	4505	tags=29%, list=15%, signal=25%	XM_021560441.1, XM_021559827.1, XM_021560440.1, XM_021583628.1, XM_021615271.1, XM_021596888.1, XM_021586320.1, XM_021560362.1, XM_021561289.1, XM_021607695.1, XM_021625143.1, XM_021585488.1, XM_021625297.1, XM_021581763.1, XM_021562041.1, NM_001160585.1, XM_021588482.1, XM_021578184.1, XM_021606138.1, XM_021569147.1, XM_021624540.1, XM_021573460.1, NM_001160530.1, XM_021589184.1, XM_021608388.1,…
1p49_6	GO:0003725	double-stranded RNA binding	3	26	-0.774264	Suppressed	-1.82902	0.00564972	0.0578782	0.046255	48	tags=15%, list=0%, signal=15%	XM_021570170.1, XM_021616715.1, XM_021565982.1
1p49_6	GO:0022627	cytosolic small ribosomal subunit	20	27	0.677156	Activated	1.73659	0.00638298	0.0608849	0.0486579	6830	tags=74%, list=22%, signal=58%	XM_021567890.1, NM_001160677.1, XM_021594578.1, NM_001160683.1, XM_021560550.1, XM_021563211.1, XM_021625317.1, NM_001246324.1, XM_021600908.1, XM_021558714.1, XM_021558713.1, NM_001124244.1, XM_021573457.1, XM_021556974.1, XM_021567891.1, NM_001160671.1, XM_021624921.1, XM_021556973.1, XM_021567160.1, XM_021567889.1
1p49_6	GO:0000387	spliceosomal snRNP assembly	14	34	0.630625	Activated	1.67269	0.00657895	0.0608849	0.0486579	5250	tags=41%, list=17%, signal=34%	XM_021605028.1, XM_021559821.1, XM_021577703.1, XM_021608692.1, XM_021609190.1, XM_021587791.1, XM_021616311.1, XM_021576743.1, XM_021616931.1, XM_021563825.1, XM_021582984.1, NM_001160644.1, XM_021590790.1, XM_021594438.1
1p49_6	GO:0016282	eukaryotic 43S preinitiation complex	17	39	0.604528	Activated	1.64673	0.00686499	0.0608849	0.0486579	5700	tags=44%, list=18%, signal=36%	XM_021598661.1, XM_021567589.1, XM_021581911.1, XM_021558370.1, XM_021580194.1, XM_021607493.1, XM_021562732.1, XM_021607484.1, XM_021625500.1, XM_021557912.1, XM_021607199.1, XM_021605747.1, NM_001165101.1, XM_021625238.1, XM_021586056.1, XM_021588774.1, NM_001165087.1
1p49_6	GO:0033290	eukaryotic 48S preinitiation complex	17	39	0.604528	Activated	1.64673	0.00686499	0.0608849	0.0486579	5700	tags=44%, list=18%, signal=36%	XM_021598661.1, XM_021567589.1, XM_021581911.1, XM_021558370.1, XM_021580194.1, XM_021607493.1, XM_021562732.1, XM_021607484.1, XM_021625500.1, XM_021557912.1, XM_021607199.1, XM_021605747.1, NM_001165101.1, XM_021625238.1, XM_021586056.1, XM_021588774.1, NM_001165087.1
1p49_6	GO:0051252	regulation of RNA metabolic process	21	75	0.509582	Activated	1.58323	0.00691244	0.0608849	0.0486579	4066	tags=28%, list=13%, signal=24%	XM_021577921.1, XM_021574182.1, XM_021565976.1, XM_021614974.1, XM_021589921.1, XM_021608066.1, XM_021617612.1, XM_021590059.1, XM_021575773.1, XM_021600166.1, XM_021620632.1, XM_021608299.1, XM_021561204.1, XM_021611646.1, XM_021582253.1, XM_021579697.1, XM_021565983.1, XM_021592766.1, XM_021587061.1, XM_021588265.1, XM_021623441.1
1p49_6	GO:0006544	glycine metabolic process	14	46	-0.643121	Suppressed	-1.70584	0.00696864	0.0608849	0.0486579	4111	tags=33%, list=13%, signal=28%	XM_021602166.1, XM_021582499.1, XR_002475462.1, XM_021622276.1, XM_021622087.1, XM_021587913.1, XM_021621690.1, XM_021579937.1, XM_021585680.1, XM_021579921.1, XM_021597128.1, XM_021565662.1, XM_021579062.1, XM_021597866.1
1p49_6	GO:0003746	translation elongation factor activity	31	96	0.48362	Activated	1.53706	0.00724638	0.0608849	0.0486579	5215	tags=32%, list=17%, signal=27%	XM_021578171.1, XM_021625804.1, XM_021561863.1, XM_021562652.1, XM_021581934.1, XM_021615258.1, XM_021625806.1, XM_021561945.1, XM_021614919.1, XM_021599584.1, XM_021577859.1, XM_021563543.1, NM_001124339.1, XM_021615257.1, XM_021559529.1, XM_021603834.1, XM_021562204.1, XM_021583249.1, XM_021598960.1, XM_021585579.1, XM_021620039.1, XM_021603788.1, XM_021556760.1, XM_021581189.1, XM_021562241.1,…
1p49_6	GO:0051082	unfolded protein binding	22	94	0.51131	Activated	1.61447	0.00724638	0.0608849	0.0486579	1982	tags=23%, list=6%, signal=22%	XM_021600916.1, XM_021614882.1, XM_021560447.1, XM_021620451.1, XM_021558897.1, XM_021617060.1, XM_021577829.1, XM_021562300.1, XM_021576761.1, XM_021598372.1, XM_021585925.1, XM_021599749.1, NM_001124591.1, XM_021598552.1, XM_021576760.1, XM_021579686.1, XM_021558520.1, XR_002467933.1, XM_021561370.1, XM_021600692.1, NM_001124231.1, XM_021557273.1
1p49_6	GO:0009058	biosynthetic process	15	35	-0.655666	Suppressed	-1.65027	0.00725953	0.0608849	0.0486579	3645	tags=46%, list=12%, signal=40%	XM_021607081.1, XM_021585923.1, XM_021610775.1, XM_021576546.1, XM_021601571.1, XM_021558957.1, XM_021601901.1, XM_021564329.1, XM_021558942.1, XM_021601900.1, XM_021573700.1, XM_021612999.1, XM_021596997.1, XM_021577384.1, XM_021607080.1
1p49_6	GO:0051726	regulation of cell cycle	23	85	0.556723	Activated	1.73906	0.00726392	0.0608849	0.0486579	2893	tags=27%, list=9%, signal=25%	XM_021556140.1, XM_021567718.1, XM_021560014.1, NM_001124520.1, XM_021604443.1, XM_021603472.1, XM_021620980.1, XM_021625329.1, XM_021600867.1, XM_021583310.1, XM_021561772.1, XM_021567720.1, XM_021573376.1, XM_021558186.1, XR_002469461.1, XM_021561779.1, XM_021607060.1, XM_021561778.1, NM_001124430.1, XM_021600908.1, XM_021579474.1, XM_021585952.1, NM_001165156.1
1p49_6	GO:0005615	extracellular space	25	140	0.465437	Activated	1.5635	0.00759494	0.0625226	0.0499667	1906	tags=18%, list=6%, signal=17%	XM_021577697.1, XM_021614669.1, XM_021592648.1, XR_002470449.1, XM_021592647.1, XM_021582384.1, XM_021625343.1, NM_001124392.1, XM_021585361.1, XM_021568113.1, XM_021565713.1, XM_021616491.1, XM_021565711.1, XM_021612203.1, XM_021604501.1, NM_001124731.1, XM_021611178.1, XM_021565719.1, XM_021582923.1, XM_021625342.1, NM_001124515.1, XM_021561577.1, XM_021582312.1, XM_021587797.1, XM_021561149.1
1p49_6	GO:0005789	endoplasmic reticulum membrane	29	203	-0.464778	Suppressed	-1.51698	0.00793651	0.0638929	0.0510618	2477	tags=15%, list=8%, signal=14%	XM_021613035.1, XM_021565988.1, XM_021564971.1, XM_021577523.1, XM_021587278.1, XM_021598154.1, NM_001124302.1, XM_021596971.1, XM_021563652.1, XM_021613370.1, XM_021564879.1, XM_021580708.1, XM_021566378.1, XM_021570114.1, XM_021611912.1, XM_021589721.1, XM_021625700.1, XM_021589759.1, XM_021581183.1, XM_021580706.1, XM_021563435.1, XM_021625103.1, XM_021566579.1, XM_021558046.1, XM_021577524.1,…
1p49_6	GO:0042981	regulation of apoptotic process	58	156	-0.490011	Suppressed	-1.5617	0.00803859	0.0638929	0.0510618	6604	tags=38%, list=21%, signal=30%	XM_021556498.1, XM_021582336.1, XM_021597411.1, XM_021591643.1, XM_021586959.1, XM_021580820.1, XM_021604830.1, XM_021610746.1, XM_021591739.1, XM_021576328.1, XM_021566435.1, XM_021563994.1, XM_021596416.1, XM_021591545.1, XM_021606408.1, XM_021575252.1, XM_021593373.1, XM_021592916.1, XM_021573146.1, XM_021569218.1, XR_002467893.1, XM_021617306.1, XM_021573999.1, XM_021573183.1, NM_001124647.1,…
1p49_6	GO:0071897	DNA biosynthetic process	11	27	0.644964	Activated	1.65403	0.00851064	0.0664984	0.053144	4154	tags=41%, list=13%, signal=35%	XM_021619014.1, XM_021561593.1, XM_021593975.1, XM_021620436.1, XM_021601036.1, XM_021608980.1, XM_021617861.1, XM_021620995.1, XM_021559346.1, XR_002470391.1, XM_021603668.1
1p49_6	GO:0005852	eukaryotic translation initiation factor 3 complex	15	42	0.585974	Activated	1.6293	0.00898876	0.0690637	0.0551942	3928	tags=36%, list=13%, signal=31%	XM_021598661.1, XM_021567589.1, XM_021581911.1, XM_021558370.1, XM_021580194.1, XM_021607493.1, XM_021562732.1, XM_021607484.1, XM_021625500.1, XM_021573433.1, XM_021557912.1, XM_021607199.1, XM_021605747.1, NM_001165101.1, XM_021625238.1
1p49_6	GO:0006364	rRNA processing	21	48	0.566219	Activated	1.61098	0.00915332	0.0691751	0.0552832	6581	tags=44%, list=21%, signal=35%	XM_021610360.1, XM_021561387.1, XM_021591421.1, XM_021576829.1, XM_021558746.1, XM_021602988.1, XM_021608299.1, XM_021596522.1, XM_021558733.1, XM_021623329.1, XM_021561473.1, XM_021584099.1, XM_021578969.1, XM_021591428.1, XM_021587928.1, XM_021563355.1, XM_021625819.1, XM_021592731.1, XM_021579230.1, XM_021598036.1, XM_021606655.1
1p49_6	GO:0019843	rRNA binding	10	25	0.664295	Activated	1.67241	0.0105263	0.0771613	0.0616656	5224	tags=40%, list=17%, signal=33%	XM_021614618.1, NM_001165051.1, XM_021560550.1, NM_001165082.1, XM_021623593.1, XM_021589539.1, XM_021606478.1, XM_021587928.1, XM_021583532.1, XM_021601960.1
1p49_6	GO:0022857	transmembrane transporter activity	16	67	-0.577683	Suppressed	-1.62644	0.0105448	0.0771613	0.0616656	2420	tags=25%, list=8%, signal=23%	XM_021617307.1, XM_021612848.1, XM_021600726.1, XM_021558415.1, XM_021568487.1, XM_021569612.1, XM_021568513.1, XM_021564490.1, XM_021618859.1, XM_021596490.1, XM_021592581.1, XM_021600277.1, XM_021580664.1, XM_021577567.1, XM_021593736.1, XM_021583946.1
1p49_6	GO:0008152	metabolic process	52	172	-0.462546	Suppressed	-1.49487	0.010989	0.0791552	0.0632591	5612	tags=31%, list=18%, signal=25%	XM_021600084.1, XM_021621539.1, XM_021616846.1, XM_021623330.1, XM_021600676.1, XM_021587661.1, XM_021594940.1, XM_021613295.1, XM_021623332.1, XM_021561708.1, XM_021564426.1, XM_021604371.1, XM_021617511.1, XM_021622250.1, XM_021620375.1, XM_021558670.1, XM_021580219.1, XM_021613133.1, XM_021577294.1, XM_021607237.1, XM_021576197.1, XM_021596255.1, XM_021593364.1, XM_021617336.1, XM_021579274.1,…
1p49_6	GO:0005681	spliceosomal complex	16	48	0.558376	Activated	1.58866	0.0114416	0.0811477	0.0648514	4385	tags=33%, list=14%, signal=29%	XM_021601023.1, XM_021605028.1, XM_021577703.1, XM_021561796.1, XM_021609826.1, XM_021560251.1, XM_021572474.1, XM_021623315.1, NM_001246325.1, XM_021558157.1, XM_021576743.1, XM_021606184.1, XM_021616931.1, XM_021563825.1, XM_021582984.1, NM_001160644.1
1p49_6	GO:0006351	transcription, DNA-templated	28	71	0.508207	Activated	1.54586	0.0119617	0.0835508	0.066772	6602	tags=39%, list=21%, signal=31%	XM_021559827.1, XM_021561289.1, XM_021607695.1, XM_021625143.1, XM_021585488.1, XM_021625297.1, NM_001160585.1, NM_001160530.1, XM_021582015.1, XM_021617861.1, XM_021563543.1, XM_021620926.1, XM_021601081.1, XM_021598279.1, XM_021583528.1, XM_021625108.1, XM_021558039.1, XM_021600800.1, XM_021562806.1, XM_021558014.1, XM_021624185.1, XM_021598616.1, XM_021614471.1, XM_021615141.1, XM_021609550.1,…
1p49_6	GO:0006123	mitochondrial electron transport, cytochrome c to oxygen	16	33	0.60742	Activated	1.59112	0.0131291	0.0892028	0.0712889	7603	tags=48%, list=25%, signal=37%	XM_021577048.1, XM_021598670.1, XM_021579792.1, XM_021584573.1, XM_021607047.1, XM_021604414.1, XM_021609117.1, XM_021607490.1, XM_021621303.1, XM_021590664.1, XM_021623638.1, XM_021607488.1, NM_001171897.1, XM_021586142.1, XM_021586354.1, XM_021623639.1
1p49_6	GO:0005654	nucleoplasm	12	34	0.606868	Activated	1.60968	0.0131579	0.0892028	0.0712889	5298	tags=35%, list=17%, signal=29%	XM_021560014.1, XM_021620980.1, XM_021599791.1, XM_021598390.1, XM_021604462.1, XM_021620113.1, NM_001124668.1, XM_021592265.1, XM_021625192.1, XM_021572684.1, XM_021603486.1, XM_021564146.1
1p49_6	GO:0007018	microtubule-based movement	48	163	-0.45846	Suppressed	-1.47399	0.0140406	0.0926261	0.0740247	5668	tags=30%, list=18%, signal=25%	XM_021588270.1, XM_021585742.1, XM_021572496.1, XM_021579036.1, XM_021598546.1, XM_021613250.1, XM_021556976.1, XM_021573866.1, XM_021603252.1, XM_021567080.1, XM_021572497.1, XM_021575441.1, XM_021595612.1, XM_021620998.1, XM_021606829.1, XM_021585901.1, XM_021576041.1, XM_021585489.1, XM_021576698.1, XM_021607107.1, XM_021565520.1, XM_021582084.1, XR_002472621.1, XM_021564809.1, XM_021613891.1,…
1p49_6	GO:0006550	isoleucine catabolic process	10	38	-0.620202	Suppressed	-1.59078	0.0144665	0.0926261	0.0740247	4790	tags=29%, list=15%, signal=25%	XM_021573843.1, XR_002472887.1, XM_021599283.1, XM_021612529.1, XM_021574565.1, XM_021582334.1, XM_021619969.1, XM_021596969.1, XR_002475838.1, XM_021601620.1
1p49_6	GO:0006552	leucine catabolic process	10	38	-0.620202	Suppressed	-1.59078	0.0144665	0.0926261	0.0740247	4790	tags=29%, list=15%, signal=25%	XM_021573843.1, XR_002472887.1, XM_021599283.1, XM_021612529.1, XM_021574565.1, XM_021582334.1, XM_021619969.1, XM_021596969.1, XR_002475838.1, XM_021601620.1
1p49_6	GO:0006574	valine catabolic process	10	38	-0.620202	Suppressed	-1.59078	0.0144665	0.0926261	0.0740247	4790	tags=29%, list=15%, signal=25%	XM_021573843.1, XR_002472887.1, XM_021599283.1, XM_021612529.1, XM_021574565.1, XM_021582334.1, XM_021619969.1, XM_021596969.1, XR_002475838.1, XM_021601620.1
1p49_6	GO:0009408	response to heat	10	29	0.631381	Activated	1.63577	0.0147992	0.0927832	0.0741503	2542	tags=34%, list=8%, signal=32%	XM_021600916.1, XM_021558897.1, XM_021585925.1, XM_021599749.1, XM_021598552.1, XM_021617785.1, XM_021617791.1, XR_002467933.1, XM_021623826.1, NM_001124232.1
1p49_6	GO:0009966	regulation of signal transduction	10	28	0.62701	Activated	1.62138	0.0148936	0.0927832	0.0741503	2543	tags=36%, list=8%, signal=33%	NM_001171854.1, XM_021613762.1, XM_021603598.1, XM_021603599.1, XM_021579757.1, XM_021568162.1, XM_021576109.1, XM_021578409.1, XM_021615354.1, XM_021578262.1
1p49_6	GO:0006281	DNA repair	40	147	0.41156	Activated	1.393	0.0152672	0.0935816	0.0747884	5296	tags=27%, list=17%, signal=23%	XR_002468353.1, XM_021561252.1, XM_021620009.1, XM_021609960.1, XM_021560184.1, XM_021619013.1, XM_021616412.1, XM_021624156.1, XM_021583976.1, XM_021577550.1, XM_021601480.1, XM_021610053.1, XM_021582713.1, XM_021582603.1, XM_021620995.1, XM_021615401.1, XM_021571397.1, NM_001165153.1, XM_021564120.1, XM_021614292.1, XM_021592499.1, XM_021561488.1, XM_021579827.1, XM_021601081.1, XM_021561250.1,…
1p49_6	GO:0003924	GTPase activity	74	487	-0.371387	Suppressed	-1.30151	0.0154278	0.0935816	0.0747884	3983	tags=15%, list=13%, signal=14%	XM_021558505.1, XR_002475515.1, XM_021565322.1, XM_021582842.1, XM_021590611.1, XM_021590110.1, XM_021596671.1, XM_021621131.1, XM_021571865.1, XM_021589655.1, XM_021608815.1, XM_021566440.1, XM_021567194.1, XM_021572128.1, XM_021586261.1, XM_021621490.1, XM_021564715.1, XM_021607601.1, XM_021603295.1, XM_021565323.1, XM_021624371.1, XM_021599034.1, XM_021597344.1, XM_021618824.1, XM_021603693.1,…
1p49_6	GO:0051260	protein homooligomerization	7	46	-0.6042	Suppressed	-1.60261	0.0156794	0.093873	0.0750213	3150	tags=17%, list=10%, signal=16%	XM_021568795.1, XM_021565154.1, XM_021605923.1, XM_021566826.1, XM_021608554.1, XM_021595394.1, XM_021579445.1
1p49_6	GO:0043161	proteasome-mediated ubiquitin-dependent protein catabolic process	4	46	0.563425	Activated	1.58667	0.0163551	0.0966631	0.077251	1715	tags=9%, list=6%, signal=8%	XM_021568721.1, XM_021593400.1, XM_021604253.1, XM_021609811.1
1p49_6	GO:0006206	pyrimidine nucleobase metabolic process	42	141	0.408258	Activated	1.37782	0.0175	0.10212	0.0816123	4505	tags=30%, list=15%, signal=26%	XM_021559827.1, XM_021567847.1, XM_021560258.1, XM_021583628.1, XM_021615271.1, XM_021596888.1, XM_021560362.1, XM_021561289.1, XM_021607695.1, XM_021625143.1, XM_021585488.1, XM_021625297.1, NM_001160585.1, XM_021578184.1, XM_021573460.1, NM_001160530.1, XM_021609163.1, XM_021582015.1, XM_021568306.1, NM_001165229.1, XM_021572191.1, XM_021599635.1, XM_021622569.1, XM_021611622.1, XM_021598941.1,…
1p49_6	GO:0015935	small ribosomal subunit	15	36	0.595295	Activated	1.59879	0.0177384	0.102217	0.0816898	4354	tags=42%, list=14%, signal=36%	XR_002472293.1, XM_021609188.1, XM_021592177.1, XM_021618559.1, NM_001165174.1, XM_021587755.1, XR_002472410.1, XM_021623877.1, XM_021589539.1, XM_021570053.1, NM_001124364.1, XM_021612952.1, NM_001160519.1, XM_021582341.1, XM_021558718.1
1p49_6	GO:0003887	DNA-directed DNA polymerase activity	10	25	0.639006	Activated	1.60875	0.0189474	0.107836	0.0861804	4154	tags=40%, list=13%, signal=35%	XM_021619014.1, XM_021561593.1, XM_021593975.1, XM_021620436.1, XM_021601036.1, XM_021617861.1, XM_021620995.1, XM_021559346.1, XR_002470391.1, XM_021603668.1
1p49_6	GO:0005200	structural constituent of cytoskeleton	2	41	-0.599308	Suppressed	-1.57795	0.019469	0.109454	0.0874732	48	tags=7%, list=0%, signal=7%	XM_021616715.1, XM_021565982.1
1p49_6	GO:0000166	nucleotide binding	22	68	0.496802	Activated	1.51275	0.0204545	0.113609	0.0907938	5693	tags=32%, list=18%, signal=26%	XM_021619014.1, XM_021616098.1, XM_021593975.1, XM_021620436.1, XM_021605428.1, XM_021608960.1, XM_021620995.1, XM_021614292.1, XM_021576944.1, XM_021601001.1, XM_021559346.1, XM_021576943.1, XM_021601002.1, XM_021615693.1, XM_021567373.1, XM_021618746.1, XM_021564022.1, XM_021617011.1, XM_021560657.1, XM_021564023.1, NM_001160547.1, XM_021611118.1
1p49_6	GO:0043009	chordate embryonic development	23	66	0.489057	Activated	1.48374	0.0207852	0.114071	0.0911632	5464	tags=35%, list=18%, signal=29%	XM_021563228.1, XM_021587251.1, XM_021563227.1, NM_001165051.1, XM_021608972.1, XM_021562053.1, NM_001124430.1, XM_021556995.1, XM_021600908.1, XM_021599801.1, XM_021558209.1, XM_021598960.1, XM_021573457.1, XM_021625350.1, XM_021590713.1, XM_021621812.1, XM_021614639.1, NM_001165165.1, XM_021607572.1, XM_021567906.1, XM_021563125.1, XM_021599832.1, XM_021606249.1
1p49_6	GO:0004872	signaling receptor activity	9	50	-0.5827	Suppressed	-1.56309	0.0227671	0.123478	0.0986808	3172	tags=20%, list=10%, signal=18%	XM_021611127.1, XM_021621179.1, XM_021611952.1, XR_002468065.1, XM_021563128.1, NM_001124511.1, XR_002473758.1, XM_021605536.1, XM_021622584.1
1p49_6	GO:0000724	double-strand break repair via homologous recombination	13	27	0.614608	Activated	1.57618	0.0234043	0.125458	0.100263	5519	tags=48%, list=18%, signal=40%	XM_021603105.1, XM_021574051.1, XM_021600594.1, XM_021603104.1, NM_001160651.1, XM_021600780.1, XM_021612119.1, XM_021563969.1, XM_021601231.1, XR_002473364.1, XM_021591723.1, NM_001160574.1, XM_021562814.1
1p49_6	GO:0016491	oxidoreductase activity	16	142	-0.458033	Suppressed	-1.43914	0.0246305	0.130514	0.104304	2216	tags=12%, list=7%, signal=11%	XM_021599583.1, XM_021558401.1, XM_021580865.1, XM_021602137.1, XM_021584137.1, XM_021598955.1, XM_021614939.1, XM_021621978.1, XM_021605246.1, XM_021591228.1, XM_021599637.1, XM_021557669.1, XM_021623780.1, XM_021625516.1, XM_021624788.1, XM_021584138.1
1p49_6	GO:0006479	protein methylation	6	27	0.607945	Activated	1.5591	0.0255319	0.133752	0.106892	2472	tags=22%, list=8%, signal=20%	XM_021606802.1, XM_021599876.1, XM_021620490.1, XM_021567644.1, XM_021625966.1, XM_021624365.1
1p49_6	GO:0004129	cytochrome-c oxidase activity	15	32	0.593375	Activated	1.54488	0.0261438	0.135419	0.108224	7603	tags=47%, list=25%, signal=35%	XM_021577048.1, XM_021598670.1, XM_021584573.1, XM_021607047.1, XM_021604414.1, XM_021609117.1, XM_021607490.1, XM_021621303.1, XM_021590664.1, XM_021623638.1, XM_021607488.1, NM_001171897.1, XM_021586142.1, XM_021586354.1, XM_021623639.1
1p49_6	GO:0003777	microtubule motor activity	47	166	-0.433992	Suppressed	-1.40019	0.0265211	0.135847	0.108566	6096	tags=29%, list=20%, signal=23%	XM_021593967.1, XM_021557326.1, XM_021578922.1, XM_021564979.1, XM_021588270.1, XM_021572496.1, XM_021598546.1, XM_021613250.1, XM_021556976.1, XM_021574223.1, XM_021573866.1, XM_021585617.1, XM_021603252.1, XM_021567080.1, XM_021572497.1, XM_021575441.1, XM_021595612.1, XM_021620998.1, XM_021585000.1, XM_021585901.1, XM_021576041.1, XM_021585489.1, XM_021576698.1, XM_021607107.1, XM_021565520.1,…
1p49_6	GO:0003707	steroid hormone receptor activity	19	85	-0.514838	Suppressed	-1.51006	0.0271647	0.137615	0.109978	4725	tags=24%, list=15%, signal=20%	XM_021617184.1, XM_021604804.1, XM_021572316.1, XM_021595735.1, XM_021570343.1, XM_021565098.1, XM_021564964.1, XM_021604944.1, XM_021572013.1, XM_021576801.1, XM_021566759.1, XM_021569144.1, XM_021597875.1, XM_021560037.1, XM_021568573.1, NM_001199827.1, XM_021610056.1, XM_021594476.1, XM_021594479.1
1p49_6	GO:0016887	ATPase activity	24	64	0.479997	Activated	1.44691	0.027907	0.139838	0.111756	6074	tags=38%, list=20%, signal=30%	XM_021619455.1, XM_021612692.1, XM_021571163.1, XM_021590077.1, XM_021589908.1, XM_021602832.1, XM_021600221.1, XM_021624156.1, XM_021563229.1, XM_021562895.1, XM_021573433.1, XM_021587248.1, XR_002473221.1, XM_021601081.1, XM_021560145.1, XM_021625335.1, XM_021575292.1, XM_021611748.1, XM_021612691.1, XM_021558110.1, XM_021622195.1, XM_021611057.1, XM_021556816.1, XM_021558197.1
1p49_6	GO:0008017	microtubule binding	60	218	-0.42967	Suppressed	-1.40572	0.0283912	0.140317	0.112138	5963	tags=28%, list=19%, signal=23%	XM_021578922.1, XM_021617943.1, XM_021564979.1, XM_021588270.1, XM_021585742.1, XM_021598546.1, XM_021613250.1, XM_021556976.1, XM_021596949.1, XM_021621645.1, XM_021598636.1, XM_021573866.1, XM_021589239.1, XM_021585617.1, XM_021607817.1, XM_021603252.1, XM_021613542.1, XM_021567080.1, XM_021601198.1, XM_021575441.1, XM_021595612.1, XM_021620998.1, XM_021602837.1, XM_021606829.1, XM_021576041.1,…
1p49_6	GO:0043401	steroid hormone mediated signaling pathway	20	88	-0.510836	Suppressed	-1.49894	0.0287162	0.140317	0.112138	4419	tags=24%, list=14%, signal=21%	XM_021617184.1, XM_021604804.1, XM_021572316.1, XM_021595735.1, XM_021570343.1, XM_021565098.1, XM_021564964.1, NM_001124184.1, XM_021604944.1, XM_021572013.1, XM_021576801.1, XM_021566759.1, XM_021569144.1, XM_021597875.1, XM_021560037.1, XM_021568573.1, NM_001199827.1, XM_021610056.1, XM_021594476.1, XM_021594479.1
1p49_6	GO:0006448	regulation of translational elongation	27	87	0.445549	Activated	1.39471	0.0289157	0.140317	0.112138	5215	tags=31%, list=17%, signal=26%	XM_021625804.1, XM_021561863.1, XM_021562652.1, XM_021581934.1, XM_021625806.1, XM_021561945.1, XM_021614919.1, XM_021599584.1, XM_021577859.1, XM_021563543.1, NM_001124339.1, XM_021559529.1, XM_021603834.1, XM_021583249.1, XM_021598960.1, XM_021585579.1, XM_021620039.1, XM_021603788.1, XM_021556760.1, XM_021581189.1, XM_021562241.1, XM_021561980.1, XM_021609959.1, XM_021559364.1, XM_021620121.1,…
1p49_6	GO:0019773	proteasome core complex, alpha-subunit complex	6	29	0.598187	Activated	1.54977	0.0295983	0.142134	0.11359	1780	tags=21%, list=6%, signal=20%	XM_021613468.1, XM_021566614.1, XM_021560042.1, XM_021564901.1, XM_021609811.1, XM_021598739.1
1p49_6	GO:0019643	reductive tricarboxylic acid cycle	11	31	-0.63977	Suppressed	-1.57683	0.0300188	0.142666	0.114016	5363	tags=39%, list=17%, signal=32%	XM_021617117.1, XM_021609613.1, XM_021568148.1, XM_021590115.1, XM_021608937.1, XM_021558013.1, XM_021614032.1, XM_021595867.1, XM_021614142.1, XM_021597395.1, XM_021566515.1
1p49_6	GO:0006310	DNA recombination	9	34	0.571002	Activated	1.51454	0.0307018	0.144424	0.11542	2541	tags=26%, list=8%, signal=24%	XR_002468353.1, XM_021609960.1, XM_021619013.1, XM_021608980.1, XM_021577550.1, XM_021582603.1, XM_021615401.1, XM_021571397.1, XM_021573150.1
1p49_6	GO:0045298	tubulin complex	70	261	-0.410254	Suppressed	-1.36823	0.0341085	0.158829	0.126932	5963	tags=27%, list=19%, signal=22%	XM_021578922.1, XM_021559779.1, XM_021617943.1, XM_021589497.1, XM_021564979.1, XM_021588270.1, XM_021585742.1, XM_021598546.1, XM_021613250.1, XM_021556976.1, XM_021596949.1, XM_021621645.1, XM_021598636.1, XM_021573866.1, XM_021589239.1, XM_021585617.1, XM_021566511.1, XM_021607817.1, XM_021603252.1, XM_021613542.1, XM_021595989.1, XM_021567080.1, XM_021601198.1, XM_021575441.1, XM_021595612.1,…
1p49_6	GO:0006406	mRNA export from nucleus	12	36	0.557163	Activated	1.49638	0.0354767	0.163548	0.130704	4201	tags=33%, list=14%, signal=29%	XM_021595156.1, XM_021593779.1, XM_021564152.1, XR_002468496.1, XM_021591227.1, XM_021615660.1, XM_021561312.1, XM_021561313.1, XM_021615661.1, XM_021558157.1, NM_001160587.1, XM_021596186.1
1p49_6	GO:0005576	extracellular region	32	145	-0.433804	Suppressed	-1.36382	0.0376432	0.170766	0.136472	2571	tags=23%, list=8%, signal=21%	XM_021560841.1, XM_021624419.1, NM_001124721.1, XM_021583285.1, XM_021612424.1, XM_021583171.1, XM_021577523.1, XM_021580047.1, XM_021622035.1, NM_001281358.1, XM_021603652.1, XM_021606384.1, XM_021606385.1, XM_021564905.1, XM_021577503.1, XM_021615011.1, NM_001281402.1, XM_021595855.1, XM_021621974.1, XM_021563435.1, XM_021577524.1, XM_021563238.1, XM_021579701.1, XM_021607351.1, XM_021563753.1,…
1p49_6	GO:0006397	mRNA processing	38	136	0.389348	Activated	1.30662	0.0377834	0.170766	0.136472	5995	tags=28%, list=19%, signal=23%	XM_021623852.1, XM_021577520.1, XM_021568612.1, XM_021561796.1, XM_021622771.1, XM_021617456.1, XM_021600166.1, XM_021563442.1, XM_021623854.1, XM_021584637.1, XM_021592840.1, XM_021570635.1, XM_021611646.1, XM_021601011.1, XM_021559271.1, XM_021564171.1, XM_021623849.1, XM_021606184.1, XM_021582174.1, XM_021609076.1, XM_021623853.1, XM_021582573.1, XM_021587659.1, XM_021612283.1, XM_021574545.1,…
1p49_6	GO:0005623	cell	20	145	0.387724	Activated	1.30924	0.0383632	0.170801	0.1365	3183	tags=14%, list=10%, signal=12%	XM_021611221.1, NM_001124463.1, XM_021625343.1, XM_021613586.1, XM_021585357.1, XM_021582665.1, XM_021578678.1, XM_021586447.1, XM_021625342.1, XM_021557067.1, XM_021585021.1, XM_021595223.1, NM_001160521.1, NM_001160697.1, XM_021561421.1, XM_021573688.1, XM_021604395.1, XM_021556827.1, XM_021607542.1, XM_021605681.1
1p49_6	GO:0016779	nucleotidyltransferase activity	12	33	-0.615821	Suppressed	-1.53984	0.0385321	0.170801	0.1365	6869	tags=39%, list=22%, signal=31%	XM_021576265.1, XM_021620434.1, XM_021556569.1, XM_021572395.1, XM_021569794.1, XM_021621294.1, XM_021610775.1, XM_021558957.1, XM_021564329.1, XM_021558942.1, XM_021612999.1, XM_021596997.1
1p49_6	GO:0042803	protein homodimerization activity	15	62	0.470476	Activated	1.40715	0.039627	0.173982	0.139042	3781	tags=24%, list=12%, signal=21%	XM_021578271.1, XM_021615991.1, XM_021615358.1, XM_021613789.1, XM_021569225.1, XM_021592902.1, NM_001124707.1, XM_021563166.1, XM_021562510.1, XM_021571314.1, XM_021620509.1, NM_001124668.1, XM_021623275.1, XM_021570139.1, XM_021608237.1
1p49_6	GO:0005768	endosome	3	36	0.542466	Activated	1.45691	0.0421286	0.18322	0.146425	905	tags=8%, list=3%, signal=8%	XM_021568721.1, XM_021593400.1, XM_021614614.1
1p49_6	GO:0001525	angiogenesis	11	54	0.511286	Activated	1.47001	0.0425532	0.183337	0.146519	3220	tags=20%, list=10%, signal=18%	XM_021571517.1, XM_021595927.1, XM_021571518.1, XM_021584350.1, XM_021585701.1, XM_021591828.1, XM_021600803.1, XM_021592288.1, XM_021600908.1, XM_021565398.1, XM_021579312.1
1p49_6	GO:0042967	obsolete acyl-carrier-protein biosynthetic process	31	188	-0.405943	Suppressed	-1.32717	0.0448916	0.191621	0.153139	4195	tags=17%, list=14%, signal=15%	XM_021603376.1, XM_021603375.1, XM_021611964.1, XM_021574399.1, XM_021580114.1, XM_021623850.1, XM_021621881.1, XM_021591344.1, XM_021584104.1, XM_021574599.1, XM_021586752.1, XM_021590563.1, XM_021579081.1, XM_021598154.1, XM_021623933.1, XM_021571670.1, NM_001160595.1, XM_021565821.1, NM_001124636.1, XM_021564879.1, XM_021570114.1, XM_021577691.1, XM_021596801.1, XM_021620133.1, XM_021581023.1,…
1p49_6	GO:0015976	carbon utilization	10	33	0.555176	Activated	1.45427	0.0459519	0.194347	0.155318	2424	tags=30%, list=8%, signal=28%	XM_021605079.1, XM_021560606.1, XM_021585427.1, XM_021574951.1, XM_021562054.1, XM_021626067.1, XM_021595716.1, XM_021623640.1, XM_021599850.1, XM_021607249.1
1p49_6	GO:0007186	G protein-coupled receptor signaling pathway	28	119	-0.449749	Suppressed	-1.37093	0.049236	0.206185	0.164778	5062	tags=24%, list=16%, signal=20%	XM_021611756.1, XM_021592808.1, XM_021599793.1, XM_021616733.1, XM_021605987.1, XM_021604442.1, XM_021596671.1, XM_021575218.1, XM_021556482.1, XM_021564652.1, XM_021558579.1, XM_021599034.1, XM_021621034.1, XM_021625831.1, XM_021588555.1, XM_021572940.1, XM_021573136.1, XM_021618598.1, XM_021578870.1, XM_021589266.1, XM_021613634.1, XM_021613520.1, XM_021625670.1, XM_021564388.1, XM_021612561.1,…
1p49_6	GO:0071339	MLL1 complex	22	54	0.494176	Activated	1.42081	0.0496454	0.206185	0.164778	6873	tags=41%, list=22%, signal=32%	XM_021614682.1, XM_021577679.1, XM_021601045.1, XM_021619013.1, XM_021584787.1, XM_021623440.1, XM_021601044.1, XM_021577713.1, XM_021616048.1, XM_021609530.1, XM_021574430.1, XM_021589027.1, XR_002470095.1, XM_021601046.1, XM_021609498.1, XM_021616997.1, XM_021573924.1, XM_021567161.1, XM_021598497.1, XM_021609526.1, XM_021601049.1, XM_021577678.1
1p49_6	GO:0005874	microtubule	66	296	-0.379923	Suppressed	-1.28615	0.0510511	0.209028	0.16705	4680	tags=23%, list=15%, signal=19%	XM_021573866.1, XM_021589239.1, XM_021585617.1, XM_021566511.1, XM_021603252.1, XM_021613542.1, XM_021583795.1, XM_021567080.1, XM_021601198.1, XM_021572497.1, XM_021575441.1, XM_021595612.1, XM_021620998.1, XM_021615760.1, XM_021558505.1, XM_021585000.1, XM_021590611.1, XM_021606829.1, XM_021585901.1, XM_021566474.1, XM_021576041.1, XM_021585489.1, XM_021576698.1, XM_021607107.1, XM_021567208.1,…
1p49_6	GO:0006812	cation transport	14	61	-0.527638	Suppressed	-1.44818	0.0512367	0.209028	0.16705	3375	tags=25%, list=11%, signal=22%	XM_021616670.1, XM_021606130.1, XM_021604152.1, XM_021610721.1, XM_021566390.1, XM_021622208.1, XM_021581409.1, XM_021566036.1, XM_021599258.1, XM_021589906.1, XM_021576786.1, XM_021601694.1, XM_021566943.1, XM_021566845.1
1p49_6	GO:0050661	NADP binding	4	29	-0.623832	Suppressed	-1.50471	0.0529301	0.212776	0.170046	1172	tags=17%, list=4%, signal=17%	XM_021615622.1, XM_021615624.1, XM_021566625.1, XM_021622177.1
1p49_6	GO:0042575	DNA polymerase complex	10	26	0.577997	Activated	1.46255	0.0530786	0.212776	0.170046	4741	tags=38%, list=15%, signal=33%	XM_021619014.1, XM_021561593.1, XM_021593975.1, XM_021620436.1, XM_021617861.1, XM_021559346.1, XM_021621842.1, XR_002470391.1, XM_021603668.1, XM_021606282.1
1p49_6	GO:0003729	mRNA binding	17	50	0.495594	Activated	1.41727	0.0556845	0.221298	0.176856	4962	tags=34%, list=16%, signal=29%	XM_021556830.1, XM_021564604.1, XM_021588630.1, XM_021582920.1, XM_021567729.1, XM_021563211.1, XM_021579683.1, XM_021609190.1, XM_021616311.1, XM_021605626.1, XM_021621222.1, XM_021604732.1, XM_021613113.1, XM_021572300.1, XM_021581799.1, XM_021622472.1, XM_021560255.1
1p49_6	GO:0030170	pyridoxal phosphate binding	19	62	-0.516309	Suppressed	-1.42742	0.0593368	0.229735	0.183599	3780	tags=32%, list=12%, signal=28%	XM_021597949.1, XM_021580262.1, XM_021585924.1, XM_021592657.1, XM_021607081.1, XM_021585923.1, XM_021608906.1, XM_021601571.1, XM_021565439.1, XM_021593619.1, XM_021601901.1, XM_021601900.1, XM_021594768.1, XM_021573700.1, XM_021609082.1, XM_021580898.1, XM_021580263.1, XM_021567094.1, XM_021607080.1
1p49_6	GO:0090503	RNA phosphodiester bond hydrolysis, exonucleolytic	7	26	0.571564	Activated	1.44628	0.059448	0.229735	0.183599	3100	tags=27%, list=10%, signal=24%	XM_021565976.1, XM_021617612.1, XM_021600166.1, XM_021608299.1, XM_021561204.1, XM_021611646.1, XM_021565983.1
1p49_6	GO:0006869	lipid transport	15	48	-0.539189	Suppressed	-1.43585	0.060177	0.229735	0.183599	5163	tags=33%, list=17%, signal=28%	XM_021567201.1, XM_021572556.1, XM_021619258.1, XM_021595403.1, XM_021565891.1, XM_021615706.1, XM_021591113.1, XM_021599200.1, XM_021589575.1, XM_021603978.1, XM_021572553.1, XM_021592329.1, XM_021597233.1, XM_021566523.1, XR_002472244.1
1p49_6	GO:0007166	cell surface receptor signaling pathway	6	48	-0.538522	Suppressed	-1.43407	0.060177	0.229735	0.183599	1221	tags=15%, list=4%, signal=14%	XM_021613634.1, XM_021565969.1, XM_021613520.1, NM_001124527.1, XM_021597989.1, XM_021599792.1
1p49_6	GO:0006974	cellular response to DNA damage stimulus	10	32	0.533322	Activated	1.38853	0.0610022	0.229735	0.183599	5750	tags=31%, list=19%, signal=25%	XM_021600867.1, XM_021625681.1, XM_021573376.1, XM_021558157.1, XM_021586616.1, XM_021586627.1, XM_021625680.1, XR_002469663.1, XM_021600877.1, XM_021572758.1
1p49_6	GO:0051015	actin filament binding	15	93	-0.460747	Suppressed	-1.36168	0.0612245	0.229735	0.183599	3475	tags=17%, list=11%, signal=15%	XM_021595533.1, XM_021621682.1, XM_021619327.1, XM_021574973.1, XM_021587614.1, XM_021567172.1, XM_021581460.1, XM_021565408.1, XM_021569066.1, XM_021583227.1, XM_021602052.1, XM_021604436.1, XM_021558158.1, XM_021582131.1, XM_021564207.1
1p49_6	GO:0006749	glutathione metabolic process	9	44	-0.541228	Suppressed	-1.43365	0.061296	0.229735	0.183599	2967	tags=23%, list=10%, signal=21%	XM_021567028.1, XM_021561454.1, XM_021615625.1, XM_021615622.1, XM_021615624.1, XM_021584181.1, NM_001160618.1, XM_021597395.1, XM_021566625.1
1p49_6	GO:0022900	electron transport chain	20	59	0.458718	Activated	1.3615	0.0630631	0.234452	0.187369	4897	tags=34%, list=16%, signal=29%	XM_021568424.1, XM_021560044.1, XM_021574443.1, XM_021609065.1, XM_021567696.1, XM_021557965.1, XM_021609853.1, XM_021561786.1, NM_001160697.1, XM_021604395.1, XM_021607070.1, XM_021605681.1, XM_021597228.1, XM_021610609.1, XM_021560299.1, XM_021569030.1, XM_021585940.1, XM_021604397.1, XM_021569365.1, XM_021588757.1
1p49_6	GO:0004867	serine-type endopeptidase inhibitor activity	9	39	0.52369	Activated	1.42653	0.0640732	0.236302	0.188847	2330	tags=23%, list=8%, signal=21%	XM_021577697.1, XM_021614669.1, XM_021581666.1, XM_021596294.1, XM_021604501.1, XM_021583209.1, NM_001124515.1, XM_021562188.1, XM_021608963.1
1p49_6	GO:0016757	transferase activity, transferring glycosyl groups	25	102	-0.448345	Suppressed	-1.35083	0.0653266	0.239013	0.191014	4531	tags=25%, list=15%, signal=22%	XM_021563367.1, XM_021566970.1, XM_021573465.1, NM_001160512.1, XM_021567505.1, XM_021596732.1, XM_021571656.1, XM_021606823.1, XM_021619377.1, XM_021583279.1, XM_021618235.1, XM_021614792.1, XM_021584012.1, XM_021562229.1, XM_021583332.1, XM_021593782.1, XM_021619376.1, XM_021607051.1, XM_021566378.1, XM_021581330.1, XM_021569814.1, XM_021586128.1, XM_021607289.1, XM_021565816.1, XM_021563238.1
1p49_6	GO:0008287	protein serine/threonine phosphatase complex	13	37	-0.565612	Suppressed	-1.444	0.0663082	0.240694	0.192357	5330	tags=38%, list=17%, signal=31%	XM_021594833.1, XM_021618460.1, XM_021575703.1, XM_021573424.1, XM_021618459.1, XM_021574269.1, XM_021618322.1, XM_021581312.1, XM_021564788.1, XR_002469819.1, XM_021581313.1, XM_021618457.1, XR_002469668.1
1p49_6	GO:0043130	ubiquitin binding	11	35	0.519651	Activated	1.38432	0.0687361	0.243355	0.194484	3921	tags=31%, list=13%, signal=27%	XM_021592398.1, XM_021574051.1, XM_021561053.1, XM_021615292.1, NM_001160651.1, XM_021611595.1, XM_021578211.1, XM_021563969.1, XM_021576678.1, XM_021601231.1, XR_002473364.1
1p49_6	GO:0031012	extracellular matrix	13	40	0.513383	Activated	1.40681	0.0688073	0.243355	0.194484	3445	tags=32%, list=11%, signal=29%	XM_021622750.1, XM_021569037.1, XM_021605079.1, XM_021613808.1, XM_021614947.1, XM_021577890.1, XM_021618131.1, XM_021616247.1, NM_001124199.1, XM_021620570.1, XM_021616941.1, XM_021596908.1, XM_021620567.1
1p49_6	GO:0046487	glyoxylate metabolic process	10	29	-0.601503	Suppressed	-1.45085	0.0699433	0.243355	0.194484	6504	tags=38%, list=21%, signal=30%	XM_021606074.1, XM_021581214.1, XM_021617117.1, XM_021568148.1, XM_021556602.1, XM_021608937.1, XM_021558013.1, XM_021566131.1, XM_021574488.1, XM_021621606.1
1p49_6	GO:0000162	tryptophan biosynthetic process	4	25	-0.622618	Suppressed	-1.46272	0.0702087	0.243355	0.194484	1504	tags=20%, list=5%, signal=19%	XM_021571960.1, XM_021580898.1, XM_021623491.1, XM_021590590.1
1p49_6	GO:0006571	tyrosine biosynthetic process	4	25	-0.622618	Suppressed	-1.46272	0.0702087	0.243355	0.194484	1504	tags=20%, list=5%, signal=19%	XM_021571960.1, XM_021580898.1, XM_021623491.1, XM_021590590.1
1p49_6	GO:0009094	L-phenylalanine biosynthetic process	4	25	-0.622618	Suppressed	-1.46272	0.0702087	0.243355	0.194484	1504	tags=20%, list=5%, signal=19%	XM_021571960.1, XM_021580898.1, XM_021623491.1, XM_021590590.1
1p49_6	GO:0008284	positive regulation of cell population proliferation	6	29	0.530991	Activated	1.37568	0.0718816	0.246505	0.197001	3978	tags=21%, list=13%, signal=18%	XM_021608273.1, XM_021605934.1, XM_021559831.1, XM_021561488.1, XM_021625192.1, XM_021572477.1
1p49_6	GO:0008080	N-acetyltransferase activity	7	26	0.55986	Activated	1.41666	0.0721868	0.246505	0.197001	1599	tags=27%, list=5%, signal=26%	XM_021605457.1, XM_021577985.1, XM_021616828.1, XM_021620307.1, XM_021562438.1, XM_021562437.1, XM_021614585.1
1p49_12	GO:0008017	microtubule binding	56	216	-0.53168	Suppressed	-1.7942	0.00181818	0.0485778	0.0420514	4909	tags=26%, list=16%, signal=22%	XM_021607804.1, XM_021607805.1, XM_021623303.1, XM_021557326.1, XM_021591174.1, XM_021617943.1, XM_021607820.1, XM_021601198.1, XM_021607817.1, XM_021575441.1, XM_021585742.1, XM_021558158.1, XM_021578466.1, XM_021567080.1, XM_021621645.1, XM_021564809.1, XM_021602836.1, XM_021602837.1, XR_002475610.1, XM_021565520.1, XM_021620998.1, XM_021578922.1, XM_021576698.1, XM_021613542.1, XM_021623305.1,…
1p49_12	GO:0007018	microtubule-based movement	38	163	-0.556708	Suppressed	-1.82194	0.00185874	0.0485778	0.0420514	4002	tags=24%, list=13%, signal=21%	XM_021585742.1, XM_021558158.1, XM_021579033.1, NM_001165178.1, XM_021567080.1, XM_021564809.1, XM_021572497.1, XM_021613891.1, XR_002475610.1, XM_021565520.1, XM_021607106.1, XM_021620998.1, XM_021576698.1, XM_021579036.1, XM_021623305.1, XM_021587564.1, XM_021591441.1, XR_002472621.1, XM_021585740.1, XM_021576041.1, XM_021618558.1, XM_021618787.1, XR_002472609.1, XM_021589491.1, XM_021589490.1,…
1p49_12	GO:0003777	microtubule motor activity	29	166	-0.537166	Suppressed	-1.76162	0.00186916	0.0485778	0.0420514	2389	tags=18%, list=8%, signal=17%	XM_021565520.1, XM_021607106.1, XM_021620998.1, XM_021578922.1, XM_021576698.1, XM_021623305.1, XM_021587564.1, XM_021574226.1, XM_021591441.1, XR_002472621.1, XM_021576041.1, XM_021618558.1, XM_021618787.1, XR_002472609.1, XM_021589491.1, XM_021585617.1, XM_021574221.1, XM_021589490.1, XM_021623302.1, XM_021621422.1, XM_021603252.1, XM_021595612.1, XM_021585489.1, XM_021591439.1, XM_021618786.1,…
1p49_12	GO:0005874	microtubule	56	294	-0.491009	Suppressed	-1.70258	0.00189394	0.0485778	0.0420514	3209	tags=19%, list=10%, signal=18%	XM_021564809.1, XM_021572497.1, XM_021620242.1, XM_021561052.1, XM_021558505.1, XM_021566478.1, XM_021567209.1, XR_002475610.1, XM_021565520.1, XM_021607106.1, XM_021590611.1, XM_021605618.1, XM_021620998.1, XM_021578922.1, XM_021576698.1, XM_021583795.1, XM_021565041.1, XM_021570796.1, XM_021613542.1, XM_021594913.1, XM_021566511.1, XM_021623305.1, XM_021587564.1, XM_021574226.1, XM_021591441.1,…
1p49_12	GO:0016042	lipid catabolic process	6	39	-0.780053	Suppressed	-2.01915	0.00190114	0.0485778	0.0420514	249	tags=18%, list=1%, signal=18%	NM_001197209.1, XM_021579701.1, XM_021612385.1, XM_021605116.1, XM_021622239.1, XM_021579881.1
1p49_12	GO:0045298	tubulin complex	54	258	-0.479008	Suppressed	-1.6329	0.00190476	0.0485778	0.0420514	4111	tags=21%, list=13%, signal=19%	XM_021601198.1, XM_021607817.1, XM_021575441.1, XM_021608842.1, XM_021585742.1, XM_021558158.1, XM_021578466.1, XM_021567080.1, XM_021621645.1, XM_021564809.1, XM_021602836.1, XM_021602837.1, XM_021567209.1, XR_002475610.1, XM_021565520.1, XM_021620998.1, XM_021578922.1, XM_021576698.1, XM_021565041.1, XM_021613542.1, XM_021566511.1, XM_021623305.1, XM_021587564.1, XM_021591441.1, XM_021600708.1,…
1p49_12	GO:0006633	fatty acid biosynthetic process	20	53	-0.740588	Suppressed	-2.00572	0.00193798	0.0485778	0.0420514	3443	tags=40%, list=11%, signal=35%	XM_021573843.1, XM_021618567.1, XM_021599263.1, XM_021613615.1, XM_021604139.1, XM_021613632.1, XR_002472887.1, XM_021599262.1, XM_021576227.1, XM_021572966.1, NM_001160595.1, XM_021623128.1, XR_002472052.1, XM_021576226.1, XM_021618451.1, XM_021623125.1, XM_021615239.1, XM_021581290.1, XM_021603350.1, XM_021580794.1
1p49_12	GO:0006457	protein folding	38	111	0.611995	Activated	1.94817	0.00199601	0.0485778	0.0420514	3524	tags=34%, list=11%, signal=30%	XM_021600916.1, XM_021558897.1, XM_021560447.1, XM_021614635.1, XM_021578271.1, XM_021577829.1, XM_021576761.1, NM_001124591.1, XM_021598372.1, XM_021579688.1, XM_021598552.1, XM_021617060.1, XM_021620451.1, XM_021585925.1, XM_021562300.1, XM_021577612.1, XM_021561370.1, XM_021614882.1, XM_021615358.1, XM_021592340.1, XM_021620839.1, XM_021602965.1, NM_001124231.1, XM_021599749.1, XM_021597406.1,…
1p49_12	GO:0048471	perinuclear region of cytoplasm	10	46	0.745128	Activated	2.07594	0.00204918	0.0485778	0.0420514	457	tags=22%, list=1%, signal=21%	XM_021607648.1, XM_021624830.1, NM_001124751.1, XM_021569607.1, XM_021600762.1, XM_021569609.1, XM_021600763.1, XM_021576044.1, XM_021569610.1, XM_021624831.1
1p49_12	GO:0003899	DNA-directed 5'-3' RNA polymerase activity	17	53	0.632279	Activated	1.80738	0.00205761	0.0485778	0.0420514	4316	tags=32%, list=14%, signal=28%	XM_021615271.1, XM_021578184.1, XM_021559827.1, XM_021607695.1, XM_021572191.1, XM_021561289.1, XM_021625108.1, XM_021560362.1, XM_021585488.1, XM_021568306.1, XM_021582015.1, NM_001160585.1, XM_021598279.1, XM_021558039.1, NM_001160530.1, XM_021625297.1, XM_021613858.1
1p49_12	GO:0006412	translation	133	288	0.494533	Activated	1.76869	0.00206186	0.0485778	0.0420514	7738	tags=46%, list=25%, signal=35%	XM_021577098.1, XM_021594578.1, XM_021579067.1, XM_021560461.1, XM_021567890.1, XM_021559040.1, XM_021609802.1, XM_021609800.1, NM_001165051.1, XM_021566755.1, XM_021615423.1, XM_021599788.1, XM_021577629.1, XM_021561038.1, NM_001160602.1, XM_021624188.1, XM_021603287.1, XM_021614618.1, XM_021595238.1, XM_021558704.1, XM_021617645.1, XM_021564139.1, XM_021616801.1, XM_021560413.1, XM_021601278.1,…
1p49_12	GO:0090305	nucleic acid phosphodiester bond hydrolysis	22	89	0.593868	Activated	1.82369	0.00207469	0.0485778	0.0420514	3914	tags=25%, list=13%, signal=22%	XM_021620220.1, XM_021560184.1, XM_021589270.1, XM_021592573.1, XM_021616098.1, XM_021619014.1, XM_021620271.1, XM_021568612.1, XM_021608303.1, XM_021608304.1, XM_021614551.1, XM_021593975.1, XM_021616412.1, XM_021615401.1, XM_021620995.1, XM_021620436.1, XM_021569895.1, XM_021561397.1, XM_021617029.1, XM_021595344.1, XM_021557190.1, XM_021620113.1
1p49_12	GO:0010628	positive regulation of gene expression	10	40	0.756301	Activated	2.03583	0.002079	0.0485778	0.0420514	2191	tags=25%, list=7%, signal=23%	XM_021611221.1, NM_001124463.1, XM_021613585.1, XM_021600509.1, NM_001172498.1, XM_021600499.1, XM_021563002.1, XM_021624598.1, XM_021573049.1, XM_021564413.1
1p49_12	GO:0005615	extracellular space	49	151	0.581638	Activated	1.92952	0.00210526	0.0485778	0.0420514	3244	tags=32%, list=10%, signal=29%	XM_021577697.1, XM_021606157.1, NM_001124751.1, XM_021592647.1, XR_002470449.1, XM_021569607.1, XM_021614669.1, XM_021592648.1, XM_021582384.1, XM_021621716.1, XM_021569609.1, XM_021625342.1, XM_021616491.1, XM_021625343.1, NM_001124609.1, NM_001124392.1, XM_021569610.1, XM_021612203.1, XM_021582923.1, XM_021565711.1, XM_021621707.1, XM_021585361.1, XM_021568113.1, XM_021594219.1, XM_021565713.1,…
1p49_12	GO:0003743	translation initiation factor activity	81	254	0.562642	Activated	1.98194	0.0021097	0.0485778	0.0420514	4544	tags=32%, list=15%, signal=27%	XM_021582982.1, XM_021620815.1, XM_021576730.1, XM_021607493.1, XM_021578171.1, XM_021601121.1, NM_001160627.1, XM_021564375.1, XM_021604016.1, XM_021611466.1, XM_021600017.1, XM_021600015.1, XM_021600018.1, XM_021598661.1, XM_021596085.1, XM_021576731.1, XM_021614140.1, XM_021602904.1, XM_021615259.1, XM_021621630.1, XM_021593327.1, XM_021558370.1, XM_021604891.1, XM_021603173.1, XM_021562366.1,…
1p49_12	GO:0005730	nucleolus	54	156	0.582918	Activated	1.93406	0.00211864	0.0485778	0.0420514	4756	tags=35%, list=15%, signal=29%	XM_021615271.1, XM_021578184.1, NM_001160621.1, XM_021577921.1, XM_021609796.1, XM_021585067.1, XM_021562787.1, XM_021605457.1, XM_021559827.1, XM_021589946.1, XM_021617474.1, XM_021562686.1, XM_021561508.1, XM_021605295.1, XM_021614974.1, XM_021607695.1, XM_021571163.1, XM_021576829.1, XM_021603157.1, XM_021572191.1, XM_021561289.1, XM_021577090.1, XM_021625108.1, XM_021560362.1, XM_021613171.1,…
1p49_12	GO:0006446	regulation of translational initiation	86	246	0.57872	Activated	2.02524	0.00215517	0.0485778	0.0420514	5444	tags=35%, list=17%, signal=29%	XM_021582982.1, XM_021620815.1, XM_021576730.1, XM_021607493.1, XM_021578171.1, XM_021601121.1, NM_001160627.1, XM_021564375.1, XM_021604016.1, XM_021611466.1, XM_021600017.1, XM_021600015.1, XM_021600018.1, XM_021598661.1, XM_021596085.1, XM_021576731.1, XM_021614140.1, XM_021602904.1, XM_021615259.1, XM_021593327.1, XM_021558370.1, XM_021604891.1, XM_021603173.1, XM_021562366.1, XM_021577710.1,…
1p49_12	GO:0006357	regulation of transcription by RNA polymerase II	39	232	0.453807	Activated	1.573	0.00220751	0.0485778	0.0420514	3169	tags=17%, list=10%, signal=15%	XM_021556140.1, XM_021561151.1, XM_021567718.1, XM_021584322.1, NM_001124520.1, XM_021559863.1, XM_021624542.1, XM_021621582.1, XM_021601113.1, XM_021602995.1, XM_021597481.1, XM_021625329.1, XM_021570234.1, XM_021558186.1, XM_021614599.1, XM_021561945.1, XM_021567720.1, XM_021614655.1, XM_021593333.1, XM_021573603.1, XM_021590825.1, XM_021563097.1, XM_021563671.1, XM_021605430.1, XM_021560541.1,…
1p49_12	GO:0042254	ribosome biogenesis	121	312	0.515204	Activated	1.84117	0.00222222	0.0485778	0.0420514	5848	tags=39%, list=19%, signal=32%	XM_021577098.1, XM_021594578.1, NM_001160621.1, XM_021587405.1, XM_021617022.1, XM_021614945.1, XM_021609250.1, XM_021560244.1, XM_021579067.1, XM_021593647.1, XM_021562457.1, XM_021560461.1, XM_021559040.1, XM_021609802.1, XM_021609800.1, NM_001165051.1, XM_021566755.1, XM_021615423.1, XM_021599788.1, XM_021561038.1, NM_001160602.1, XM_021584350.1, XM_021603287.1, XM_021614618.1, XM_021595238.1,…
1p49_12	GO:0019013	viral nucleocapsid	82	228	0.459897	Activated	1.58658	0.00222717	0.0485778	0.0420514	5594	tags=36%, list=18%, signal=30%	XM_021611666.1, XM_021623852.1, XM_021577747.1, XR_002475564.1, XM_021605028.1, XM_021602995.1, XM_021559821.1, XM_021559808.1, XR_002468294.1, XM_021582175.1, XM_021597221.1, XM_021560835.1, XM_021561387.1, XM_021622799.1, XM_021624234.1, XM_021624188.1, XM_021610678.1, XM_021596705.1, XM_021624232.1, XM_021584455.1, XM_021600211.1, NM_001160680.1, XM_021617419.1, XM_021577703.1, XM_021560834.1,…
1p49_12	GO:0003735	structural constituent of ribosome	120	313	0.502922	Activated	1.79316	0.00223714	0.0485778	0.0420514	5848	tags=38%, list=19%, signal=31%	XM_021577098.1, XM_021594578.1, XM_021587405.1, XM_021617022.1, XM_021614945.1, XM_021609250.1, XM_021560244.1, XM_021579067.1, XM_021560461.1, XM_021567890.1, XM_021559040.1, XM_021609802.1, XM_021609800.1, NM_001165051.1, XM_021566755.1, XM_021563228.1, XM_021615423.1, XM_021599788.1, XM_021561038.1, NM_001160602.1, XM_021603287.1, XM_021614618.1, XM_021563227.1, XM_021595238.1, XM_021558704.1,…
1p49_12	GO:0045454	cell redox homeostasis	10	94	-0.552241	Suppressed	-1.6501	0.00387597	0.0680699	0.0589247	2214	tags=12%, list=7%, signal=11%	XM_021591228.1, XM_021568051.1, XM_021618744.1, XM_021578783.1, XM_021612381.1, XM_021580208.1, XM_021572255.1, XM_021618601.1, XM_021609388.1, XM_021598382.1
1p49_12	GO:0006396	RNA processing	44	106	0.514749	Activated	1.62466	0.0040568	0.0680699	0.0589247	6755	tags=42%, list=22%, signal=33%	NM_001160621.1, XM_021578134.1, XM_021614957.1, XM_021602995.1, XM_021605784.1, XM_021616098.1, XM_021600169.1, XM_021620632.1, XM_021605430.1, NM_001160546.1, XM_021582253.1, XM_021621023.1, XM_021559380.1, XM_021581582.1, XM_021585127.1, XM_021621332.1, XM_021598260.1, XM_021562279.1, XM_021587996.1, XM_021577923.1, XM_021561616.1, XM_021593443.1, XM_021569147.1, XM_021591325.1, XM_021625055.1,…
1p49_12	GO:0051082	unfolded protein binding	26	92	0.53386	Activated	1.65526	0.00410678	0.0680699	0.0589247	3524	tags=28%, list=11%, signal=25%	XM_021600916.1, XM_021558897.1, XM_021560447.1, XM_021577829.1, XM_021576761.1, NM_001124591.1, XM_021598372.1, XM_021598552.1, XM_021617060.1, XM_021620451.1, XM_021585925.1, XM_021562300.1, XM_021579686.1, XM_021561370.1, XM_021614882.1, XM_021592340.1, NM_001124231.1, XM_021599749.1, XM_021576760.1, XM_021600692.1, NM_001160678.1, XM_021584081.1, XM_021611214.1, XM_021557273.1, NM_001195009.2,…
1p49_12	GO:0010951	negative regulation of endopeptidase activity	27	72	0.579221	Activated	1.70494	0.00420168	0.0680699	0.0589247	3460	tags=38%, list=11%, signal=33%	XM_021577697.1, XM_021614669.1, XM_021593540.1, XM_021558999.1, XM_021582384.1, XM_021581666.1, XM_021596294.1, XM_021625829.1, XM_021583209.1, NM_001124508.1, NM_001124704.1, XM_021583434.1, XM_021608963.1, XM_021604501.1, XM_021582312.1, XM_021583435.1, XM_021583436.1, XM_021561577.1, XM_021582897.1, XM_021587797.1, XM_021571540.1, XM_021562188.1, XM_021559000.1, NM_001124515.1, XM_021578207.1,…
1p49_12	GO:0044212	transcription regulatory region DNA binding	9	27	0.765929	Activated	1.9265	0.00421053	0.0680699	0.0589247	2223	tags=33%, list=7%, signal=31%	NM_001124293.1, XM_021600509.1, XM_021622398.1, XM_021576529.1, XM_021600499.1, XM_021562471.1, XM_021573049.1, XM_021564413.1, NM_001281416.1
1p49_12	GO:0032040	small-subunit processome	18	26	0.763681	Activated	1.89609	0.00424628	0.0680699	0.0589247	4918	tags=69%, list=16%, signal=58%	XM_021610360.1, XM_021562686.1, XM_021603157.1, XM_021584816.1, XM_021591421.1, XM_021586031.1, XM_021602988.1, XM_021609361.1, XM_021575378.1, XM_021558746.1, XM_021603156.1, XM_021576213.1, XM_021561473.1, XM_021560640.1, XM_021609360.1, XM_021574406.1, XM_021560638.1, XM_021562038.1
1p49_12	GO:0022625	cytosolic large ribosomal subunit	18	35	0.673031	Activated	1.76457	0.00426439	0.0680699	0.0589247	5238	tags=51%, list=17%, signal=43%	XM_021617022.1, XM_021560244.1, XM_021563228.1, XM_021624188.1, XM_021563227.1, NM_001160632.1, XM_021587251.1, XM_021572698.1, XM_021612608.1, XM_021576213.1, XM_021570537.1, XM_021560039.1, XM_021559733.1, XM_021597961.1, XM_021595184.1, XM_021570005.1, XM_021612609.1, XM_021624778.1
1p49_12	GO:0004386	helicase activity	56	182	0.47558	Activated	1.60942	0.004329	0.0680699	0.0589247	6651	tags=31%, list=21%, signal=24%	XM_021624830.1, XM_021610677.1, XM_021616608.1, XM_021563446.1, XM_021624831.1, XM_021603500.1, XM_021584910.1, XM_021584908.1, XM_021613187.1, XM_021606693.1, XM_021622852.1, XM_021578585.1, XM_021576534.1, XM_021609531.1, XM_021622935.1, XM_021615616.1, XM_021623758.1, XM_021561882.1, XM_021608549.1, XM_021578867.1, NM_001195179.1, XM_021557032.1, XM_021601081.1, XM_021609541.1, XM_021610647.1,…
1p49_12	GO:0046486	glycerolipid metabolic process	11	79	-0.564372	Suppressed	-1.6571	0.00562852	0.0855214	0.0740317	1628	tags=15%, list=5%, signal=14%	XM_021618127.1, XM_021597224.1, XM_021582899.1, XM_021582334.1, XM_021606472.1, XM_021579701.1, XM_021612385.1, XR_002475838.1, XM_021605116.1, XM_021622239.1, XM_021579881.1
1p49_12	GO:0006566	threonine metabolic process	10	53	-0.644879	Suppressed	-1.74651	0.00581395	0.0855214	0.0740317	1655	tags=21%, list=5%, signal=20%	XM_021579937.1, XM_021585680.1, XM_021565662.1, XM_021579921.1, XM_021597128.1, XM_021566543.1, XM_021587913.1, XM_021579062.1, XM_021605564.1, XM_021597866.1
1p49_12	GO:0006955	immune response	17	77	0.542227	Activated	1.60546	0.00645161	0.090814	0.0786133	3149	tags=22%, list=10%, signal=20%	XM_021604363.1, XM_021604362.1, XM_021556957.1, XM_021605221.1, XM_021565714.1, XM_021625342.1, XM_021625343.1, NM_001281351.1, XM_021560451.1, NM_001281352.1, XM_021563168.1, XM_021605155.1, XM_021560452.1, NM_001124442.1, XM_021611157.1, NM_001124347.2, NM_001124362.1
1p49_12	GO:0055085	transmembrane transport	64	304	-0.434514	Suppressed	-1.51758	0.00731261	0.090814	0.0786133	4512	tags=21%, list=14%, signal=18%	XM_021596490.1, XM_021612288.1, XM_021621461.1, XM_021601106.1, XM_021574786.1, XM_021581409.1, XM_021605838.1, XM_021584030.1, XM_021587427.1, XM_021621200.1, XM_021580895.1, XM_021590705.1, XM_021580610.1, XM_021563247.1, XM_021606271.1, XM_021576090.1, XR_002471297.1, XM_021606170.1, XM_021586020.1, XM_021607998.1, XM_021617030.1, XM_021569612.1, XM_021590704.1, XM_021621373.1, XM_021623453.1,…
1p49_12	GO:0000910	cytokinesis	21	31	-0.770755	Suppressed	-1.94195	0.00750469	0.090814	0.0786133	4879	tags=71%, list=16%, signal=60%	XM_021607805.1, XM_021607820.1, XM_021604113.1, XM_021607817.1, XM_021578466.1, XM_021602836.1, XM_021565193.1, XM_021602837.1, XM_021575952.1, XM_021591441.1, XM_021598636.1, XM_021604112.1, XM_021580862.1, XM_021618787.1, XM_021599243.1, XM_021622907.1, XM_021607818.1, XM_021591439.1, XM_021618786.1, XM_021614340.1, XM_021591440.1
1p49_12	GO:0006550	isoleucine catabolic process	13	37	-0.709613	Suppressed	-1.8292	0.00763359	0.090814	0.0786133	4282	tags=38%, list=14%, signal=33%	XM_021612530.1, XM_021597697.1, XM_021612529.1, XM_021573843.1, XM_021599281.1, XM_021596968.1, XR_002472887.1, XM_021574565.1, XM_021619969.1, XM_021582334.1, XM_021596969.1, XR_002475838.1, XM_021601620.1
1p49_12	GO:0006552	leucine catabolic process	13	37	-0.709613	Suppressed	-1.8292	0.00763359	0.090814	0.0786133	4282	tags=38%, list=14%, signal=33%	XM_021612530.1, XM_021597697.1, XM_021612529.1, XM_021573843.1, XM_021599281.1, XM_021596968.1, XR_002472887.1, XM_021574565.1, XM_021619969.1, XM_021582334.1, XM_021596969.1, XR_002475838.1, XM_021601620.1
1p49_12	GO:0006574	valine catabolic process	13	37	-0.709613	Suppressed	-1.8292	0.00763359	0.090814	0.0786133	4282	tags=38%, list=14%, signal=33%	XM_021612530.1, XM_021597697.1, XM_021612529.1, XM_021573843.1, XM_021599281.1, XM_021596968.1, XR_002472887.1, XM_021574565.1, XM_021619969.1, XM_021582334.1, XM_021596969.1, XR_002475838.1, XM_021601620.1
1p49_12	GO:0003707	steroid hormone receptor activity	20	88	-0.550669	Suppressed	-1.63459	0.00766284	0.090814	0.0786133	3701	tags=24%, list=12%, signal=21%	XM_021572013.1, XR_002474267.1, XM_021604717.1, XM_021604718.1, XM_021572316.1, XM_021617184.1, XM_021564964.1, XM_021597875.1, XM_021594460.1, XM_021565098.1, XM_021604944.1, XM_021568573.1, XM_021560037.1, XM_021566759.1, XM_021569144.1, XM_021570343.1, XM_021610056.1, XM_021618606.1, XM_021594476.1, XM_021594479.1
1p49_12	GO:0043401	steroid hormone mediated signaling pathway	21	91	-0.550336	Suppressed	-1.63761	0.00776699	0.090814	0.0786133	3701	tags=24%, list=12%, signal=21%	XM_021572013.1, XR_002474267.1, XM_021604717.1, XM_021604718.1, XM_021572316.1, XM_021617184.1, XM_021564964.1, XM_021597875.1, XM_021594460.1, XM_021565098.1, XM_021604944.1, XM_021568573.1, XM_021560037.1, XM_021566759.1, NM_001124184.1, XM_021569144.1, XM_021570343.1, XM_021610056.1, XM_021618606.1, XM_021594476.1, XM_021594479.1
1p49_12	GO:0001558	regulation of cell growth	8	33	0.650869	Activated	1.70214	0.00838574	0.0955975	0.0827541	4931	tags=24%, list=16%, signal=20%	XM_021603931.1, XM_021567469.1, XM_021590104.1, XM_021616697.1, XM_021605615.1, XM_021584753.1, XM_021604522.1, XM_021580565.1
1p49_12	GO:0001731	formation of translation preinitiation complex	19	42	0.579788	Activated	1.57835	0.0123203	0.133836	0.115856	6036	tags=45%, list=19%, signal=37%	XM_021607493.1, XM_021598661.1, NM_001160677.1, XM_021558370.1, XM_021607484.1, XM_021567589.1, XM_021581911.1, XM_021562732.1, XM_021580197.1, XM_021607199.1, XM_021598662.1, XM_021586056.1, XM_021605747.1, XM_021592760.1, XM_021625238.1, XM_021565545.1, XM_021625500.1, XR_002470147.1, XM_021580194.1
1p49_12	GO:0006397	mRNA processing	56	140	0.438407	Activated	1.44396	0.0123967	0.133836	0.115856	7640	tags=40%, list=25%, signal=30%	XM_021617456.1, XM_021624152.1, XM_021623852.1, XR_002472638.1, XM_021577520.1, XM_021582175.1, XM_021584637.1, XM_021561796.1, XM_021600166.1, XM_021568612.1, XM_021559271.1, XM_021601011.1, XM_021563442.1, XM_021609075.1, XM_021574545.1, XM_021582174.1, XM_021564171.1, XM_021570635.1, XM_021623854.1, XM_021611646.1, XM_021585470.1, XM_021593200.1, XM_021595283.1, XM_021622771.1, XM_021568337.1,…
1p49_12	GO:0003950	NAD+ ADP-ribosyltransferase activity	19	62	0.559174	Activated	1.60492	0.0128205	0.133836	0.115856	3430	tags=31%, list=11%, signal=27%	XM_021576905.1, XM_021601474.1, XM_021614789.1, XM_021573147.1, XM_021588479.1, XR_002468630.1, XM_021576917.1, XM_021600799.1, XR_002473395.1, XM_021605312.1, XM_021563781.1, XM_021577221.1, XM_021573157.1, XM_021568225.1, XM_021606288.1, NM_001124336.1, XM_021564221.1, XM_021614782.1, XM_021577146.1
1p49_12	GO:0006090	pyruvate metabolic process	10	31	-0.717311	Suppressed	-1.8073	0.0131332	0.133836	0.115856	3855	tags=35%, list=12%, signal=31%	XM_021568148.1, XM_021618567.1, XM_021578831.1, XM_021596994.1, XM_021623128.1, XM_021558665.1, XM_021618451.1, XM_021623125.1, XM_021558668.1, XM_021558666.1
1p49_12	GO:0009058	biosynthetic process	12	36	-0.670913	Suppressed	-1.72723	0.0132075	0.133836	0.115856	1879	tags=36%, list=6%, signal=34%	XM_021612999.1, XM_021558957.1, XM_021558942.1, XM_021564329.1, XM_021585923.1, XM_021577384.1, XM_021573700.1, XM_021576546.1, XM_021601900.1, XM_021596997.1, XM_021601901.1, XM_021607080.1
1p49_12	GO:0016491	oxidoreductase activity	23	139	-0.48089	Suppressed	-1.53415	0.0153551	0.14902	0.128999	3376	tags=17%, list=11%, signal=15%	XM_021607253.1, XM_021618600.1, XM_021561835.1, XM_021580865.1, XM_021599583.1, XM_021621978.1, XM_021602137.1, XM_021591228.1, XM_021605246.1, XM_021584137.1, XM_021584426.1, XM_021598955.1, XM_021558401.1, XM_021619367.1, XM_021564446.1, XM_021623780.1, XM_021584429.1, XM_021557669.1, XM_021625516.1, XM_021599637.1, XM_021618601.1, XM_021624788.1, XM_021584138.1
1p49_12	GO:0030529	ribonucleoprotein complex	68	210	0.416907	Activated	1.42355	0.0154867	0.14902	0.128999	5696	tags=32%, list=18%, signal=27%	XM_021611666.1, XM_021623852.1, XM_021578134.1, XR_002475564.1, XM_021602995.1, XM_021559821.1, XM_021560134.1, XM_021559808.1, XR_002468294.1, XM_021582175.1, XM_021597221.1, XM_021560835.1, XM_021622799.1, XM_021576829.1, XM_021624234.1, XM_021610678.1, XM_021596705.1, XM_021624232.1, XM_021584455.1, XM_021600211.1, XM_021617419.1, XM_021560834.1, XM_021605430.1, XM_021622810.1, XM_021567067.1,…
1p49_12	GO:0098869	cellular oxidant detoxification	3	41	-0.622955	Suppressed	-1.61117	0.0156863	0.14902	0.128999	1992	tags=10%, list=6%, signal=9%	XM_021574634.1, XM_021580208.1, XM_021598382.1
1p49_12	GO:0051301	cell division	39	159	-0.484293	Suppressed	-1.57589	0.016791	0.153924	0.133245	4398	tags=25%, list=14%, signal=22%	XM_021606324.1, XM_021571966.1, XM_021575414.1, XM_021574912.1, XM_021563680.1, XM_021593577.1, XM_021596040.1, XM_021595774.1, XM_021570514.1, XM_021624575.1, XM_021593576.1, XM_021577324.1, XM_021569046.1, XM_021621819.1, XM_021618553.1, XM_021606328.1, XM_021571602.1, NM_001165235.1, XM_021560712.1, XM_021566206.1, XM_021589890.1, XM_021606362.1, XM_021599009.1, XM_021602164.1, XR_002474834.1,…
1p49_12	GO:0009408	response to heat	9	28	0.651569	Activated	1.65414	0.0168776	0.153924	0.133245	2588	tags=32%, list=8%, signal=30%	XM_021600916.1, XM_021558897.1, XM_021598552.1, XM_021585925.1, XM_021623826.1, XM_021617785.1, XM_021599749.1, NM_001160520.1, XM_021617791.1
1p49_12	GO:0000786	nucleosome	15	49	-0.609642	Suppressed	-1.63415	0.0174757	0.156254	0.135261	5007	tags=33%, list=16%, signal=27%	XM_021580435.1, XM_021580433.1, XM_021593570.1, XM_021560535.1, XM_021609712.1, XM_021622163.1, XM_021580432.1, XM_021569516.1, XM_021601951.1, XM_021609715.1, XM_021569515.1, XM_021569240.1, XM_021565173.1, XM_021572028.1, XM_021575529.1
1p49_12	GO:0006544	glycine metabolic process	8	50	-0.597157	Suppressed	-1.60954	0.0210728	0.178683	0.154677	1655	tags=18%, list=5%, signal=17%	XM_021579937.1, XM_021585680.1, XM_021565662.1, XM_021579921.1, XM_021597128.1, XM_021587913.1, XM_021579062.1, XM_021597866.1
1p49_12	GO:0000226	microtubule cytoskeleton organization	7	54	-0.583763	Suppressed	-1.59004	0.0211538	0.178683	0.154677	1199	tags=15%, list=4%, signal=14%	XM_021602837.1, XM_021584052.1, XM_021591215.1, XM_021622907.1, XM_021566127.1, XM_021616715.1, XM_021565982.1
1p49_12	GO:0005200	structural constituent of cytoskeleton	7	42	-0.613699	Suppressed	-1.5963	0.0213592	0.178683	0.154677	3209	tags=19%, list=10%, signal=17%	XM_021561052.1, XM_021558505.1, XM_021590611.1, XM_021605618.1, XM_021583795.1, XM_021616715.1, XM_021565982.1
1p49_12	GO:0019221	cytokine-mediated signaling pathway	5	30	0.631019	Activated	1.59849	0.0215517	0.178683	0.154677	1613	tags=17%, list=5%, signal=16%	XM_021602794.1, XM_021602793.1, NM_001124392.1, NM_001124731.1, XM_021602795.1
1p49_12	GO:0008152	metabolic process	55	170	-0.427584	Suppressed	-1.40749	0.0262172	0.205076	0.177525	5804	tags=33%, list=19%, signal=27%	XM_021596482.1, XM_021590681.1, XM_021561708.1, XM_021599440.1, XM_021567500.1, XM_021620008.1, XM_021611565.1, XM_021600676.1, XM_021622250.1, XM_021596255.1, XM_021599102.1, XM_021606281.1, XM_021571096.1, XM_021613133.1, XM_021623333.1, XM_021620375.1, XM_021587661.1, XM_021599466.1, XM_021616846.1, XM_021585943.1, XR_002468263.1, XM_021596399.1, XM_021625850.1, XM_021625853.1, XM_021589454.1,…
1p49_12	GO:0016282	eukaryotic 43S preinitiation complex	18	40	0.560888	Activated	1.50981	0.027027	0.205076	0.177525	6036	tags=45%, list=19%, signal=36%	XM_021607493.1, XM_021598661.1, XM_021558370.1, XM_021607484.1, XM_021567589.1, XM_021581911.1, XM_021562732.1, XM_021580197.1, XM_021607199.1, XM_021598662.1, XM_021586056.1, XM_021605747.1, XM_021592760.1, XM_021625238.1, XM_021565545.1, XM_021625500.1, XR_002470147.1, XM_021580194.1
1p49_12	GO:0033290	eukaryotic 48S preinitiation complex	18	40	0.560888	Activated	1.50981	0.027027	0.205076	0.177525	6036	tags=45%, list=19%, signal=36%	XM_021607493.1, XM_021598661.1, XM_021558370.1, XM_021607484.1, XM_021567589.1, XM_021581911.1, XM_021562732.1, XM_021580197.1, XM_021607199.1, XM_021598662.1, XM_021586056.1, XM_021605747.1, XM_021592760.1, XM_021625238.1, XM_021565545.1, XM_021625500.1, XR_002470147.1, XM_021580194.1
1p49_12	GO:0005789	endoplasmic reticulum membrane	36	201	-0.408982	Suppressed	-1.36559	0.0282486	0.205076	0.177525	2466	tags=18%, list=8%, signal=17%	XM_021589542.1, XM_021580706.1, XM_021596972.1, XM_021598154.1, XM_021596971.1, XM_021624145.1, XM_021589759.1, XM_021586826.1, NM_001160516.1, NM_001160688.1, XM_021602157.1, XM_021589721.1, XM_021625708.1, XM_021624910.1, XM_021564971.1, XM_021587278.1, XM_021625700.1, XM_021566378.1, XM_021580711.1, XM_021566501.1, XM_021563652.1, XM_021611912.1, XM_021581183.1, XM_021570114.1, XM_021577524.1,…
1p49_12	GO:0005871	kinesin complex	11	36	-0.62131	Suppressed	-1.59953	0.0283019	0.205076	0.177525	4050	tags=33%, list=13%, signal=29%	XM_021585742.1, XM_021594456.1, NM_001165178.1, XM_021595509.1, XM_021578922.1, XM_021574226.1, XM_021585740.1, XM_021574221.1, XM_021612627.1, XM_021580663.1, XM_021571994.1
1p49_12	GO:0008565	obsolete protein transporter activity	8	49	-0.574808	Suppressed	-1.54078	0.0291262	0.205076	0.177525	235	tags=18%, list=1%, signal=18%	XM_021607528.1, XM_021572771.1, XM_021614675.1, XM_021581835.1, XM_021587424.1, XM_021581323.1, XM_021625372.1, XM_021558238.1
1p49_12	GO:0017056	structural constituent of nuclear pore	13	33	0.599482	Activated	1.56776	0.0293501	0.205076	0.177525	5277	tags=39%, list=17%, signal=33%	XM_021595156.1, XM_021602779.1, XM_021559944.1, XM_021593430.1, NM_001124182.1, XM_021564152.1, XM_021557060.1, XM_021559945.1, XM_021623457.1, XM_021570137.1, XM_021570122.1, XM_021623459.1, XM_021623690.1
1p49_12	GO:0042967	obsolete acyl-carrier-protein biosynthetic process	31	185	-0.413198	Suppressed	-1.37061	0.0295203	0.205076	0.177525	4387	tags=17%, list=14%, signal=15%	XM_021577692.1, NM_001124636.1, XM_021574400.1, XM_021574399.1, XM_021594950.1, XM_021580121.1, XM_021579081.1, XM_021598154.1, XM_021603375.1, XM_021591344.1, XM_021596801.1, XM_021584104.1, XM_021612159.1, XM_021586826.1, XM_021576227.1, XM_021577691.1, NM_001160595.1, XM_021564562.1, XM_021590563.1, XM_021623933.1, XM_021565394.1, XM_021570114.1, XM_021574598.1, XM_021620133.1, XM_021564879.1,…
1p49_12	GO:0008289	lipid binding	12	79	-0.484945	Suppressed	-1.42389	0.0300188	0.205076	0.177525	3364	tags=16%, list=11%, signal=15%	XR_002471058.1, XM_021618004.1, XM_021618005.1, XM_021603355.1, XM_021589575.1, NM_001124713.1, XM_021601303.1, XM_021602178.1, XM_021568456.1, XM_021602174.1, XM_021602177.1, NM_001281342.1
1p49_12	GO:0000162	tryptophan biosynthetic process	3	26	-0.675974	Suppressed	-1.62981	0.0301318	0.205076	0.177525	1462	tags=15%, list=5%, signal=15%	XM_021580898.1, XM_021623491.1, XM_021590590.1
1p49_12	GO:0006571	tyrosine biosynthetic process	3	26	-0.675974	Suppressed	-1.62981	0.0301318	0.205076	0.177525	1462	tags=15%, list=5%, signal=15%	XM_021580898.1, XM_021623491.1, XM_021590590.1
1p49_12	GO:0009094	L-phenylalanine biosynthetic process	3	26	-0.675974	Suppressed	-1.62981	0.0301318	0.205076	0.177525	1462	tags=15%, list=5%, signal=15%	XM_021580898.1, XM_021623491.1, XM_021590590.1
1p49_12	GO:0016342	catenin complex	7	44	0.544139	Activated	1.4959	0.0310559	0.208257	0.180278	3743	tags=16%, list=12%, signal=14%	XM_021594491.1, XM_021593002.1, XM_021620135.1, XM_021561517.1, XM_021616134.1, XM_021579321.1, XM_021579638.1
1p49_12	GO:0022857	transmembrane transporter activity	14	69	-0.513603	Suppressed	-1.45812	0.0350195	0.231433	0.20034	3249	tags=22%, list=10%, signal=20%	XM_021586020.1, XM_021569612.1, XM_021621373.1, XM_021558415.1, XM_021617307.1, XM_021592581.1, XM_021568513.1, XM_021564490.1, XM_021618859.1, XM_021600277.1, XM_021577567.1, XM_021580664.1, XM_021593736.1, XM_021583946.1
1p49_12	GO:0031012	extracellular matrix	11	39	0.557187	Activated	1.48698	0.0357143	0.232653	0.201396	2257	tags=28%, list=7%, signal=26%	XM_021622750.1, XM_021569037.1, XM_021605079.1, XM_021613808.1, XM_021614947.1, XM_021618131.1, XM_021616247.1, NM_001124370.1, NM_001124199.1, XM_021616941.1, XM_021577890.1
1p49_12	GO:0019643	reductive tricarboxylic acid cycle	7	31	-0.641469	Suppressed	-1.61621	0.0375235	0.238494	0.206452	3454	tags=26%, list=11%, signal=23%	XM_021614032.1, XM_021590115.1, XM_021558013.1, XM_021614142.1, XM_021595867.1, XM_021597395.1, XM_021566515.1
1p49_12	GO:0008134	transcription factor binding	8	37	0.559748	Activated	1.48567	0.0376569	0.238494	0.206452	2790	tags=22%, list=9%, signal=20%	NM_001124707.1, XM_021606624.1, XM_021569281.1, XM_021608237.1, NM_001124746.1, XM_021569282.1, XM_021569284.1, XM_021569283.1
J167_3	GO:0003735	structural constituent of ribosome	154	310	0.55	Activated	1.99863	0.00157978	0.151911	0.148611	6151	tags=50%, list=20%, signal=40%	XM_021600900.1, NM_001160632.1, XM_021572390.1, XM_021560244.1, XM_021587405.1, XM_021570537.1, XM_021594578.1, XM_021567890.1, XM_021617022.1, XM_021566755.1, XM_021619033.1, XM_021616801.1, XM_021595238.1, XM_021586171.1, XM_021591176.1, XM_021604754.1, XM_021586446.1, NM_001160511.1, XM_021565309.1, XM_021618904.1, XM_021572698.1, XM_021590131.1, XM_021593879.1, NM_001165051.1, XM_021609250.1,…
J167_3	GO:0042254	ribosome biogenesis	151	309	0.54439	Activated	1.97756	0.00158228	0.151911	0.148611	6151	tags=49%, list=20%, signal=40%	XM_021600900.1, NM_001160632.1, XM_021572390.1, XM_021560244.1, XM_021587405.1, XM_021570537.1, XM_021594578.1, XM_021617022.1, XM_021566755.1, XM_021619033.1, XM_021616801.1, XM_021595238.1, XM_021586171.1, XM_021591176.1, XM_021604754.1, XM_021586446.1, NM_001160511.1, XM_021565309.1, XM_021618904.1, XM_021568901.1, XM_021572698.1, XM_021590131.1, XM_021593879.1, NM_001165051.1, XM_021609250.1,…
J167_3	GO:0006412	translation	116	285	0.494828	Activated	1.78078	0.00159236	0.151911	0.148611	4704	tags=41%, list=15%, signal=35%	XM_021600900.1, XM_021572390.1, XM_021594578.1, XM_021567890.1, XM_021566755.1, XM_021619033.1, XM_021616801.1, XM_021595238.1, XM_021586171.1, XM_021591176.1, XM_021604754.1, NM_001160511.1, XM_021565309.1, XM_021618904.1, XM_021590131.1, NM_001165051.1, XM_021597965.1, XM_021624488.1, XM_021559040.1, XM_021607337.1, XM_021614618.1, XM_021572404.1, XM_021579076.1, NM_001124237.1, XM_021587755.1,…
J167_3	GO:0005783	endoplasmic reticulum	16	119	0.571527	Activated	1.84827	0.00169492	0.151911	0.148611	3653	tags=13%, list=12%, signal=12%	XR_002470176.1, XM_021616042.1, XM_021617498.1, XM_021588185.1, XM_021584081.1, NM_001281398.1, XM_021566005.1, XM_021576853.1, XM_021602494.1, XM_021621939.1, XM_021572108.1, XM_021592522.1, XM_021556816.1, XM_021624096.1, XM_021565836.1, XM_021557175.1
J167_3	GO:0001889	liver development	7	40	0.738374	Activated	2.01872	0.00183486	0.151911	0.148611	1584	tags=18%, list=5%, signal=17%	XM_021594491.1, XM_021593002.1, XM_021600663.1, XM_021594707.1, XM_021596535.1, XM_021620135.1, XM_021610740.1
J167_3	GO:0005681	spliceosomal complex	2	48	-0.696077	Suppressed	-2.06209	0.00226244	0.151911	0.148611	839	tags=6%, list=3%, signal=6%	XM_021574036.1, XR_002469699.1
J167_3	GO:0000398	mRNA splicing, via spliceosome	6	73	-0.604082	Suppressed	-1.91807	0.00234742	0.151911	0.148611	1382	tags=10%, list=4%, signal=9%	XM_021612558.1, XM_021579931.1, XM_021590713.1, XM_021619423.1, XM_021584517.1, XR_002469699.1
J167_3	GO:0022627	cytosolic small ribosomal subunit	13	27	0.719613	Activated	1.84905	0.00358423	0.165631	0.162032	3134	tags=48%, list=10%, signal=43%	XM_021594578.1, XM_021567890.1, XM_021619033.1, NM_001124244.1, XM_021558714.1, XM_021558713.1, XM_021567160.1, XM_021573457.1, XM_021556973.1, NM_001160671.1, XM_021625317.1, XM_021619396.1, XM_021567889.1
J167_3	GO:0022625	cytosolic large ribosomal subunit	22	35	0.703876	Activated	1.86612	0.00359712	0.165631	0.162032	6354	tags=63%, list=20%, signal=50%	NM_001160632.1, XM_021560244.1, XM_021570537.1, XM_021617022.1, XM_021565309.1, XM_021572698.1, XM_021593879.1, XM_021587251.1, XM_021624778.1, XM_021578835.1, XM_021595184.1, XM_021557658.1, XM_021590414.1, XM_021570542.1, XM_021563227.1, XM_021610421.1, XM_021605626.1, XM_021570005.1, XM_021612609.1, XM_021597961.1, NM_001160527.1, XM_021560039.1
J167_3	GO:0005200	structural constituent of cytoskeleton	28	41	0.72584	Activated	1.99125	0.00365631	0.165631	0.162032	5764	tags=68%, list=19%, signal=56%	XM_021570837.1, XM_021622585.1, XM_021558506.1, XM_021610101.1, XM_021570881.1, XM_021621201.1, XM_021568314.1, XM_021570873.1, XM_021571987.1, XM_021586327.1, XM_021590611.1, XM_021593434.1, XM_021625627.1, XM_021579835.1, XM_021579836.1, XM_021579834.1, XM_021579837.1, XM_021579838.1, XM_021592608.1, XM_021607465.1, XM_021560590.1, XM_021610100.1, XM_021558505.1, XM_021584764.1, XM_021605618.1,…
J167_3	GO:0006096	glycolytic process	26	70	0.589435	Activated	1.77442	0.00516351	0.187681	0.183604	4614	tags=37%, list=15%, signal=32%	XM_021607249.1, XM_021567664.1, XM_021599850.1, XM_021563424.1, XM_021584851.1, XM_021626067.1, NM_001124246.1, XM_021610806.1, XM_021618742.1, XM_021562054.1, XM_021595716.1, XM_021605401.1, XM_021577544.1, XM_021596798.1, XM_021571965.1, XM_021570175.1, XM_021623640.1, XM_021598844.1, XM_021586090.1, XM_021617328.1, XM_021616971.1, XM_021560606.1, XM_021567324.1, XM_021564512.1, XM_021599679.1,…
J167_3	GO:0015976	carbon utilization	16	31	0.732826	Activated	1.92222	0.0053286	0.187681	0.183604	3541	tags=52%, list=11%, signal=46%	XM_021607249.1, XM_021578832.1, XM_021599850.1, XR_002473729.1, XM_021626067.1, NM_001124275.1, XM_021562054.1, XM_021595716.1, XM_021567168.1, XM_021597756.1, XM_021571965.1, XM_021623640.1, XM_021586090.1, XM_021586307.1, XM_021560606.1, XM_021585427.1
J167_3	GO:0050790	regulation of catalytic activity	15	61	0.632335	Activated	1.85341	0.005386	0.187681	0.183604	2986	tags=25%, list=10%, signal=22%	XM_021558272.1, XM_021625406.1, XM_021558273.1, XM_021614202.1, XM_021558274.1, XM_021588835.1, XM_021588833.1, XM_021625410.1, XM_021625411.1, XM_021557539.1, XM_021568050.1, XM_021588341.1, XM_021615211.1, XM_021614254.1, XM_021578271.1
J167_3	GO:0006094	gluconeogenesis	30	84	0.5336	Activated	1.63933	0.00694444	0.204792	0.200343	5423	tags=36%, list=17%, signal=30%	XM_021607249.1, XM_021567664.1, XM_021599850.1, XM_021563424.1, XM_021584851.1, XM_021626067.1, NM_001124246.1, XM_021610806.1, NM_001124275.1, XM_021618742.1, XM_021562054.1, XM_021595716.1, XM_021605401.1, XM_021577544.1, XM_021596798.1, XM_021571965.1, XM_021570175.1, XM_021623640.1, XM_021598844.1, XM_021586090.1, XM_021617328.1, XM_021616971.1, XM_021560606.1, XM_021567324.1, XM_021564512.1,…
J167_3	GO:0051015	actin filament binding	29	98	0.529129	Activated	1.65172	0.00704225	0.204792	0.200343	4760	tags=30%, list=15%, signal=25%	XR_002474480.1, XM_021556978.1, XM_021558159.1, XM_021569061.1, XM_021587615.1, XM_021565954.1, XM_021583082.1, XM_021621546.1, XM_021582131.1, XM_021565951.1, XM_021596741.1, XM_021623291.1, XM_021606142.1, XM_021591023.1, XM_021577351.1, XM_021558160.1, XM_021596132.1, XM_021602526.1, XM_021608169.1, XM_021567172.1, XM_021570455.1, XM_021565408.1, XM_021576603.1, XM_021594292.1, XM_021625311.1,…
J167_3	GO:0015986	ATP synthesis coupled proton transport	23	45	0.640894	Activated	1.79238	0.00723327	0.204792	0.200343	4927	tags=51%, list=16%, signal=43%	XM_021608670.1, XM_021609002.1, XM_021588588.1, XM_021579820.1, XM_021567027.1, XM_021624686.1, XM_021559420.1, XM_021619010.1, XM_021608962.1, XM_021571217.1, XM_021579335.1, XR_002473568.1, XM_021557592.1, XM_021563701.1, XM_021559421.1, XM_021606473.1, XM_021564589.1, XM_021577305.1, XM_021622063.1, XM_021616957.1, XM_021601970.1, XM_021592957.1, XM_021615653.1
J167_3	GO:0007010	cytoskeleton organization	30	55	0.608695	Activated	1.75495	0.00892857	0.23792	0.232751	5315	tags=55%, list=17%, signal=45%	XM_021570837.1, XM_021622585.1, XM_021558506.1, XM_021610101.1, XM_021570881.1, XM_021621201.1, XM_021570873.1, XM_021604908.1, XM_021571987.1, XM_021586327.1, XM_021590611.1, XM_021593415.1, XM_021593434.1, XM_021625627.1, XM_021579835.1, XM_021579836.1, XM_021579834.1, XM_021579837.1, XM_021579838.1, XM_021592608.1, XM_021607465.1, XM_021610100.1, XM_021565408.1, XM_021590103.1, XM_021558505.1,…
J167_12	GO:0003735	structural constituent of ribosome	157	308	0.660085	Activated	2.07638	0.00135318	0.140104	0.129124	4745	tags=51%, list=15%, signal=44%	XM_021577098.1, NM_001160632.1, XM_021560244.1, XM_021567890.1, XM_021570537.1, XM_021594578.1, XM_021616801.1, XM_021595238.1, XM_021617022.1, XM_021586171.1, XM_021587405.1, NM_001165051.1, XM_021620286.1, XM_021566755.1, XM_021604754.1, XM_021607337.1, XM_021572698.1, XM_021579076.1, NM_001160602.1, XM_021598576.1, XM_021619033.1, NM_001160511.1, XM_021624488.1, XM_021595183.1, XM_021618904.1,…
J167_12	GO:0044212	transcription regulatory region DNA binding	13	29	0.832015	Activated	2.00823	0.00187617	0.140104	0.129124	2069	tags=45%, list=7%, signal=42%	XM_021564413.1, NM_001124293.1, NM_001257262.1, XM_021620236.1, XM_021622398.1, XM_021600499.1, NM_001124438.1, XM_021600509.1, XM_021562471.1, XM_021620234.1, XM_021593488.1, XM_021578179.1, XM_021573049.1
J167_12	GO:0051607	defense response to virus	14	26	0.959891	Activated	2.28977	0.00188324	0.140104	0.129124	505	tags=54%, list=2%, signal=53%	XM_021606157.1, XM_021621716.1, XM_021621707.1, NM_001124751.1, NM_001124609.1, XM_021569609.1, XM_021569607.1, XM_021564803.1, XM_021569610.1, XM_021624598.1, XM_021574714.1, XM_021567440.1, XM_021569608.1, NM_001124578.1
J167_12	GO:0016020	membrane	21	438	0.555253	Activated	1.79876	0.00255102	0.140104	0.129124	1090	tags=5%, list=3%, signal=5%	XM_021557710.1, NM_001124745.1, NM_001124228.1, XM_021592992.1, XM_021557703.1, XM_021556226.1, XM_021603346.1, XM_021609551.1, XM_021603345.1, XM_021558974.1, XM_021623357.1, XM_021605569.1, XM_021624786.1, XM_021557707.1, XM_021569684.1, XM_021569405.1, NM_001124553.1, XM_021596321.1, NM_001195185.1, NM_001124231.1, XM_021558972.1
J167_12	GO:0042254	ribosome biogenesis	147	307	0.639037	Activated	2.01172	0.00269542	0.140104	0.129124	4745	tags=48%, list=15%, signal=41%	XM_021577098.1, NM_001160632.1, XM_021560244.1, XM_021570537.1, XM_021594578.1, XM_021616801.1, XM_021595238.1, XM_021617022.1, XM_021586171.1, XM_021587405.1, NM_001165051.1, XM_021620286.1, XM_021566755.1, XM_021604754.1, XM_021607337.1, XM_021572698.1, XM_021579076.1, NM_001160602.1, XM_021598576.1, XM_021619033.1, NM_001160511.1, XM_021624488.1, XM_021595183.1, XM_021618904.1, XM_021565309.1,…
J167_12	GO:0006412	translation	135	283	0.630281	Activated	1.96782	0.0027027	0.140104	0.129124	4710	tags=48%, list=15%, signal=41%	XM_021577098.1, XM_021567890.1, XM_021594578.1, XM_021616801.1, XM_021595238.1, XM_021586171.1, NM_001165051.1, XM_021620286.1, XM_021566755.1, XM_021604754.1, XM_021607337.1, XM_021579076.1, NM_001160602.1, XM_021598576.1, XM_021619033.1, NM_001160511.1, XM_021624488.1, XM_021595183.1, XM_021618904.1, XM_021565309.1, XM_021621812.1, XM_021562287.1, XM_021610741.1, XM_021590131.1, XM_021572404.1,…
J167_12	GO:0004842	ubiquitin-protein transferase activity	46	213	0.680657	Activated	2.0578	0.00294551	0.140104	0.129124	2210	tags=22%, list=7%, signal=20%	XM_021575048.1, XM_021575046.1, XM_021581064.1, XM_021594775.1, XM_021592398.1, XM_021568102.1, XM_021575281.1, XM_021595772.1, XM_021594231.1, XM_021610666.1, XM_021577893.1, XM_021563900.1, XM_021593614.1, XM_021619236.1, XM_021575286.1, XM_021595050.1, XM_021587704.1, XM_021571340.1, XM_021594709.1, XM_021575285.1, XM_021619231.1, XM_021575283.1, XM_021556470.1, XM_021562694.1, XM_021575077.1,…
J167_12	GO:0005615	extracellular space	37	145	0.70905	Activated	2.07865	0.00315457	0.140104	0.129124	3094	tags=26%, list=10%, signal=23%	XM_021606157.1, XM_021621716.1, XM_021621707.1, NM_001124751.1, NM_001124609.1, XM_021569609.1, XM_021569607.1, XM_021569610.1, XM_021624598.1, XM_021567440.1, XM_021605155.1, XM_021569608.1, XM_021593696.1, NM_001124531.1, XM_021592647.1, NM_001124234.1, XM_021582897.1, NM_001124237.1, XM_021623490.1, XM_021623828.1, XM_021562188.1, NM_001124426.1, NM_001160614.1, XM_021565713.1, XM_021612203.1,…
J167_12	GO:0071346	cellular response to interferon-gamma	17	25	0.825744	Activated	1.95845	0.00373832	0.140104	0.129124	4064	tags=68%, list=13%, signal=59%	XM_021569282.1, XM_021569284.1, XM_021620236.1, XM_021569281.1, XM_021562471.1, NM_001124707.1, XM_021620234.1, XM_021608237.1, XM_021590926.1, XM_021569283.1, XM_021603788.1, XM_021603789.1, XM_021576824.1, XM_021588943.1, XM_021613929.1, XM_021598960.1, NM_001124746.1
J167_12	GO:0009408	response to heat	8	26	0.820255	Activated	1.95668	0.00376648	0.140104	0.129124	2660	tags=31%, list=8%, signal=28%	XM_021612439.1, XM_021600916.1, XM_021619028.1, XM_021598552.1, XM_021623826.1, XM_021617785.1, XM_021567186.1, NM_001124232.1
J167_12	GO:0006550	isoleucine catabolic process	2	37	-0.640794	Suppressed	-1.78945	0.00421941	0.140104	0.129124	1285	tags=8%, list=4%, signal=8%	XM_021574565.1, XM_021585912.1
J167_12	GO:0006552	leucine catabolic process	2	37	-0.640794	Suppressed	-1.78945	0.00421941	0.140104	0.129124	1285	tags=8%, list=4%, signal=8%	XM_021574565.1, XM_021585912.1
J167_12	GO:0006574	valine catabolic process	2	37	-0.640794	Suppressed	-1.78945	0.00421941	0.140104	0.129124	1285	tags=8%, list=4%, signal=8%	XM_021574565.1, XM_021585912.1
J167_12	GO:0043065	positive regulation of apoptotic process	21	42	-0.620941	Suppressed	-1.76202	0.00428266	0.140104	0.129124	8094	tags=52%, list=26%, signal=39%	XM_021590679.1, XM_021623354.1, XM_021602134.1, XM_021590277.1, NM_001160533.1, XM_021624415.1, XM_021585890.1, XM_021603037.1, XM_021607009.1, XM_021599802.1, XM_021561286.1, XM_021557774.1, XM_021602061.1, XM_021621420.1, XM_021600072.1, XM_021605902.1, XM_021568417.1, XM_021615451.1, XM_021624918.1, XM_021576685.1, XM_021604008.1
J167_12	GO:0016567	protein ubiquitination	52	363	0.537916	Activated	1.7009	0.00679348	0.203495	0.187547	2210	tags=14%, list=7%, signal=13%	XM_021575048.1, XM_021575046.1, XM_021581064.1, XM_021594775.1, XM_021592398.1, XM_021568102.1, XM_021575281.1, XM_021595772.1, XM_021594231.1, XM_021610666.1, XM_021577893.1, XM_021563900.1, XM_021593614.1, XM_021619236.1, XM_021575286.1, XM_021595050.1, XM_021587704.1, XM_021571340.1, XM_021594709.1, XM_021575285.1, XM_021619231.1, XM_021575283.1, XM_021556470.1, XM_021562694.1, XM_021575077.1,…
J167_12	GO:0051252	regulation of RNA metabolic process	14	81	-0.502836	Suppressed	-1.57627	0.007109	0.203495	0.187547	2710	tags=19%, list=9%, signal=17%	XM_021611646.1, XM_021575773.1, XM_021607068.1, XM_021598386.1, XM_021565976.1, XM_021598693.1, XM_021593992.1, XM_021575778.1, XM_021559257.1, XR_002467870.1, XM_021578090.1, XM_021595980.1, XM_021610809.1, XM_021578089.1
J167_12	GO:0048471	perinuclear region of cytoplasm	10	47	0.780483	Activated	2.01849	0.00905797	0.218929	0.201771	454	tags=21%, list=1%, signal=21%	NM_001124751.1, XM_021624830.1, XM_021569609.1, XM_021569607.1, XM_021564413.1, XM_021569610.1, XM_021624831.1, NM_001257262.1, XM_021567440.1, XM_021569608.1
J167_12	GO:0015986	ATP synthesis coupled proton transport	27	44	0.784584	Activated	2.00133	0.00924214	0.218929	0.201771	5302	tags=61%, list=17%, signal=51%	XM_021579334.1, XM_021608670.1, XM_021567027.1, XM_021608962.1, XM_021624686.1, XM_021601970.1, XM_021564589.1, XM_021557592.1, XM_021616957.1, XM_021606473.1, XR_002473568.1, XM_021571217.1, XM_021559421.1, XM_021559420.1, XM_021579335.1, XM_021577305.1, XM_021579820.1, XM_021622063.1, XM_021615653.1, XM_021609002.1, XM_021619010.1, XM_021563701.1, XM_021597765.1, XR_002475388.1, XM_021608668.1,…
J167_12	GO:0005200	structural constituent of cytoskeleton	32	41	0.765015	Activated	1.92551	0.00934579	0.218929	0.201771	6163	tags=78%, list=20%, signal=63%	XM_021558506.1, XM_021610101.1, XM_021570881.1, XM_021622585.1, XM_021593434.1, XM_021621201.1, XM_021568314.1, XM_021570873.1, XM_021579834.1, XM_021579835.1, XM_021579836.1, XM_021579837.1, XM_021571987.1, XM_021586327.1, XM_021625627.1, XM_021560590.1, XM_021579838.1, XM_021558505.1, XM_021557374.1, XM_021592608.1, NM_001124691.1, XM_021590611.1, XM_021607465.1, XM_021605618.1, XM_021608391.1,…
J167_12	GO:0022627	cytosolic small ribosomal subunit	14	27	0.792461	Activated	1.88185	0.00956023	0.218929	0.201771	3513	tags=52%, list=11%, signal=46%	XM_021567890.1, XM_021594578.1, XM_021619033.1, XM_021558714.1, XM_021558713.1, NM_001124244.1, XM_021567160.1, XM_021556973.1, XM_021625317.1, XM_021573457.1, NM_001160671.1, NM_001160683.1, XM_021619396.1, XM_021567889.1
J167_12	GO:0051082	unfolded protein binding	20	91	0.675835	Activated	1.86225	0.0101868	0.222168	0.204756	2555	tags=22%, list=8%, signal=20%	XM_021556461.1, XM_021612439.1, XM_021556464.1, XM_021600916.1, XM_021576761.1, XM_021619028.1, NM_001124231.1, XM_021598552.1, XM_021577266.1, XM_021562300.1, XM_021620451.1, XM_021560447.1, NM_001124233.1, XM_021557273.1, XM_021576760.1, XM_021579686.1, XM_021617060.1, NM_001195009.2, XM_021568134.1, XM_021600692.1
J167_12	GO:0010628	positive regulation of gene expression	9	40	0.746825	Activated	1.87912	0.011194	0.233039	0.214775	1257	tags=22%, list=4%, signal=22%	XM_021564413.1, XM_021624598.1, NM_001257262.1, XM_021600499.1, NM_001124438.1, XM_021600509.1, NM_001124531.1, XM_021575761.1, NM_001172498.1

## Sheet: GSEA_heatmap
	Activated						Suppressed
Enriched GO Terms	1p49_3	1p49_6	1p49_12	J167_3	J167_12		1p49_3	1p49_6	1p49_12	J167_3	J167_12
GO:0003735_structural constituent of ribosome		183	120	154	157
GO:0042254_ribosome biogenesis		181	121	151	147
GO:0006412_translation		168	133	116	135
GO:0006446_regulation of translational initiation	72	84	86
GO:0003743_translation initiation factor activity	60	86	81
GO:0019013_viral nucleocapsid		84	82
GO:0005615_extracellular space	42	25	49		37
GO:0030529_ribonucleoprotein complex		78	68
GO:0006357_regulation of transcription by RNA polymerase II	55	44	39
GO:0005730_nucleolus		62	54
GO:0006457_protein folding	36	40	38
GO:0004386_helicase activity		48	56
GO:0051082_unfolded protein binding	29	22	26		20
GO:0006397_mRNA processing		38	56
GO:0006396_RNA processing		36	44
GO:0010951_negative regulation of endopeptidase activity	27	19	27
GO:0015986_ATP synthesis coupled proton transport		17		23	27
GO:0022625_cytosolic large ribosomal subunit		23	18	22
GO:0006144_purine nucleobase metabolic process		62
GO:0005200_structural constituent of cytoskeleton				28	32		10	2	7
GO:0032040_small-subunit processome	16	19	18
GO:0016567_protein ubiquitination					52
GO:0090305_nucleic acid phosphodiester bond hydrolysis		30	22
GO:0051252_regulation of RNA metabolic process	26	21									14
GO:0022627_cytosolic small ribosomal subunit		20		13	14
GO:0004842_ubiquitin-protein transferase activity					46
GO:0050790_regulation of catalytic activity	15	16		15
GO:0006206_pyrimidine nucleobase metabolic process		42
GO:0006281_DNA repair		40
GO:0000398_mRNA splicing, via spliceosome		38								6
GO:0005623_cell	18	20
GO:0003899_DNA-directed 5'-3' RNA polymerase activity		20	17
GO:0006260_DNA replication		36
GO:0009408_response to heat	9	10	9		8
GO:0016282_eukaryotic 43S preinitiation complex		17	18
GO:0031012_extracellular matrix	11	13	11
GO:0033290_eukaryotic 48S preinitiation complex		17	18
GO:0001731_formation of translation preinitiation complex		15	19
GO:0010628_positive regulation of gene expression	10	5	10		9
GO:0006955_immune response	16		17
GO:0048471_perinuclear region of cytoplasm	8	5	10		10
GO:0003746_translation elongation factor activity		31
GO:0006094_gluconeogenesis				30
GO:0007010_cytoskeleton organization				30
GO:0051015_actin filament binding				29				15
GO:0017056_structural constituent of nuclear pore		16	13
GO:0005576_extracellular region	28							32
GO:0005657_replication fork		28
GO:0006351_transcription, DNA-templated		28
GO:0032508_DNA duplex unwinding		28
GO:0006448_regulation of translational elongation		27
GO:0006096_glycolytic process				26
GO:0015976_carbon utilization		10		16
GO:0004867_serine-type endopeptidase inhibitor activity	16	9
GO:0007229_integrin-mediated signaling pathway	24
GO:0008536_Ran GTPase binding		24
GO:0016887_ATPase activity		24
GO:0043009_chordate embryonic development		23
GO:0051726_regulation of cell cycle		23
GO:0000166_nucleotide binding		22
GO:0044212_transcription regulatory region DNA binding			9		13
GO:0071339_MLL1 complex		22
GO:0006364_rRNA processing		21
GO:0016020_membrane					21
GO:0001558_regulation of cell growth	6	6	8
GO:0005643_nuclear pore		20
GO:0022900_electron transport chain		20
GO:0003950_NAD+ ADP-ribosyltransferase activity			19
GO:0019221_cytokine-mediated signaling pathway	9	5	5
GO:0003729_mRNA binding		17
GO:0071346_cellular response to interferon-gamma					17
GO:0005681_spliceosomal complex		16								2
GO:0005783_endoplasmic reticulum				16
GO:0006123_mitochondrial electron transport, cytochrome c to oxygen		16
GO:0004129_cytochrome-c oxidase activity		15
GO:0005852_eukaryotic translation initiation factor 3 complex		15
GO:0015935_small ribosomal subunit		15
GO:0042803_protein homodimerization activity		15
GO:0000387_spliceosomal snRNP assembly		14
GO:0005506_iron ion binding	14
GO:0051607_defense response to virus					14
GO:0000724_double-strand break repair via homologous recombination		13
GO:0004553_hydrolase activity, hydrolyzing O-glycosyl compounds	13
GO:0008284_positive regulation of cell population proliferation	7	6
GO:0005654_nucleoplasm		12
GO:0006406_mRNA export from nucleus		12
GO:0001525_angiogenesis		11
GO:0043130_ubiquitin binding		11
GO:0071897_DNA biosynthetic process		11
GO:0003887_DNA-directed DNA polymerase activity		10
GO:0006974_cellular response to DNA damage stimulus		10
GO:0009966_regulation of signal transduction		10
GO:0019843_rRNA binding		10
GO:0042575_DNA polymerase complex		10
GO:0006310_DNA recombination		9
GO:0031418_L-ascorbic acid binding	9
GO:0007160_cell-matrix adhesion	8
GO:0008134_transcription factor binding			8
GO:0001889_liver development				7
GO:0006898_receptor-mediated endocytosis	7
GO:0008080_N-acetyltransferase activity		7
GO:0016342_catenin complex			7
GO:0090503_RNA phosphodiester bond hydrolysis, exonucleolytic		7
GO:0005044_scavenger receptor activity	6
GO:0005768_endosome	3	3
GO:0006479_protein methylation		6
GO:0019773_proteasome core complex, alpha-subunit complex		6
GO:0043161_proteasome-mediated ubiquitin-dependent protein catabolic process		4
GO:0045298_tubulin complex							64	70	54
GO:0005874_microtubule							55	66	56
GO:0008152_metabolic process							58	52	55
GO:0008017_microtubule binding							41	60	56
GO:0055085_transmembrane transport								57	64
GO:0007018_microtubule-based movement							31	48	38
GO:0003777_microtubule motor activity							28	47	29
GO:0003924_GTPase activity								74
GO:0051301_cell division							33		39
GO:0005789_endoplasmic reticulum membrane								29	36
GO:0042967_obsolete acyl-carrier-protein biosynthetic process								31	31
GO:0016491_oxidoreductase activity							19	16	23
GO:0042981_regulation of apoptotic process								58
GO:0000910_cytokinesis							19	16	21
GO:0005886_plasma membrane								52
GO:0004674_protein serine/threonine kinase activity							50
GO:0006633_fatty acid biosynthetic process							16	11	20
GO:0043401_steroid hormone mediated signaling pathway								20	21
GO:0006550_isoleucine catabolic process							15	10	13		2
GO:0006552_leucine catabolic process							15	10	13		2
GO:0006566_threonine metabolic process							17	13	10
GO:0006574_valine catabolic process							15	10	13		2
GO:0000786_nucleosome							14	10	15
GO:0003707_steroid hormone receptor activity								19	20
GO:0006090_pyruvate metabolic process							13	7	10
GO:0022857_transmembrane transporter activity								16	14
GO:0007186_G protein-coupled receptor signaling pathway								28
GO:0009058_biosynthetic process								15	12
GO:0005581_collagen trimer								25
GO:0016757_transferase activity, transferring glycosyl groups								25
GO:0046486_glycerolipid metabolic process								13	11
GO:0006544_glycine metabolic process								14	8
GO:0016042_lipid catabolic process							8	8	6
GO:0000226_microtubule cytoskeleton organization							9	5	7
GO:0043065_positive regulation of apoptotic process											21
GO:0030170_pyridoxal phosphate binding								19
GO:0019643_reductive tricarboxylic acid cycle								11	7
GO:0005871_kinesin complex							6		11
GO:0000785_chromatin							16
GO:0006869_lipid transport								15
GO:0006812_cation transport								14
GO:0008287_protein serine/threonine phosphatase complex								13
GO:0008289_lipid binding									12
GO:0016779_nucleotidyltransferase activity								12
GO:0045454_cell redox homeostasis									10
GO:0046487_glyoxylate metabolic process								10
GO:0000278_mitotic cell cycle							9
GO:0004872_signaling receptor activity								9
GO:0006334_nucleosome assembly							9
GO:0006749_glutathione metabolic process								9
GO:0008201_heparin binding								8
GO:0008565_obsolete protein transporter activity									8
GO:0000162_tryptophan biosynthetic process								4	3
GO:0006571_tyrosine biosynthetic process								4	3
GO:0009094_L-phenylalanine biosynthetic process								4	3
GO:0051260_protein homooligomerization								7
GO:0007166_cell surface receptor signaling pathway								6
GO:0003725_double-stranded RNA binding							2	3
GO:0006606_protein import into nucleus							4
GO:0050661_NADP binding								4
GO:0098869_cellular oxidant detoxification									3
