# Supplementary material for: Evidence of Transcriptional Shutoff by Pathogenic Viral Haemorrhagic Septicaemia Virus in Rainbow Trout
Source: Viruses. 2021 Jun 11;13(6):1129. doi: 10.3390/v13061129 (PMC8231187; doi:10.3390/v13061129)
Supplement: Supplementary file 1 [file viruses-13-01129-s001.zip › Cano et al - Supplemental File 5 viruses.xlsx]

## Sheet: Ancestor Immune System Classes
Dataset S4 - Enriched Gene Ontology terms that were categorised based on their occurrence within predefined ancestor/parent Gene Ontology terms related to immune system classes, as defined by CateGOrizer (Hu et al 2008).
Cluster	Count	GO	Description	setSize	enrichmentScore	State	pvalue	p.adjust	qvalues	rank	Term
J167_12	21	GO:0043065	positive regulation of apoptotic process	42	-0.620941	Suppressed	0.00428265	0.140104	0.129124	8094	apoptosis
1p49_6	58	GO:0042981	regulation of apoptotic process	156	-0.490011	Suppressed	0.00803858	0.0638929	0.0510618	6604	apoptosis
J167_3	26	GO:0006096	glycolytic process	70	0.589435	Activated	0.00516351	0.187681	0.183604	4614	carbohydrate_metabolism
J167_3	30	GO:0006094	gluconeogenesis	84	0.5336	Activated	0.00694444	0.204792	0.200343	5423	carbohydrate_metabolism
1p49_6	10	GO:0006550	isoleucine catabolic process	38	-0.620202	Suppressed	0.0144665	0.0926261	0.0740247	4790	catabolism
1p49_6	10	GO:0006552	leucine catabolic process	38	-0.620202	Suppressed	0.0144665	0.0926261	0.0740247	4790	catabolism
1p49_6	10	GO:0006574	valine catabolic process	38	-0.620202	Suppressed	0.0144665	0.0926261	0.0740247	4790	catabolism
1p49_12	13	GO:0006550	isoleucine catabolic process	37	-0.709613	Suppressed	0.00763359	0.090814	0.0786133	4282	catabolism
1p49_12	13	GO:0006552	leucine catabolic process	37	-0.709613	Suppressed	0.00763359	0.090814	0.0786133	4282	catabolism
1p49_12	13	GO:0006574	valine catabolic process	37	-0.709613	Suppressed	0.00763359	0.090814	0.0786133	4282	catabolism
1p49_3	15	GO:0006550	isoleucine catabolic process	38	-0.67415	Suppressed	0.0123023	0.137426	0.120022	4405	catabolism
1p49_3	15	GO:0006552	leucine catabolic process	38	-0.67415	Suppressed	0.0123023	0.137426	0.120022	4405	catabolism
1p49_3	15	GO:0006574	valine catabolic process	38	-0.67415	Suppressed	0.0123023	0.137426	0.120022	4405	catabolism
J167_3	26	GO:0006096	glycolytic process	70	0.589435	Activated	0.00516351	0.187681	0.183604	4614	catabolism
J167_12	2	GO:0006550	isoleucine catabolic process	37	-0.640794	Suppressed	0.00421941	0.140104	0.129124	1285	catabolism
J167_12	2	GO:0006552	leucine catabolic process	37	-0.640794	Suppressed	0.00421941	0.140104	0.129124	1285	catabolism
J167_12	2	GO:0006574	valine catabolic process	37	-0.640794	Suppressed	0.00421941	0.140104	0.129124	1285	catabolism
1p49_6	4	GO:0043161	proteasome-mediated ubiquitin-dependent protein catabolic process	46	0.563425	Activated	0.0163551	0.0966631	0.077251	1715	catabolism
1p49_12	6	GO:0016042	lipid catabolic process	39	-0.780053	Suppressed	0.00190114	0.0485778	0.0420514	249	catabolism
1p49_6	8	GO:0016042	lipid catabolic process	40	-0.798985	Suppressed	0.00176678	0.0493682	0.039454	249	catabolism
1p49_3	8	GO:0007160	cell-matrix adhesion	28	0.657859	Activated	0.0196937	0.176857	0.15446	1492	cell_adhesion
1p49_6	16	GO:0000910	cytokinesis	32	-0.706543	Suppressed	0.00368324	0.0514538	0.0411207	5269	cytokinesis
1p49_3	19	GO:0000910	cytokinesis	30	-0.842884	Suppressed	0.00180505	0.0546539	0.0477327	3384	cytokinesis
1p49_12	21	GO:0000910	cytokinesis	31	-0.770755	Suppressed	0.00750469	0.090814	0.0786133	4879	cytokinesis
1p49_3	7	GO:0006898	receptor-mediated endocytosis	43	0.633661	Activated	0.00936768	0.122583	0.107059	1021	endocytosis
1p49_3	3	GO:0005768	endosome	35	0.64652	Activated	0.0140187	0.146093	0.127592	709	endosome
1p49_3	16	GO:0006955	immune response	81	0.626957	Activated	0.00238663	0.0546539	0.0477327	2239	immunology (immune response)
1p49_12	17	GO:0006955	immune response	77	0.542227	Activated	0.00645161	0.090814	0.0786133	3149	immunology (immune response)
J167_12	17	GO:0071346	cellular response to interferon-gamma	25	0.825744	Activated	0.00373832	0.140104	0.129124	4064	immunology (immune response)
1p49_6	11	GO:0006633	fatty acid biosynthetic process	52	-0.713947	Suppressed	0.00172414	0.0493682	0.039454	2139	lipid_metabolism
1p49_12	11	GO:0046486	glycerolipid metabolic process	79	-0.564372	Suppressed	0.00562852	0.0855214	0.0740317	1628	lipid_metabolism
1p49_6	13	GO:0046486	glycerolipid metabolic process	79	-0.596671	Suppressed	0.00343053	0.0514538	0.0411207	1886	lipid_metabolism
1p49_3	16	GO:0006633	fatty acid biosynthetic process	53	-0.712671	Suppressed	0.00176991	0.0546539	0.0477327	3227	lipid_metabolism
1p49_12	20	GO:0006633	fatty acid biosynthetic process	53	-0.740588	Suppressed	0.00193798	0.0485778	0.0420514	3443	lipid_metabolism
1p49_12	6	GO:0016042	lipid catabolic process	39	-0.780053	Suppressed	0.00190114	0.0485778	0.0420514	249	lipid_metabolism
1p49_6	8	GO:0016042	lipid catabolic process	40	-0.798985	Suppressed	0.00176678	0.0493682	0.039454	249	lipid_metabolism
1p49_12	10	GO:0006090	pyruvate metabolic process	31	-0.717311	Suppressed	0.0131332	0.133836	0.115856	3855	metabolism
1p49_6	10	GO:0006550	isoleucine catabolic process	38	-0.620202	Suppressed	0.0144665	0.0926261	0.0740247	4790	metabolism
1p49_6	10	GO:0006552	leucine catabolic process	38	-0.620202	Suppressed	0.0144665	0.0926261	0.0740247	4790	metabolism
1p49_12	10	GO:0006566	threonine metabolic process	53	-0.644879	Suppressed	0.00581395	0.0855214	0.0740317	1655	metabolism
1p49_6	10	GO:0006574	valine catabolic process	38	-0.620202	Suppressed	0.0144665	0.0926261	0.0740247	4790	metabolism
1p49_12	10	GO:0010628	positive regulation of gene expression	40	0.756301	Activated	0.002079	0.0485778	0.0420514	2191	metabolism
1p49_6	10	GO:0046487	glyoxylate metabolic process	29	-0.601503	Suppressed	0.0699433	0.243355	0.194484	6504	metabolism
J167_3	116	GO:0006412	translation	285	0.494828	Activated	0.00159236	0.151911	0.148611	4704	metabolism
1p49_6	11	GO:0006633	fatty acid biosynthetic process	52	-0.713947	Suppressed	0.00172414	0.0493682	0.039454	2139	metabolism
1p49_6	11	GO:0019643	reductive tricarboxylic acid cycle	31	-0.63977	Suppressed	0.0300188	0.142666	0.114016	5363	metabolism
1p49_12	11	GO:0046486	glycerolipid metabolic process	79	-0.564372	Suppressed	0.00562852	0.0855214	0.0740317	1628	metabolism
1p49_6	11	GO:0071897	DNA biosynthetic process	27	0.644964	Activated	0.00851064	0.0664984	0.053144	4154	metabolism
1p49_6	12	GO:0006406	mRNA export from nucleus	36	0.557163	Activated	0.0354767	0.163548	0.130704	4201	metabolism
1p49_12	12	GO:0009058	biosynthetic process	36	-0.670913	Suppressed	0.0132075	0.133836	0.115856	1879	metabolism
1p49_12	133	GO:0006412	translation	288	0.494533	Activated	0.00206186	0.0485778	0.0420514	7738	metabolism
J167_12	135	GO:0006412	translation	283	0.630281	Activated	0.0027027	0.140104	0.129124	4710	metabolism
1p49_6	13	GO:0000724	double-strand break repair via homologous recombination	27	0.614608	Activated	0.0234043	0.125458	0.100263	5519	metabolism
1p49_3	13	GO:0006090	pyruvate metabolic process	31	-0.758026	Suppressed	0.0053286	0.0871606	0.0761228	3353	metabolism
1p49_12	13	GO:0006550	isoleucine catabolic process	37	-0.709613	Suppressed	0.00763359	0.090814	0.0786133	4282	metabolism
1p49_12	13	GO:0006552	leucine catabolic process	37	-0.709613	Suppressed	0.00763359	0.090814	0.0786133	4282	metabolism
1p49_6	13	GO:0006566	threonine metabolic process	49	-0.673034	Suppressed	0.00519031	0.0570686	0.045608	1676	metabolism
1p49_12	13	GO:0006574	valine catabolic process	37	-0.709613	Suppressed	0.00763359	0.090814	0.0786133	4282	metabolism
1p49_6	13	GO:0046486	glycerolipid metabolic process	79	-0.596671	Suppressed	0.00343053	0.0514538	0.0411207	1886	metabolism
1p49_6	14	GO:0000387	spliceosomal snRNP assembly	34	0.630625	Activated	0.00657895	0.0608849	0.0486579	5250	metabolism
1p49_6	14	GO:0006544	glycine metabolic process	46	-0.643121	Suppressed	0.00696864	0.0608849	0.0486579	4111	metabolism
J167_12	14	GO:0051252	regulation of RNA metabolic process	81	-0.502836	Suppressed	0.007109	0.203495	0.187547	2710	metabolism
1p49_6	15	GO:0001731	formation of translation preinitiation complex	41	0.623173	Activated	0.00457666	0.0557571	0.0445599	3928	metabolism
1p49_3	15	GO:0006550	isoleucine catabolic process	38	-0.67415	Suppressed	0.0123023	0.137426	0.120022	4405	metabolism
1p49_3	15	GO:0006552	leucine catabolic process	38	-0.67415	Suppressed	0.0123023	0.137426	0.120022	4405	metabolism
1p49_3	15	GO:0006574	valine catabolic process	38	-0.67415	Suppressed	0.0123023	0.137426	0.120022	4405	metabolism
1p49_6	15	GO:0009058	biosynthetic process	35	-0.655666	Suppressed	0.00725953	0.0608849	0.0486579	3645	metabolism
1p49_6	168	GO:0006412	translation	284	0.667027	Activated	0.00291545	0.0493682	0.039454	6006	metabolism
1p49_6	16	GO:0006123	mitochondrial electron transport, cytochrome c to oxygen	33	0.60742	Activated	0.0131291	0.0892028	0.0712889	7603	metabolism
1p49_3	16	GO:0006633	fatty acid biosynthetic process	53	-0.712671	Suppressed	0.00176991	0.0546539	0.0477327	3227	metabolism
1p49_3	17	GO:0006566	threonine metabolic process	51	-0.613046	Suppressed	0.0177305	0.162411	0.141844	3664	metabolism
1p49_6	17	GO:0015986	ATP synthesis coupled proton transport	43	0.631	Activated	0.00230415	0.0493682	0.039454	3739	metabolism
1p49_12	19	GO:0001731	formation of translation preinitiation complex	42	0.579788	Activated	0.0123203	0.133836	0.115856	6036	metabolism
1p49_6	19	GO:0010951	negative regulation of endopeptidase activity	70	0.569394	Activated	0.00471698	0.0557571	0.0445599	2330	metabolism
1p49_12	20	GO:0006633	fatty acid biosynthetic process	53	-0.740588	Suppressed	0.00193798	0.0485778	0.0420514	3443	metabolism
1p49_6	20	GO:0022900	electron transport chain	59	0.458718	Activated	0.0630631	0.234452	0.187369	4897	metabolism
1p49_6	21	GO:0006364	rRNA processing	48	0.566219	Activated	0.00915332	0.0691751	0.0552832	6581	metabolism
1p49_6	21	GO:0051252	regulation of RNA metabolic process	75	0.509582	Activated	0.00691244	0.0608849	0.0486579	4066	metabolism
1p49_12	22	GO:0090305	nucleic acid phosphodiester bond hydrolysis	89	0.593868	Activated	0.00207469	0.0485778	0.0420514	3914	metabolism
J167_3	23	GO:0015986	ATP synthesis coupled proton transport	45	0.640894	Activated	0.00723327	0.204792	0.200343	4927	metabolism
J167_3	26	GO:0006096	glycolytic process	70	0.589435	Activated	0.00516351	0.187681	0.183604	4614	metabolism
1p49_3	26	GO:0051252	regulation of RNA metabolic process	79	0.530778	Activated	0.0164319	0.157528	0.137579	5055	metabolism
1p49_6	27	GO:0006448	regulation of translational elongation	87	0.445549	Activated	0.0289157	0.140317	0.112138	5215	metabolism
1p49_3	27	GO:0010951	negative regulation of endopeptidase activity	76	0.727114	Activated	0.00236967	0.0546539	0.0477327	1980	metabolism
J167_12	27	GO:0015986	ATP synthesis coupled proton transport	44	0.784584	Activated	0.00924214	0.218929	0.201771	5302	metabolism
1p49_6	28	GO:0006351	transcription, DNA-templated	71	0.508207	Activated	0.0119617	0.0835508	0.066772	6602	metabolism
J167_12	2	GO:0006550	isoleucine catabolic process	37	-0.640794	Suppressed	0.00421941	0.140104	0.129124	1285	metabolism
J167_12	2	GO:0006552	leucine catabolic process	37	-0.640794	Suppressed	0.00421941	0.140104	0.129124	1285	metabolism
J167_12	2	GO:0006574	valine catabolic process	37	-0.640794	Suppressed	0.00421941	0.140104	0.129124	1285	metabolism
J167_3	30	GO:0006094	gluconeogenesis	84	0.5336	Activated	0.00694444	0.204792	0.200343	5423	metabolism
1p49_6	30	GO:0090305	nucleic acid phosphodiester bond hydrolysis	88	0.588031	Activated	0.00243902	0.0493682	0.039454	4453	metabolism
1p49_6	31	GO:0042967	obsolete acyl-carrier-protein biosynthetic process	188	-0.405943	Suppressed	0.0448916	0.191621	0.153139	4195	metabolism
1p49_6	36	GO:0006260	DNA replication	97	0.562827	Activated	0.00243902	0.0493682	0.039454	4872	metabolism
1p49_6	36	GO:0006396	RNA processing	102	0.563906	Activated	0.00246914	0.0493682	0.039454	5141	metabolism
1p49_6	38	GO:0000398	mRNA splicing, via spliceosome	75	0.586496	Activated	0.0046083	0.0557571	0.0445599	6296	metabolism
1p49_6	38	GO:0006397	mRNA processing	136	0.389348	Activated	0.0377834	0.170766	0.136472	5995	metabolism
1p49_12	39	GO:0006357	regulation of transcription by RNA polymerase II	232	0.453807	Activated	0.00220751	0.0485778	0.0420514	3169	metabolism
1p49_12	3	GO:0000162	tryptophan biosynthetic process	26	-0.675974	Suppressed	0.0301318	0.205076	0.177525	1462	metabolism
1p49_12	3	GO:0006571	tyrosine biosynthetic process	26	-0.675974	Suppressed	0.0301318	0.205076	0.177525	1462	metabolism
1p49_12	3	GO:0009094	L-phenylalanine biosynthetic process	26	-0.675974	Suppressed	0.0301318	0.205076	0.177525	1462	metabolism
1p49_6	40	GO:0006281	DNA repair	147	0.41156	Activated	0.0152672	0.0935816	0.0747884	5296	metabolism
1p49_6	42	GO:0006206	pyrimidine nucleobase metabolic process	141	0.408258	Activated	0.0175	0.10212	0.0816123	4505	metabolism
1p49_6	44	GO:0006357	regulation of transcription by RNA polymerase II	233	0.427539	Activated	0.00269542	0.0493682	0.039454	4430	metabolism
1p49_12	44	GO:0006396	RNA processing	106	0.514749	Activated	0.0040568	0.0680699	0.0589247	6755	metabolism
1p49_6	4	GO:0000162	tryptophan biosynthetic process	25	-0.622618	Suppressed	0.0702087	0.243355	0.194484	1504	metabolism
1p49_6	4	GO:0006571	tyrosine biosynthetic process	25	-0.622618	Suppressed	0.0702087	0.243355	0.194484	1504	metabolism
1p49_6	4	GO:0009094	L-phenylalanine biosynthetic process	25	-0.622618	Suppressed	0.0702087	0.243355	0.194484	1504	metabolism
1p49_6	4	GO:0043161	proteasome-mediated ubiquitin-dependent protein catabolic process	46	0.563425	Activated	0.0163551	0.0966631	0.077251	1715	metabolism
1p49_6	52	GO:0008152	metabolic process	172	-0.462546	Suppressed	0.010989	0.0791552	0.0632591	5612	metabolism
J167_12	52	GO:0016567	protein ubiquitination	363	0.537916	Activated	0.00679348	0.203495	0.187547	2210	metabolism
1p49_3	55	GO:0006357	regulation of transcription by RNA polymerase II	237	0.570679	Activated	0.00289017	0.0551541	0.0481696	4219	metabolism
1p49_12	55	GO:0008152	metabolic process	170	-0.427584	Suppressed	0.0262172	0.205076	0.177525	5804	metabolism
1p49_12	56	GO:0006397	mRNA processing	140	0.438407	Activated	0.0123967	0.133836	0.115856	7640	metabolism
1p49_3	58	GO:0008152	metabolic process	168	-0.4872	Suppressed	0.0108192	0.134914	0.117829	6608	metabolism
1p49_6	5	GO:0010628	positive regulation of gene expression	34	0.741826	Activated	0.00219298	0.0493682	0.039454	208	metabolism
1p49_6	62	GO:0006144	purine nucleobase metabolic process	217	0.422514	Activated	0.00549451	0.0575674	0.0460066	4505	metabolism
J167_3	6	GO:0000398	mRNA splicing, via spliceosome	73	-0.604082	Suppressed	0.00234742	0.151911	0.148611	1382	metabolism
1p49_6	6	GO:0006479	protein methylation	27	0.607945	Activated	0.0255319	0.133752	0.106892	2472	metabolism
1p49_12	6	GO:0016042	lipid catabolic process	39	-0.780053	Suppressed	0.00190114	0.0485778	0.0420514	249	metabolism
1p49_3	72	GO:0006446	regulation of translational initiation	245	0.429405	Activated	0.0058651	0.0926282	0.080898	5704	metabolism
1p49_6	7	GO:0006090	pyruvate metabolic process	32	-0.725926	Suppressed	0.00368324	0.0514538	0.0411207	2347	metabolism
1p49_12	7	GO:0019643	reductive tricarboxylic acid cycle	31	-0.641469	Suppressed	0.0375235	0.238494	0.206452	3454	metabolism
1p49_6	7	GO:0090503	RNA phosphodiester bond hydrolysis, exonucleolytic	26	0.571564	Activated	0.059448	0.229735	0.183599	3100	metabolism
1p49_6	84	GO:0006446	regulation of translational initiation	243	0.591817	Activated	0.00277778	0.0493682	0.039454	4659	metabolism
1p49_12	86	GO:0006446	regulation of translational initiation	246	0.57872	Activated	0.00215517	0.0485778	0.0420514	5444	metabolism
1p49_12	8	GO:0006544	glycine metabolic process	50	-0.597157	Suppressed	0.0210728	0.178683	0.154677	1655	metabolism
1p49_6	8	GO:0016042	lipid catabolic process	40	-0.798985	Suppressed	0.00176678	0.0493682	0.039454	249	metabolism
1p49_6	9	GO:0006310	DNA recombination	34	0.571002	Activated	0.0307018	0.144424	0.11542	2541	metabolism
1p49_6	9	GO:0006749	glutathione metabolic process	44	-0.541228	Suppressed	0.061296	0.229735	0.183599	2967	metabolism
J167_12	9	GO:0010628	positive regulation of gene expression	40	0.746825	Activated	0.011194	0.233039	0.214775	1257	metabolism
1p49_6	16	GO:0006123	mitochondrial electron transport, cytochrome c to oxygen	33	0.60742	Activated	0.0131291	0.0892028	0.0712889	7603	oxidative_phosphorylation
J167_3	116	GO:0006412	translation	285	0.494828	Activated	0.00159236	0.151911	0.148611	4704	protein_metabolism
1p49_12	133	GO:0006412	translation	288	0.494533	Activated	0.00206186	0.0485778	0.0420514	7738	protein_metabolism
J167_12	135	GO:0006412	translation	283	0.630281	Activated	0.0027027	0.140104	0.129124	4710	protein_metabolism
1p49_6	15	GO:0001731	formation of translation preinitiation complex	41	0.623173	Activated	0.00457666	0.0557571	0.0445599	3928	protein_metabolism
1p49_6	168	GO:0006412	translation	284	0.667027	Activated	0.00291545	0.0493682	0.039454	6006	protein_metabolism
1p49_12	19	GO:0001731	formation of translation preinitiation complex	42	0.579788	Activated	0.0123203	0.133836	0.115856	6036	protein_metabolism
1p49_6	19	GO:0010951	negative regulation of endopeptidase activity	70	0.569394	Activated	0.00471698	0.0557571	0.0445599	2330	protein_metabolism
1p49_6	27	GO:0006448	regulation of translational elongation	87	0.445549	Activated	0.0289157	0.140317	0.112138	5215	protein_metabolism
1p49_3	27	GO:0010951	negative regulation of endopeptidase activity	76	0.727114	Activated	0.00236967	0.0546539	0.0477327	1980	protein_metabolism
1p49_6	4	GO:0043161	proteasome-mediated ubiquitin-dependent protein catabolic process	46	0.563425	Activated	0.0163551	0.0966631	0.077251	1715	protein_metabolism
J167_12	52	GO:0016567	protein ubiquitination	363	0.537916	Activated	0.00679348	0.203495	0.187547	2210	protein_metabolism
1p49_6	6	GO:0006479	protein methylation	27	0.607945	Activated	0.0255319	0.133752	0.106892	2472	protein_metabolism
1p49_3	72	GO:0006446	regulation of translational initiation	245	0.429405	Activated	0.0058651	0.0926282	0.080898	5704	protein_metabolism
1p49_6	84	GO:0006446	regulation of translational initiation	243	0.591817	Activated	0.00277778	0.0493682	0.039454	4659	protein_metabolism
1p49_12	86	GO:0006446	regulation of translational initiation	246	0.57872	Activated	0.00215517	0.0485778	0.0420514	5444	protein_metabolism
J167_12	21	GO:0043065	positive regulation of apoptotic process	42	-0.620941	Suppressed	0.00428265	0.140104	0.129124	8094	regulation_of_apoptosis
1p49_6	58	GO:0042981	regulation of apoptotic process	156	-0.490011	Suppressed	0.00803858	0.0638929	0.0510618	6604	regulation_of_apoptosis
1p49_6	10	GO:0009408	response to heat	29	0.631381	Activated	0.0147992	0.0927832	0.0741503	2542	response_to_abiotic_stimulus
J167_12	8	GO:0009408	response to heat	26	0.820255	Activated	0.00376648	0.140104	0.129124	2660	response_to_abiotic_stimulus
1p49_3	9	GO:0009408	response to heat	27	0.860429	Activated	0.0021978	0.0546539	0.0477327	1697	response_to_abiotic_stimulus
J167_12	14	GO:0051607	defense response to virus	26	0.959891	Activated	0.00188324	0.140104	0.129124	505	response_to_biotic_stimulus
1p49_6	20	GO:0043401	steroid hormone mediated signaling pathway	88	-0.510836	Suppressed	0.0287162	0.140317	0.112138	4419	response_to_endogenous_stimulus
1p49_12	21	GO:0043401	steroid hormone mediated signaling pathway	91	-0.550336	Suppressed	0.00776699	0.090814	0.0786133	3701	response_to_endogenous_stimulus
J167_12	14	GO:0051607	defense response to virus	26	0.959891	Activated	0.00188324	0.140104	0.129124	505	response_to_external_stimulus
1p49_6	10	GO:0006974	cellular response to DNA damage stimulus	32	0.533322	Activated	0.0610022	0.229735	0.183599	5750	stress_response
1p49_6	10	GO:0009408	response to heat	29	0.631381	Activated	0.0147992	0.0927832	0.0741503	2542	stress_response
1p49_6	13	GO:0000724	double-strand break repair via homologous recombination	27	0.614608	Activated	0.0234043	0.125458	0.100263	5519	stress_response
J167_12	14	GO:0051607	defense response to virus	26	0.959891	Activated	0.00188324	0.140104	0.129124	505	stress_response
J167_12	17	GO:0071346	cellular response to interferon-gamma	25	0.825744	Activated	0.00373832	0.140104	0.129124	4064	stress_response
1p49_6	40	GO:0006281	DNA repair	147	0.41156	Activated	0.0152672	0.0935816	0.0747884	5296	stress_response
J167_12	8	GO:0009408	response to heat	26	0.820255	Activated	0.00376648	0.140104	0.129124	2660	stress_response
1p49_3	9	GO:0009408	response to heat	27	0.860429	Activated	0.0021978	0.0546539	0.0477327	1697	stress_response
Reference: Hu, Z-L, Bao, J. and Reecy, J.M. 2008. CateGOrizer: A Web-Based Program to Batch Analyze Gene Ontology Classification Categories. Online Journal of Bioinformatics 9(2):108-112.
