# Supplementary material for: Evidence of Transcriptional Shutoff by Pathogenic Viral Haemorrhagic Septicaemia Virus in Rainbow Trout
Source: Viruses. 2021 Jun 11;13(6):1129. doi: 10.3390/v13061129 (PMC8231187; doi:10.3390/v13061129)
Supplement: Supplementary file 1 [file viruses-13-01129-s001.zip › Cano et al - Supplemental File 6 viruses.xlsx]

## Sheet: Enriched_KEGG_pathways
Dataset S5 - Enriched Kyoto Encyclopedia of Genes and Genomes (KEGG) pathways based on lists of differentially-expressed genes (P < 0.05 and fold-change ≥ 2) using zebrafish orthologs of rainbow trout transcripts. KEGG pathway over-representation analysis was performed using enrichKEGG (Benjamini-Hochberg correction, FDR < 0.1) and the KEGG terms of all zebrafish orthologs in the dataset as backg…
Cluster	KEGG Pathway ID	Description	GeneRatio	BgRatio	pvalue	p.adjust	qvalue	geneID	Count
1p49_3	dre04110	Cell cycle	29/461	127/5331	7.36638e-07	0.000104603	9.22736e-05	mycb, mcm7, gadd45ga, ccnd1, atm, gadd45ba, gadd45ab, bub1bb, cdkn1ba, cdk2, ccne2, cdc25b, cdc14ab, bub1, ccna2, ccnb3, rad21b, cdkn2c, cdc20, cdk1, cdc14b, ttk, espl1, pttg1, ccnb1, ccnb2, plk1, fzr1a, wee1	29
1p49_3	dre04115	p53 signaling pathway	17/461	71/5331	8.00476e-05	0.00399546	0.00352454	ccng1, serpine1, gadd45ga, ccnd1, atm, ddb2, gadd45ba, cd82b, gadd45ab, cdk2, ccne2, ppm1db, sesn2, cdk1, ccnb1, ccnb2, sesn1	17
1p49_3	dre04218	Cellular senescence	29/461	160/5331	8.44112e-05	0.00399546	0.00352454	mycb, cxcl8a, raf1a, serpine1, gadd45ga, ccnd1, atm, ets1, gadd45ba, zfp36l1a, rhebl1, capn2a, gadd45ab, cdk2, ccne2, capn1a, mybl2b, foxm1, zfp36l2, ccna2, ccnb3, zgc:55262, cdk1, ccnb1, ccnb2, pik3r3b, map2k6, vdac3, zgc:55558	29
1p49_3	dre03320	PPAR signaling pathway	15/461	64/5331	0.000269762	0.00957656	0.00844782	acsl1a, afp4, plin2, slc27a4, hmgcs1, acsbg2, fads2, scd, acsl3b, pltp, dbi, LOC100331214, scdb, lpl, fabp7a	15
1p49_3	dre01212	Fatty acid metabolism	14/461	61/5331	0.000540339	0.0153456	0.0135369	acsl1a, elovl1a, hacd3, acsbg2, fads2, acaca, scd, elovl6l, acsl3b, fasn, scdb, elovl8b, elovl5, elovl2	14
1p49_3	dre04914	Progesterone-mediated oocyte maturation	18/461	95/5331	0.00109176	0.0233602	0.0206069	raf1a, hsp90aa1.2, stk10, cdk2, cdc25b, bub1, ccna2, ccnb3, cdk1, aurka, cpeb1b, ccnb1, ccnb2, plk1, fzr1a, pik3r3b, mapk8b, zgc:55558	18
1p49_3	dre01040	Biosynthesis of unsaturated fatty acids	9/461	32/5331	0.00115156	0.0233602	0.0206069	elovl1a, hacd3, fads2, scd, elovl6l, scdb, elovl8b, elovl5, elovl2	9
1p49_3	dre00980	Metabolism of xenobiotics by cytochrome P450	9/461	34/5331	0.00184254	0.032705	0.0288503	ugt1ab, ugt1a1, cyp1a, gstp1, cbr1l, aldh3b2, gsta.1, hsd11b1la, aldh3b1	9
1p49_3	dre00900	Terpenoid backbone biosynthesis	6/461	20/5331	0.00548626	0.086561	0.0763585	fnta, fdps, hmgcs1, mvda, mvk, hmgcra	6
1p49_6	dre00100	Steroid biosynthesis	8/268	18/5331	1.03689e-06	0.000142055	0.000129885	nsdhl, dhcr7, tm7sf2, fdft1, cyp51, sqlea, lbr, lss	8
1p49_6	dre03320	PPAR signaling pathway	12/268	64/5331	6.40561e-05	0.00438784	0.00401193	plin2, acsl1a, acsl3b, dbi, LOC100331214, fads2, scd, hmgcs1, scdb, lpl, pltp, fabp7a	12
1p49_6	dre01212	Fatty acid metabolism	11/268	61/5331	0.00018672	0.00852688	0.00779638	acsl1a, acsl3b, acaca, fads2, fasn, scd, elovl6, scdb, elovl8b, elovl5, elovl2	11
1p49_6	dre00900	Terpenoid backbone biosynthesis	6/268	20/5331	0.000325444	0.0111465	0.0101915	mvda, fdps, mvk, hmgcs1, idi1, hmgcra	6
1p49_6	dre01040	Biosynthesis of unsaturated fatty acids	7/268	32/5331	0.000853559	0.0233875	0.0213839	fads2, scd, elovl6, scdb, elovl8b, elovl5, elovl2	7
1p49_6	dre01230	Biosynthesis of amino acids	11/268	74/5331	0.00104379	0.0238331	0.0217913	gapdh, mtr, idh3a, got1, phgdh, gpt2, aldh18a1, eno2, mat2aa, cbsb, idh3g	11
1p49_6	dre04350	TGF-beta signaling pathway	13/268	101/5331	0.00149637	0.0264258	0.0241619	mycb, grem2b, ltbp1, tgif1, dcn, smurf2, bmpr1bb, bmpr1ba, bmpr2b, id1, thbs1b, id3, smad5	13
1p49_6	dre01210	2-Oxocarboxylic acid metabolism	5/268	18/5331	0.00154311	0.0264258	0.0241619	aadat, idh3a, got1, gpt2, idh3g	5
1p49_6	dre01200	Carbon metabolism	13/268	117/5331	0.00553686	0.0842833	0.0770627	g6pd, sdha, fbp2, gapdh, idh3a, acss2, glud1b, got1, phgdh, gpt2, hibch, eno2, idh3g	13
1p49_6	dre00061	Fatty acid biosynthesis	4/268	16/5331	0.00703374	0.0963623	0.0881069	acsl1a, acsl3b, acaca, fasn	4
1p49_6	dre00270	Cysteine and methionine metabolism	7/268	47/5331	0.0083789	0.0985146	0.0900748	mtr, ldha, got1, phgdh, gclc, mat2aa, cbsb	7
1p49_6	dre04115	p53 signaling pathway	9/268	71/5331	0.00862901	0.0985146	0.0900748	bcl2l1, ccng1, serpine1, ccnd1, casp8l2, thbs1b, cdk1, sesn2, ppm1db	9
1p49_12	dre00100	Steroid biosynthesis	7/328	18/5331	5.52081e-05	0.00778434	0.00703177	tm7sf2, dhcr7, fdft1, sqlea, cyp51, hsd17b7, lss	7
1p49_12	dre00900	Terpenoid backbone biosynthesis	7/328	20/5331	0.000120785	0.00851533	0.00769208	fnta, mvda, idi1, fdps, hmgcs1, mvk, hmgcra	7
1p49_12	dre01040	Biosynthesis of unsaturated fatty acids	8/328	32/5331	0.000538244	0.0252975	0.0228518	fads2, elovl6, scd, elovl1b, scdb, elovl8b, elovl5, elovl2	8
1p49_12	dre01212	Fatty acid metabolism	11/328	61/5331	0.00104986	0.0370077	0.0334299	acsl1a, acaca, fads2, elovl6, fasn, scd, elovl1b, scdb, elovl8b, elovl5, elovl2	11
1p49_12	dre03320	PPAR signaling pathway	11/328	64/5331	0.00158228	0.0446203	0.0403065	acsl1a, plin2, LOC100331214, fads2, dbi, pltp, hmgcs1, scd, scdb, lpl, fabp7a	11
1p49_12	dre04350	TGF-beta signaling pathway	14/328	101/5331	0.00326752	0.0746469	0.0674302	grem2b, ltbp1, dcn, tgif1, smurf2, smad6b, bmpr1bb, id3, bmpr1ba, thbs1b, id1, bmpr2b, smad5, bmpr1aa	14
1p49_12	dre04115	p53 signaling pathway	11/328	71/5331	0.00370587	0.0746469	0.0674302	ei24, sesn3, chek2, serpine1, ccnd1, thbs1b, ccnb2, cdk1, ccnb1, sesn2, ppm1db	11
1p49_12	dre01230	Biosynthesis of amino acids	11/328	74/5331	0.00513053	0.0904255	0.0816834	mtr, idh3a, phgdh, gpt2, cbsb, got1, aldh18a1, mat2aa, eno2, psph, pfkpb	11
J167_3	dre05132	Salmonella infection	7/25	217/5331	4.31642e-05	0.00198555	0.00186288	ctnnb1, raf1a, myh10, akt3a, acbd3, rab5b, snx9b	7
J167_12	dre04621	NOD-like receptor signaling pathway	13/92	140/5331	6.10925e-07	5.19286e-05	3.92278e-05	ifnphi1, irf9, gbp2, stat1a, namptb, stat1b, hsp90aa1.2, irf3, stat2, mapk14a, mapk8b, ripk3, pycard	13
J167_12	dre04625	C-type lectin receptor signaling pathway	11/92	106/5331	1.59755e-06	6.78957e-05	5.12897e-05	irf9, stat1a, stat1b, stat2, mapk14a, mapk8b, nfkb2, pycard, akt2, raf1a, zgc:55558	11
J167_12	dre05132	Salmonella infection	14/92	217/5331	1.69144e-05	0.000479242	0.000362028	ctnnb1, myh10, rhogd, hsp90aa1.2, mycb, mapk14a, mapk8b, pfn2l, ripk3, pycard, akt2, dync1i2b, raf1a, fgd4a	14
J167_12	dre04914	Progesterone-mediated oocyte maturation	9/92	95/5331	3.17727e-05	0.00067517	0.000510035	prkacaa, cdk2, hsp90aa1.2, mapk14a, mapk8b, akt2, anapc4, raf1a, zgc:55558	9
J167_12	dre04622	RIG-I-like receptor signaling pathway	7/92	58/5331	5.32182e-05	0.000880733	0.000665322	ifnphi1, dhx58, irf3, trim25, mapk14a, mapk8b, ddx3xa	7
J167_12	dre04217	Necroptosis	10/92	129/5331	6.50362e-05	0.000880733	0.000665322	ifnphi1, irf9, stat1a, stat1b, hsp90aa1.2, stat2, mapk8b, ripk3, pycard, fthl27	10
J167_12	dre04620	Toll-like receptor signaling pathway	8/92	82/5331	7.2531e-05	0.000880733	0.000665322	ifnphi1, cxcl11.1, stat1a, stat1b, irf3, mapk14a, mapk8b, akt2	8
J167_12	dre04218	Cellular senescence	11/92	160/5331	8.29714e-05	0.000881571	0.000665954	gata4, ccnd2a, lin37, cdk2, mycb, mapk14a, hipk3a, lin9, akt2, raf1a, zgc:55558	11
J167_12	dre04623	Cytosolic DNA-sensing pathway	5/92	36/5331	0.00033901	0.00320176	0.00241866	ifnphi1, irf3, ripk3, polr3h, pycard	5
J167_12	dre04120	Ubiquitin mediated proteolysis	9/92	140/5331	0.000626689	0.00532685	0.004024	ubr5, si:ch73-190m4.1, si:ch211-281g13.5, ube2na, socs1a, ercc8, cul5b, anapc4, pias2	9
J167_12	dre05168	Herpes simplex virus 1 infection	9/92	147/5331	0.000891944	0.0068923	0.00520656	srsf2a, ifnphi1, b2m, irf9, stat1a, stat1b, irf3, stat2, akt2	9
J167_12	dre04012	ErbB signaling pathway	6/92	90/5331	0.00436364	0.0309091	0.0233493	mycb, mapk8b, akt2, raf1a, zgc:55558, pak2a	6
J167_12	dre03040	Spliceosome	7/92	123/5331	0.00507318	0.0331708	0.0250578	srsf2a, usp39, si:ch211-199o1.2, hnrpkl, hsp70.3, u2af1, hnrnpm	7
J167_12	dre04933	AGE-RAGE signaling pathway in diabetic complications	6/92	106/5331	0.00960061	0.0582894	0.0440329	stat1a, stat1b, mapk14a, mapk8b, akt2, zgc:55558	6
J167_12	dre04910	Insulin signaling pathway	7/92	143/5331	0.0113109	0.0640951	0.0484186	prkacaa, socs1a, mapk8b, akt2, raf1a, fasn, zgc:55558	7
J167_12	dre04068	FoxO signaling pathway	7/92	149/5331	0.0139644	0.0741857	0.0560412	ccnd2a, cdk2, mapk14a, mapk8b, akt2, raf1a, zgc:55558	7
